# Supplementary material for: Knockout of Perilipin-2 in Microglia Alters Lipid Droplet Accumulation and Response to Alzheimer’s Disease Stimuli
Source: Cells. 2025 Nov 13;14(22):1783. doi: 10.3390/cells14221783 (PMC12651832; doi:10.3390/cells14221783)
Supplement: Supplementary file 1 [file cells-14-01783-s001.zip]

Archive with 3 entries (3 files):
- BV2 Supplemental Table S1.xlsx
- cells-3919728- Supplementary Figures CONVERSION 11.13.pdf
- Supplemental Table S2 WGCNA Modules.xlsx
