# Supplementary material for: Knockout of Perilipin-2 in Microglia Alters Lipid Droplet Accumulation and Response to Alzheimer’s Disease Stimuli
Source: Cells. 2025 Nov 13;14(22):1783. doi: 10.3390/cells14221783 (PMC12651832; doi:10.3390/cells14221783)
Supplement: Supplementary file 1 [file cells-14-01783-s001.zip › BV2 Supplemental Table S1.xlsx]

## Sheet: 0. Table of Contents
	Tab	Description of contents	Related Figure(s)
	1	LD Accumulation and pHrodo Statistics	1,2, 5
	2	Bulk RNA Sequencing Raw Data	3
	3	Bulk RNA Sequencing Pairwise Comparisons	3
	4	EnrichGO BP Pathway Enrichment	3
	5	WGCNA Gene Module Membership	4
	6	WGCNA Statistics	4
	7	Seahorse Statistics	6
	8	Raw Lipidomcis Data	7
	9	Lipidomics: Individual Lipid Statistics	7
	10	Lipidomics: Subclass Statistics	7

## Sheet: 1. Lipigreen and pHrodo
Figure 1: Oleic Acid LD Accumulation
b) LD area per cell, Two- way Anova							Šídák's multiple comparisons test	Predicted (LS) Mean diff.	95.00% CI of diff.	Below threshold?	Summary	Adjusted P Value
							Control
							WT vs. KO	1.287	-7.270 to 9.845	No	ns	0.9761
Source of Variation	% of total variation	P value	P value summary	Significant?
Interaction	15.4	<0.0001	****	Yes			+250 μM OA
Row Factor	53.39	<0.0001	****	Yes			WT vs. KO	17.75	12.15 to 23.36	Yes	****	<0.0001
Column Factor	3.917	0.0033	**	Yes
							+250 μM OA + DGAT-1i
ANOVA table	SS (Type III)	DF	MS	F (DFn, DFd)	P value		WT vs. KO	-3.395	-10.60 to 3.807	No	ns	0.5781
Interaction	1351	2	675.6	F (2, 51) = 18.74	P<0.0001
Row Factor	4685	2	2343	F (2, 51) = 64.98	P<0.0001		WT
Column Factor	343.7	1	343.7	F (1, 51) = 9.535	P=0.0033		Control vs. +250 μM OA	-31.44	-39.46 to -23.42	Yes	****	<0.0001
Residual	1838	51	36.05				Control vs. +250 μM OA + DGAT-1i	-10.2	-19.08 to -1.330	Yes	*	0.0164
							+250 μM OA vs. +250 μM OA + DGAT-1i	21.23	13.95 to 28.51	Yes	****	<0.0001
							KO
							Control vs. +250 μM OA	-14.97	-22.99 to -6.951	Yes	****	<0.0001
							Control vs. +250 μM OA + DGAT-1i	-14.89	-23.55 to -6.226	Yes	***	0.0001
							+250 μM OA vs. +250 μM OA + DGAT-1i	0.08272	-6.938 to 7.104	No	ns	>0.9999
c) LD Count per cell, Two- way Anova							Šídák's multiple comparisons test	Predicted (LS) Mean diff.	95.00% CI of diff.	Below threshold?	Summary	Adjusted P Value
							Control
							WT vs. KO	1.785	-11.78 to 15.34	No	ns	0.9837
Source of Variation	% of total variation	P value	P value summary	Significant?
Interaction	3.198	0.1908	ns	No			+250 μM OA
Row Factor	45.73	<0.0001	****	Yes			WT vs. KO	9.479	0.6020 to 18.36	Yes	*	0.0329
Column Factor	1.609	0.1953	ns	No
							+250 μM OA + DGAT-1i
ANOVA table	SS (Type III)	DF	MS	F (DFn, DFd)	P value		WT vs. KO	-0.7259	-12.14 to 10.69	No	ns	0.9981
Interaction	309.8	2	154.9	F (2, 51) = 1.712	P=0.1908
Row Factor	4431	2	2216	F (2, 51) = 24.48	P<0.0001		WT
Column Factor	155.9	1	155.9	F (1, 51) = 1.722	P=0.1953		Control vs. +250 μM OA	-26.46	-39.17 to -13.76	Yes	****	<0.0001
Residual	4616	51	90.51				Control vs. +250 μM OA + DGAT-1i	-17.94	-32.01 to -3.882	Yes	**	0.006
							+250 μM OA vs. +250 μM OA + DGAT-1i	8.518	-3.022 to 20.06	No	ns	0.2585
							KO
							Control vs. +250 μM OA	-18.77	-31.47 to -6.063	Yes	**	0.0011
							Control vs. +250 μM OA + DGAT-1i	-20.45	-34.18 to -6.731	Yes	***	0.001
							+250 μM OA vs. +250 μM OA + DGAT-1i	-1.686	-12.81 to 9.439	No	ns	0.9989
d) Average LD Size, Two- way Anova							Šídák's multiple comparisons test	Predicted (LS) Mean diff.	95.00% CI of diff.	Below threshold?	Summary	Adjusted P Value
							Control
							WT vs. KO	0.1574	-0.2580 to 0.5729	No	ns	0.7302
Source of Variation	% of total variation	P value	P value summary	Significant?
Interaction	7.329	0.0578	ns	No			+250 μM OA
Row Factor	27.26	<0.0001	****	Yes			WT vs. KO	0.2969	0.02495 to 0.5688	Yes	*	0.0282
Column Factor	1.944	0.2116	ns	No
							+250 μM OA + DGAT-1i
ANOVA table	SS (Type III)	DF	MS	F (DFn, DFd)	P value		WT vs. KO	-0.1431	-0.4928 to 0.2065	No	ns	0.6813
Interaction	0.5126	2	0.2563	F (2, 51) = 3.017	P=0.0578
Row Factor	1.907	2	0.9533	F (2, 51) = 11.22	P<0.0001		WT
Column Factor	0.136	1	0.136	F (1, 51) = 1.601	P=0.2116		Control vs. +250 μM OA	-0.4456	-0.8349 to -0.05639	Yes	*	0.017
Residual	4.332	51	0.08495				Control vs. +250 μM OA + DGAT-1i	0.1331	-0.2978 to 0.5639	No	ns	0.9542
							+250 μM OA vs. +250 μM OA + DGAT-1i	0.5787	0.2251 to 0.9322	Yes	***	0.0003
							KO
							Control vs. +250 μM OA	-0.3062	-0.6954 to 0.08306	No	ns	0.1978
							Control vs. +250 μM OA + DGAT-1i	-0.1675	-0.5880 to 0.2529	No	ns	0.8613
							+250 μM OA vs. +250 μM OA + DGAT-1i	0.1387	-0.2022 to 0.4795	No	ns	0.8495
Figure 2: pHrodo Uptake, Two-Way Anova
b) pHrodo Area per Cell
Source of Variation	% of total variation	P value	P value summary	Significant?			Šídák's multiple comparisons test	Predicted (LS) Mean diff.	95.00% CI of diff.	Below threshold?	Summary	Adjusted P Value
Interaction	4.707	0.0209	*	Yes
Row Factor	12.03	0.0001	***	Yes			Control:WT vs. Control:Plin2 KO	-13.57	-20.05 to -7.082	Yes	****	<0.0001
Column Factor	52.28	<0.0001	****	Yes			Control:WT vs. OA:WT	-3.91	-10.91 to 3.093	No	ns	0.6084
							OA:WT vs. OA:Plin2 KO	-20.06	-27.55 to -12.57	Yes	****	<0.0001
ANOVA table	SS (Type III)	DF	MS	F (DFn, DFd)	P value		Control:Plin2 KO vs. OA:Plin2 KO	-10.4	-17.41 to -3.400	Yes	***	0.0009
Interaction	270	2	135	F (2, 54) = 4.162	P=0.0209		Aβ:WT vs. Aβ:Plin2 KO	-9.186	-16.67 to -1.699	Yes	**	0.0083
Row Factor	689.9	2	344.9	F (2, 54) = 10.63	P=0.0001		Control:WT vs. Aβ:WT	-8.854	-15.86 to -1.850	Yes	**	0.0061
Column Factor	2999	1	2999	F (1, 54) = 92.44	P<0.0001		Control:Plin2 KO vs. Aβ:Plin2 KO	-4.474	-11.48 to 2.530	No	ns	0.4443
Residual	1752	54	32.44
Figure 5: Lipid Droplet Time Course, Two-Way Anova
a) Oleic Acid Time Course
Source of Variation	% of total variation	P value	P value summary	Significant?			Original FDR method of Benjamini and Hochberg	Mean Diff.	Discovery?	q value	Individual P Value
Interaction	6.777	0.3387	ns	No
Row Factor	49.37	<0.0001	****	Yes			WT - Plin2 KO
Column Factor	17.34	0.0002	***	Yes			6	3.401	No	0.5827	0.5801
							18	8.609	No	0.2933	0.1676
ANOVA table	SS	DF	MS	F (DFn, DFd)	P value		24	16.28	Yes	0.0427	0.0122
Interaction	396.4	6	66.07	F (6, 28) = 1.193	P=0.3387		+2	20.6	Yes	0.0146	0.0021
Row Factor	2888	6	481.3	F (6, 28) = 8.690	P<0.0001		+6	5.33	No	0.543	0.3879
Column Factor	1014	1	1014	F (1, 28) = 18.32	P=0.0002		+18	11.2	No	0.1772	0.0759
Residual	1551	28	55.38				+24	3.377	No	0.5827	0.5827
b) Amyloid Beta Time Course
Source of Variation	% of total variation	P value	P value summary	Significant?			Original FDR method of Benjamini and Hochberg	Mean Diff.	Discovery?	q value	Individual P Value
Interaction	14.62	0.0099	**	Yes
Row Factor	52.07	<0.0001	****	Yes			WT - KO
Column Factor	14	0.0001	***	Yes			6	5.952	No	0.146	0.0626
							18	16.46	Yes	<0.0001	<0.0001
ANOVA table	SS	DF	MS	F (DFn, DFd)	P value		24	7.761	No	0.0607	0.0174
Interaction	299.7	6	49.95	F (6, 28) = 3.536	P=0.0099		+2	2.227	No	0.6636	0.474
Row Factor	1067	6	177.8	F (6, 28) = 12.59	P<0.0001		+6	-0.6992	No	0.8515	0.8214
Column Factor	286.9	1	286.9	F (1, 28) = 20.31	P=0.0001		+18	4.306	No	0.3002	0.1716
Residual	395.5	28	14.13				+24	0.58	No	0.8515	0.8515

## Sheet: 2. Bulk Sequencing Raw Data
Chromosome	Start	Stop	Length	Strand	Gene Symbol	gene_biotype	gene_id	gene_name	gene_source	gene_version	WT Control 1	WT Control 2	WT Control 3	WT Control 4	WT Control 5	Plin2 KO Control 1	Plin2 KO Control 2	Plin2 KO Control 3	Plin2 KO Control 4	Plin2 KO Control 5	WT Oleic Acid 1	WT Oleic Acid 2	WT Oleic Acid 3	WT Oleic Acid 4	WT Oleic Acid 5	WT Oleic Acid 6	Plin2 KO Oleic Acid 1	Plin2 KO Oleic Acid 2	Plin2 KO Oleic Acid 3	Plin2 KO Oleic Acid 4	Plin2 KO Oleic Acid 5	Plin2 KO Oleic Acid 6	WT Mylein 1	WT Mylein 2	WT Mylein 3	WT Mylein 4	WT Mylein 5	Plin2 KO Myelin 1	Plin2 KO Myelin 2	Plin2 KO Myelin 3	Plin2 KO Myelin 4	Plin2 KO Myelin 5	Plin2 KO Myelin 6	WT Amyloid 1	WT Amyloid 2	WT Amyloid 3	WT Amyloid 4	WT Amyloid 5	WT Amyloid 6
3	108014596	108053463	38867	-	ENSMUSG00000000001	protein_coding	ENSMUSG00000000001	Gnai3	ensembl_havana	5	4762	4177	3189	4563	5016	5462	4361	4365	4778	5167	4584	4216	4246	3658	4409	3038	3331	3749	3524	2767	4361	3772	4282	5093	6742	6787	5595	3461	4757	4250	4386	5153	4902	3418	4170	2980	3927	4968	3841
16	18599197	18630738	31541	-	ENSMUSG00000000028	protein_coding	ENSMUSG00000000028	Cdc45	ensembl_havana	16	893.993	897.002	803	1138	1155.99	642.003	631.999	668	707.003	879.998	1107	1035.99	1138	1037.99	1395.99	923.006	568.999	620.999	641	525	825.006	785.005	905.996	1136	1386	1456.99	1216	657.001	825	712.002	850.994	811.004	997	1122.99	1325.01	1079	1507.02	1822.01	1313.01
11	121128079	121146683	18604	+	ENSMUSG00000000056	protein_coding	ENSMUSG00000000056	Narf	ensembl_havana	8	1114	1004	734	1202	1107	912	758	800	815	889	1026	1057	989	767	1072	598	554	800	631	478	675	618	469	609	731	801	754	403	512	468	512	569	564	402	573	388	489	638	473
6	17281184	17289115	7931	+	ENSMUSG00000000058	protein_coding	ENSMUSG00000000058	Cav2	ensembl_havana	7	761	635	602	756	759	1340	1263	1203	1153	1259	967	918.999	927	775	934	683	1078	1291	1138	842	1399	1322	632	800	1007	1080	900	871	1021	931.999	1062	1213	1105	523	687	463	632	794.999	594
13	5911481	5920394	8913	+	ENSMUSG00000000078	protein_coding	ENSMUSG00000000078	Klf6	ensembl_havana	8	4132.02	3953.99	2979.01	4163.99	4359.02	3202.01	2857.01	2750	3028.01	3073.01	4380.02	4270.98	4086.02	3584.99	4265	3000.99	2595	3039.01	2755.99	2111	3248	2862.99	2351.99	2683.01	3533.02	3847.99	3170.02	1371	1928.99	1583	1896	2050.01	2202	2409	2895.01	2127	2552.01	3184.99	2761.99
4	120262478	120387384	124906	+	ENSMUSG00000000085	protein_coding	ENSMUSG00000000085	Scmh1	ensembl_havana	17	579	554	353	681.998	667.998	638.998	434.999	452.001	513	581	632.001	617.003	546	490	746.001	362	401.999	459	415.999	324.001	552.002	497	358	572.999	601.998	733	502	369	567	393	494.002	486.001	598.999	409	530	401	457	573.999	419
9	57428557	57439710	11153	+	ENSMUSG00000000088	protein_coding	ENSMUSG00000000088	Cox5a	ensembl_havana	8	2022.97	1813.98	1582	2284.01	2326.98	2635	2320.01	2273.01	2453.01	2495.03	1929.99	1869	1801	1716.99	2203.98	1506	1548.98	1897.69	1734.99	1391	2065.01	2026.01	1940.98	2468	3218.97	3387.97	2868	2102.01	2982.98	2574.99	2799.98	3123.99	2923.98	1802.01	1987	1480.99	1943	2636.02	1837
11	95459644	95478562	18918	-	ENSMUSG00000000120	protein_coding	ENSMUSG00000000120	Ngfr	ensembl_havana	7	0	0	0	0	0	0	0	0	0	0	0	0	0	0	0	0	0	0	0	0	0	0	0	0	0	0	0	0	0	0	0	0	0	1	0	0	0	0	0
11	59197754	59224379	26625	+	ENSMUSG00000000126	protein_coding	ENSMUSG00000000126	Wnt9a	ensembl_havana	12	46	39	24	33	61	35	15	11	18	16	103	61	39	59	97.9999	46	16	36	26	16	29	17	11	25	20	31	24	7	16	11	10	12	14	33	36	23	22	41	18
17	64170057	64446492	276435	+	ENSMUSG00000000127	protein_coding	ENSMUSG00000000127	Fer	ensembl_havana	16	312	335	250	369	376	291	268	333	328.999	353	309	275	246	223	307	231	204	233	258	205	248	277	314.999	363.999	395	497.002	351	224	314	258	254	345	367.001	226	286	257	370	437.999	350
7	125700887	125799674	98787	-	ENSMUSG00000000131	protein_coding	ENSMUSG00000000131	Xpo6	ensembl_havana	16	2607.97	2654.02	1706.99	2765.02	2712.01	2609.02	2189	2183.98	2392.97	2525	2615.98	2205.99	2429.99	1879.01	2922.99	1619	1792.99	2002.98	1783.99	1412	2175.97	2064.01	2045.01	2380	2879.01	3039.04	2534.99	1452.01	2179.97	1917.02	2319.99	2289.99	2475.98	1702.01	1792.02	1306	1924.99	2309.02	1593
X	7628799	7641442	12643	+	ENSMUSG00000000134	protein_coding	ENSMUSG00000000134	Tfe3	ensembl_havana	18	1520.01	1516	1062	1745.99	1554	1531	1399	1321	1416	1446	1574.99	1442.99	1573.01	1147	1716.01	1031	1071	1239	1191	817.997	1376.01	1214	1223	1395	1720	1729	1470	852.999	1320	1029	1330	1302	1342	962.998	1086	779	1115	1345	937.999
5	140690766	140705135	14369	+	ENSMUSG00000000148	protein_coding	ENSMUSG00000000148	Brat1	ensembl_havana	18	818	798.001	652	1033	894.998	978.997	788	884	908.002	956.002	878	842.999	825.002	642.998	971	527.999	645	894.998	737.999	479.999	825	750.002	534	574.999	709	738	592	447	730	644	851.001	775.997	729.001	457	655	368	518.999	678.001	499.001
5	140744163	140816187	72024	-	ENSMUSG00000000149	protein_coding	ENSMUSG00000000149	Gna12	ensembl_havana	11	2702.1	2716.38	1921.06	2861.13	2808.05	4277.92	3575.09	3839.14	4205.96	4158.41	2688.23	2454.53	2478.03	2101.4	3040.41	1790.32	2857.85	2916.35	2912.28	2139.07	3484.05	3077.58	2572.35	3045.92	3921.59	3970.89	3153.2	3372.07	4322.09	3975.59	4526.87	4827.33	5071.64	2530.21	2760.34	2158.09	2885.96	3687.31	2572.09
7	143027473	143053072	25599	+	ENSMUSG00000000154	protein_coding	ENSMUSG00000000154	Slc22a18	ensembl_havana	17	15	19	15	21	13	23	17	21	16	24	35	23	22	25	45	13	21	44	31	11	14	15	25	7	8	17	13	10	14	13	7	12	11	11	15	9	12	12	2
9	50528621	50536301	7680	+	ENSMUSG00000000167	protein_coding	ENSMUSG00000000167	Pih1d2	ensembl_havana	15	29	22	28	14	9	23	53	29	29	30	22	9	16	18	11	9	17	15	14	23	19	16	26	34	34	50	37	16	22	27	23	26	26	18	13	33	24	26	18
9	50545933	50571081	25148	-	ENSMUSG00000000168	protein_coding	ENSMUSG00000000168	Dlat	ensembl_havana	11	3882.98	3786.02	2785.99	3864.97	4015.02	4536.99	3636.03	4035.97	4036.01	4197.96	3559.97	3443	3110	2796.99	3403.99	2295	2678.99	3116	2993	2339.99	3498	3280.99	2676	3235	3884.97	4075.03	3199.01	2411.99	3321.02	3009.99	3169.01	3534.99	3684.02	2435	2580.99	1899	2531	3189.98	2552.01
9	50507657	50515113	7456	-	ENSMUSG00000000171	protein_coding	ENSMUSG00000000171	Sdhd	ensembl_havana	6	5813	5272	4465	6522	6162	8243	7699	7335	8305	8208	5288	5143	5379	4757	6029	4062	4889	5633	5807	4160	6518	6228	5270	6142	8643	9187	7480	5753	7589	6613	7255	7874	7698	4189	4621	4123	4820	6573	4477
6	127102125	127129157	27032	-	ENSMUSG00000000184	protein_coding	ENSMUSG00000000184	Ccnd2	ensembl_havana	13	6829.02	6325	4531.99	6503	6899.98	7710.01	6307.98	6391.99	6870.97	7447.99	5234	4816	4726	4034	5343	3353	3639	4242	3691	2926	4666	4275.01	5135	5957	7713	8018.02	6439.01	4060	5663	5189.99	5811	6370.99	6562.03	4389	4766.99	3469	4598.99	5668	4477
2	31042328	31108788	66460	+	ENSMUSG00000000194	protein_coding	ENSMUSG00000000194	Gpr107	ensembl_havana	14	2618.99	2476	1778	2686.01	2595	2716.01	2326.01	2502	2521	2613.98	2795	2581.99	2570.02	2054.99	2965	1699.99	1986.99	2331	2141.99	1514	2431	2197	1657	1856	2487.99	2416	1992.01	1423	1851.99	1655.99	1914.01	2056	2110.99	1406	1624	1167	1729	2132	1643
11	114682043	114686772	4729	-	ENSMUSG00000000202	protein_coding	ENSMUSG00000000202	Btbd17	ensembl_havana	10	14	16	8	16	26	19	9	24	4	30	25	34	13	16	14	14	9	3	16	9	17	9	23	20	19	13	16	12	25	8	18	24	26	20	17	23	2	20	14
7	142558783	142573382	14599	+	ENSMUSG00000000244	protein_coding	ENSMUSG00000000244	Tspan32	ensembl_havana	18	854.998	765.001	618	970.999	786.002	808.999	684.001	753.999	787	744.999	901.999	801	901.002	671	871.999	555.001	536.999	649	581.001	418.001	588.999	599	485.799	599.999	750.001	794	631.999	429	515.001	468.001	576.001	596	567.001	624.999	763	526	671	918	683.999
13	45660920	45707277	46357	+	ENSMUSG00000000253	protein_coding	ENSMUSG00000000253	Gmpr	ensembl_havana	14	534	474	399.178	623	580	406	325	375	401.247	381	585	497	578	529	761	438	292	338	331	277	348	352	493	629	766	856	698	303	522	382	485	475	457	559	579	452	530	691	551
11	88890202	88911120	20918	+	ENSMUSG00000000275	protein_coding	ENSMUSG00000000275	Trim25	ensembl_havana	17	6198.53	5676.03	4197.08	5959.17	6141.01	6732.58	6014.1	5860.96	6387.23	6831.61	6225.29	5838.98	5561.14	4744.9	6499.62	3765.87	4731	5795.83	5106.17	3916.91	6101.17	5259.94	3879.93	4585.93	5893.25	5690.81	4984.87	3253.92	4912.92	4149.86	4876.86	5128.13	5223.04	3162.96	3758.89	2870.04	3547.95	4583.8	3396.04
11	88926005	88957677	31672	-	ENSMUSG00000000276	protein_coding	ENSMUSG00000000276	Dgke	ensembl_havana	12	197	163	143	167	198	181	111	195	136	202	147	174	168	119	172	146	135	119	123	81	146	126	159	193	297	280	188	116	182	134	200	199	239	155	178	144	184	235	178
11	88814846	88846292	31446	-	ENSMUSG00000000278	protein_coding	ENSMUSG00000000278	Scpep1	ensembl_havana	11	6447	5997	4626	6834	6588	5925	5251	5256	5421	5787	6861	6314	6109	5253	7054	4186	4282	5220	4512	3213	5197	4684	4130	5008	6593	6512	5569	3516	4931	4210	4970	5093	5113	4141	5123	3707	4855	6069	4642
11	74721746	74736552	14806	+	ENSMUSG00000000282	protein_coding	ENSMUSG00000000282	Mnt	ensembl_havana	13	2905.01	2898	1926	3064	2760.99	2858	2333.99	2163	2471	2605	2663	2571	2691	2118	3165.99	1706	1720.01	2176	1979	1328	2280	1941	1749	2073.99	2486	2466	2245	1312	1806	1456	1825	1847	2118.01	1406	1646	1327	1639	2039	1532
10	77366086	77401543	35457	+	ENSMUSG00000000290	protein_coding	ENSMUSG00000000290	Itgb2	ensembl_havana	14	5144.81	4831.02	3302.02	5363.9	4637.13	4320.01	3647.97	3618.09	3564.96	3668.9	4841.93	4678.86	4385.11	3471.01	4375.1	2798.98	3209.94	3625.02	3400.06	2518.96	3511.94	3071.95	2200	2662.97	3336.94	3280.06	2994.03	1612.98	2156.03	1799.99	2171.04	2155.03	2358.02	2365.99	2713.03	1992.98	2650.97	3523.06	2764.97
10	31189379	31204201	14822	+	ENSMUSG00000000295	protein_coding	ENSMUSG00000000295	Hddc2	ensembl_havana	14	449.001	470.999	348	538.002	513.999	518.001	483.999	424.999	487.999	493	506	419	438	374.001	526.999	311	271	351	369	291	462.999	452	366.999	386	581.999	555.001	471.001	311	448.999	391	345	376.001	462.001	316	314	236	318	384	274
11	59861440	59937316	75876	-	ENSMUSG00000000301	protein_coding	ENSMUSG00000000301	Pemt	ensembl_havana	17	48	26	66	86	56	55	50	41	66	63	50	79.0001	50	37	67	57	40	72	72	55	58	57	53	61	92.0001	109	58	67	54	39	71	72	63	50	55	46	65	76	66
11	70047023	70061661	14638	+	ENSMUSG00000000318	protein_coding	ENSMUSG00000000318	Clec10a	ensembl_havana	17	1614.63	1456.24	1050.24	1834.73	1514.8	501.45	446	461.999	466.718	488.402	1282.25	1420.33	1344.46	1131.39	1578.59	903.998	295	352	308.345	265.764	417.992	314	645.939	789.815	940.18	1104.16	928.775	205.3	267	194.265	226.642	291.404	275.535	763.676	920.308	689.886	802.398	1322.44	825.555
16	18225636	18245603	19967	-	ENSMUSG00000000326	protein_coding	ENSMUSG00000000326	Comt	ensembl_havana	14	5222.07	4734	3611.03	5304.87	5208.06	6157.89	5566.84	5438.96	6007.04	6256.73	5243.23	5148.87	4825.83	4321.06	5697.85	3541.03	4519.93	5315.76	4883.96	3515.92	5507.98	4952.99	3860.03	4780.07	6460.86	6203.93	5120.99	3928.02	5312.85	4552.11	5300.04	5728.96	5666.1	3729.99	4577.91	3372.06	4202.85	5864.47	3958.06
3	116282612	116301858	19246	-	ENSMUSG00000000339	protein_coding	ENSMUSG00000000339	Rtca	ensembl_havana	15	671.999	599	416	703	717	643	659.999	652.999	634	685.999	577	669	628	533	725.002	442	400	507	456	354	636	520	593.001	774.002	1009	1140	871.001	536	815.999	658	686.001	818.003	801.001	580.001	705.998	540	626	816.001	621.999
3	116306719	116343631	36912	+	ENSMUSG00000000340	protein_coding	ENSMUSG00000000340	Dbt	ensembl_havana	11	1462	1372	1109	1402	1419	1683	1559	1521	1566	1724	1143	1141	1005	963	1037	679	857	943	876	692	1014	1010	1042	1204	1588	1600	1266	915	1380	1129	1167	1407	1394	892	1014	641	995	1208	951
15	100513230	100518643	5413	+	ENSMUSG00000000346	protein_coding	ENSMUSG00000000346	Dazap2	ensembl_havana	10	4459.55	4515.6	3513.71	4902.2	4788.38	4399.68	3942.17	3942.71	4427.3	4300.61	4441.28	4252.2	4158.43	3686.88	4648.92	3037.36	2927.78	3428.32	3106.28	2392.47	3843.7	3401.77	3801.22	4548.43	5899.97	5943.68	5267.19	2870.81	3920.5	3392.83	3782.8	4324.57	4141.32	3209.21	3503.59	2625.69	3766.31	4417.62	3488.77
X	37689455	37702304	12849	+	ENSMUSG00000000355	protein_coding	ENSMUSG00000000355	Mcts1	ensembl_havana	14	813.999	792	650	918.999	824	800	604	664	670	706	758.999	649.001	654	599.999	765	503	469	544	523	424	611.999	566	561.001	494	757	834.001	694	427	552	478	502	569	568	465	580.999	454	485.001	682	552.999
2	152468871	152477119	8248	+	ENSMUSG00000000359	protein_coding	ENSMUSG00000000359	Rem1	ensembl_havana	4	146	95.0001	81	138	119	141	102	128	125	133	115	135	87	78	154	69	72	115	98.0001	69	140	80	60	86	96.0001	107	73	65	69	51	62	76	88.9999	56	55	31	59	121	85
10	78022559	78080476	57917	-	ENSMUSG00000000374	protein_coding	ENSMUSG00000000374	Trappc10	ensembl_havana	9	991	930	772	967	1047	1018	856	889	877	913.998	1076	924.001	1014	731	1058	660	651	750.999	835.001	620	926	853	809.001	947.998	1212	1190	1076	642.999	918	761	846	966.999	966.999	718	825	541	753	1064	868.999
11	6496887	6546745	49858	+	ENSMUSG00000000378	protein_coding	ENSMUSG00000000378	Ccm2	ensembl_havana	16	1046	995.005	783.005	1240.99	960.996	999.005	952.998	978.005	998.994	1062	1033	1112.99	1079.01	952.997	1213.01	833.003	808.003	960.004	978.996	751.998	1068.99	1026	723.003	962.995	1155	1145.99	995.004	622.999	1019	748	945.992	1002	958.995	797.997	1019	709.998	903.995	1277.01	788
11	6565598	6576068	10470	-	ENSMUSG00000000384	protein_coding	ENSMUSG00000000384	Tbrg4	ensembl_havana	16	2610.97	2541.97	1842.99	2611.97	2752.02	3072.97	2642.01	2458.02	2832.01	3082.02	2584	2356	2366.98	1989.01	2747.01	1834	1910.99	2273.99	2227.02	1701.01	2534.99	2387.02	2429	2866.03	3768.02	3721.95	3059.97	2069	3166.99	2497.99	3121.01	3158.01	3342.02	1973.03	2392.99	1736	2435	2963.95	2224.03
6	126798684	126826100	27416	-	ENSMUSG00000000399	protein_coding	ENSMUSG00000000399	Ndufa9	ensembl_havana	11	2810.93	2672.05	1959.01	3365.11	2821.94	2356.98	2392.02	2414.01	2570	2574.05	2566.01	2514	2586.97	2156.03	2894.96	1891.02	1555.99	1959.01	1736.98	1339.01	2132.02	2067.96	2083.97	2515.97	3592.09	3499.07	2973.94	1643.99	2505.97	2107.98	2303.96	2579.03	2496.03	2067.97	2351.97	1716.99	2472.98	3042.06	2262.04
4	129442137	129467435	25298	-	ENSMUSG00000000409	protein_coding	ENSMUSG00000000409	Lck	ensembl_havana	15	14	23	26	19	32	25	32	22	35	22	21	28	13	19	33	12	23	23	19	14	33	19	17	15	12	20	20	18	14	19	35	37	26	18	15	30	18	32	33
18	24338401	24419876	81475	+	ENSMUSG00000000420	protein_coding	ENSMUSG00000000420	Galnt1	ensembl_havana	16	1252.01	1190.99	854.003	1173	1331	835.997	836.997	742	894.999	981	1281.01	1197.01	1117	925.996	1293	853.998	599.999	747.001	708.002	517.999	920.999	912.998	1173.01	1325.99	1709	1699.01	1451.99	700.998	1027	917.009	911.001	1078	1080.01	998	1055.99	767.998	1075.01	1220.99	996.999
6	115578863	115599586	20723	+	ENSMUSG00000000439	protein_coding	ENSMUSG00000000439	Mkrn2	ensembl_havana	10	930.117	922.26	757.107	1057.58	1001.55	848.387	736.148	749.354	812.131	884.245	956.686	848.612	887.001	822.112	1056.51	671.263	612.672	675.253	640.328	553.656	809.205	698.92	690.794	654.085	928.468	963.323	773.382	448.49	631.594	577.096	642.034	729.285	762.74	676.563	776.521	594.433	777.637	996.723	739.742
6	115595028	115653597	58569	-	ENSMUSG00000000441	protein_coding	ENSMUSG00000000441	Raf1	ensembl_havana	18	2047.37	2019	1414.65	2285.69	2277.66	1848.41	1782.02	1784.29	1908.35	1940.71	1854.11	1629.7	1782.42	1377.48	1947.76	1252.34	1418.91	1698.74	1564.57	1164.08	1659.16	1616.1	1176.08	1441.11	1770.81	1836.39	1586.94	989.591	1353.12	1263.94	1298.06	1478.02	1480.96	1376.91	1489.39	1186.41	1558.15	1864.08	1587.03
15	79880075	79899179	19104	-	ENSMUSG00000000489	protein_coding	ENSMUSG00000000489	Pdgfb	ensembl_havana	8	844	837	537	941.998	818.999	608	520	508	582	567	850	769	905	623	955.002	515	588	631	676	452	643.999	670	414	536	620.001	650	599	328	462	323	418	354	418	360	440	317	455	561	365
15	101026403	101043218	16815	+	ENSMUSG00000000530	protein_coding	ENSMUSG00000000530	Acvrl1	ensembl_havana	17	1240.99	1180	888.005	1529.01	1324	1120	1008	983.006	1100	1054	1116.99	1045.99	1052	764.999	1031.01	695	652	761	679.999	506.001	854.997	742.998	650.998	799.001	1051	1034	951.999	506	667	549.001	612.001	638.002	735.998	521	686.999	479.999	525.999	817.998	558.001
15	101122069	101130638	8569	+	ENSMUSG00000000531	protein_coding	ENSMUSG00000000531	Tamalin	ensembl_havana	6	125	134	115	159	151	110	99	90	92	81	92	125	133	69	127	77	88	84	58	62	117	85	95	115	106	133	100	69	56	81	90	73	94	73	98	70	75	99	84
15	101071948	101111566	39618	+	ENSMUSG00000000532	protein_coding	ENSMUSG00000000532	Acvr1b	ensembl_havana	12	613	580	506	655	652	746	602	656	664	739	613	609	563	521	755	413	562	715	619	489	758	642	416	474	623	569	457	378	524	502	576	511	501	295	387	276	372	497	361
11	60117540	60243732	126192	-	ENSMUSG00000000538	protein_coding	ENSMUSG00000000538	Tom1l2	ensembl_havana	19	1006	916.005	710.001	990.002	1061.99	995.002	694.003	837.997	835	879.002	1117.01	1007	854.999	812.001	1156.01	579.999	596.999	815	703.002	561.999	783.996	741.003	481	608.999	865.004	825.997	680.002	404	616.999	581.998	644.998	567	537.999	588.998	835	543.999	730.999	895.998	795.001
15	103222322	103248521	26199	-	ENSMUSG00000000552	protein_coding	ENSMUSG00000000552	Zfp385a	ensembl_havana	11	2876.99	2621.04	1954	3073.95	2815.99	2772.99	2489.01	2443	2726.98	2779.99	3040.03	2947.99	2716.98	2253	3347.01	1834.99	2232	2570.99	2303.96	1670.98	2662.99	2356.01	1996.02	2548.95	2973.04	2980.93	2379.01	1781	2389.97	2016.01	2700.95	2539	2724.97	1850.99	2355.98	1765	2157.98	2765.06	1890.02
15	103252713	103275191	22478	-	ENSMUSG00000000555	protein_coding	ENSMUSG00000000555	Itga5	ensembl_havana	9	2175.04	2195.03	1426.02	2373	1933.03	1573.98	1337.99	1382.98	1437	1494.99	2518	2302.97	2426.98	1813.02	2630.02	1544.98	1376.99	1586.99	1390	1110.99	1660	1529.01	1147.99	1480.01	1756.98	1766	1514.98	855.007	1219.98	973.995	1188	1166	1289.99	1073	1486.01	934.998	1300	1575.99	1196.02
3	105866685	105877354	10669	+	ENSMUSG00000000561	protein_coding	ENSMUSG00000000561	Wdr77	ensembl_havana	15	2968.06	2747.99	2058.09	3083.97	3089.95	4276.8	3648.16	3599.09	3915.12	4069.51	2967.03	2616.87	2681.1	2491.88	3055.27	1896.81	2779.99	3116.55	2941.42	2311.33	3429.08	3269.64	2956.99	3173.95	4401.37	4458.88	3411.07	2910.16	3897.92	3507.93	4059.09	4243.13	4284.73	2213	2605.96	1879.98	2355.49	3126.61	2367.97
3	105850014	105867416	17402	-	ENSMUSG00000000563	protein_coding	ENSMUSG00000000563	Atp5pb	ensembl_havana	18	7712.39	7136.64	6073.84	7842.42	8282.98	8618.67	8007.22	7664.71	8358.8	8960.92	7277.19	6832.61	6767.77	6044.24	7282.47	5058.46	5329.28	6500.94	5927.91	4544.56	7011.24	6691.23	6753.22	7845.48	10917.2	11189.5	8996.96	5884.36	7893	6914.68	7455.62	8587.01	8378.2	5479.54	6178.29	4783.23	6259.02	7715.11	5969.44
5	100103794	100126798	23004	-	ENSMUSG00000000568	protein_coding	ENSMUSG00000000568	Hnrnpd	ensembl_havana	16	1659.55	1618.17	1361.53	1831.25	2111.44	2110.54	1731.23	1829.71	1936.05	2341.12	1966.51	1546.34	1695.73	1523.73	1872.99	1249.51	1245.22	1526	1554.97	1287.01	1925.02	1889.19	2081.5	2385.33	3300.5	3085.97	2497.09	1777.29	2455.77	1979.19	2398.56	2825.84	2791.33	1573.42	1733.79	1249.9	1687.3	2084.75	1774.41
17	6869070	6877174	8104	+	ENSMUSG00000000579	protein_coding	ENSMUSG00000000579	Dynlt1c	ensembl_havana	15	189.76	142.799	118.913	131.214	150.489	184.607	173.98	149.797	187.64	185.442	171.884	169.393	117.048	160.424	180.518	150.27	134.189	188.843	166.06	146.104	207.596	188.105	164.002	138.747	202.447	172.75	172.701	130.054	188.171	112.784	138.117	203.611	163.605	121.749	120.248	93.7187	139.038	198.096	110.737
11	17207579	17219177	11598	+	ENSMUSG00000000581	protein_coding	ENSMUSG00000000581	C1d	ensembl_havana	9	913	727	682	814.001	990	1087	882.999	946	1062	1093	930	827	849	819.989	966.999	604	761	806	717.999	644	1049	916.001	961.999	978	1389	1449	1156	753	989	979	1056	1106	1128	769	872	664	762	945	797
11	54988941	55003856	14915	+	ENSMUSG00000000594	protein_coding	ENSMUSG00000000594	Gm2a	ensembl_havana	8	6297	5566	3977	6016	5771	5078	4504	4449	4501	4635	5784	5686	5321	4468	5689	3456	3425	4136	3603	2528	4103	3450	3027	3879	4800	4834	4260	2276	3165	2746	3391	3409	3284	2360	2742	1966	2712	3353	2429
5	3853184	3895565	42381	+	ENSMUSG00000000600	protein_coding	ENSMUSG00000000600	Krit1	ensembl_havana	16	412.001	447	238	357.999	376	419	312	359	386	424.001	440.999	357	368	267	361	224	273	345.001	340	279	391	282	298	381	479	478	418.999	204	407.001	299	310	375	355	337	321	250	317	449	332
7	7285308	7303851	18543	-	ENSMUSG00000000605	protein_coding	ENSMUSG00000000605	Clcn4	ensembl_havana	10	698	688	532.558	831	818.987	914.997	814.243	751.946	903.997	908	710	679	680	618	810	415	635	815	680	526.019	810.285	784	646	735	999.999	1218	878	639.963	866.999	783	817	964.002	862.999	551.33	576	478.083	593.999	740.001	484.001
6	82702006	82751436	49430	-	ENSMUSG00000000628	protein_coding	ENSMUSG00000000628	Hk2	ensembl_havana	11	7835.09	7264.02	5119.02	7884.15	7572.04	7378.02	6022.01	5944.09	6317.02	6989.08	6886.02	6385.01	6760.02	4796.06	6626.02	3655.03	3805.03	5177.08	4081.04	2798.01	4962.03	4257.02	3645.03	4605.03	5566.03	5627.01	5097.03	2727.97	4073	3570.01	4363.05	4369.02	4369.12	2182.98	2603.99	1754.01	2556.98	3230.04	2286.02
11	77654072	77756807	102735	+	ENSMUSG00000000631	protein_coding	ENSMUSG00000000631	Myo18a	ensembl_havana	21	2884.03	2797.98	1884.99	3145.01	2767.98	2507.99	2136	2205.99	2330.01	2602.01	2605.02	2532.01	2568.01	2002.01	3104	1806	1845	2336	2010.99	1519	2407	2067.01	1560	1901.01	2235	2158.03	1953.01	1352	1932	1649.99	2003.99	2015.01	2075	1537	1787	1201	1723	2291	1608
17	84138585	84155393	16808	-	ENSMUSG00000000673	protein_coding	ENSMUSG00000000673	Haao	ensembl_havana	10	87	94	86.8779	132	98	97	85.9884	56	59	62.9664	56	62	45	51	56	42.6224	57	75	55	32	49	37	49	43	44	35	51.6144	26	57	47	45	73.692	51	23.4096	41	27.4181	30	55	23
4	133809759	133822394	12635	-	ENSMUSG00000000682	protein_coding	ENSMUSG00000000682	Cd52	ensembl_havana	8	749	611	571	1032	699	750	649	645	682	658	754	767	698	611	782	467	493	649	644	435	649	553	387	508	632	701	594	294	442	378	444	479	508	428	466	327	451	649	451
11	77405947	77429434	23487	+	ENSMUSG00000000686	protein_coding	ENSMUSG00000000686	Abhd15	ensembl_havana	12	391.978	338.81	219.086	352.496	346.379	333.842	342.877	382.035	372.373	357.614	334	378.253	371.832	273.958	448.659	262.809	275.044	297.491	323.248	226.837	368.718	368.888	286	346.934	441.406	403.966	398	244.608	378	279	345	367	397.961	287.858	430.675	307	404	564.243	380.21
6	83011154	83029544	18390	+	ENSMUSG00000000693	protein_coding	ENSMUSG00000000693	Loxl3	ensembl_havana	11	41.3511	34.4983	23.7582	24.6269	30.9293	17.5338	23.7191	22.7099	20.6483	18.8222	19.8955	18.5501	14.4174	5.15248	26.4868	16.5813	19.6994	21.7978	17.795	14.5255	22.7806	22.8502	14.7477	28.9824	25.9187	18.729	25.812	14.4011	13.3063	10.3811	16.4404	21.0498	24.8167	22.8694	17.4543	13.3229	16.4387	23.7161	25.9534
17	53873889	53979749	105860	+	ENSMUSG00000000708	protein_coding	ENSMUSG00000000708	Kat2b	ensembl_havana	15	662	688	486	635	691	800	824	722	789	808	845	692	736	575	812	483	757	833.881	759.785	600.895	920.919	912.936	462.86	582	730	718	698.803	493	697	556	549	722	727	570	566	381	525	602	546
10	128513044	128532134	19090	-	ENSMUSG00000000711	protein_coding	ENSMUSG00000000711	Rab5b	ensembl_havana	4	1991.62	1811.41	1462.3	2154.43	2026.95	2054.6	1674.85	1704.97	1939.25	1832.62	1924.51	1914.37	1922.82	1511.43	2114.5	1354.36	1293.88	1601.21	1560.04	1121.37	1714.46	1584.28	1147.07	1402.78	1870.86	1825.37	1670.17	961.471	1349.93	1171.84	1295.48	1420.12	1407.51	1249.12	1444.76	1061.38	1463.51	1819.91	1316.29
10	77877781	77899457	21676	+	ENSMUSG00000000730	protein_coding	ENSMUSG00000000730	Dnmt3l	ensembl_havana	14	261	269	188	343	234	182	207	170	176	192	304	298	287	250	289	194	173	234	272	153	183	184	143	202	237	258	251	113	119	119	147	132	141	108	102	80	103	128	81.9999
10	77905136	77919748	14612	+	ENSMUSG00000000732	protein_coding	ENSMUSG00000000732	Icosl	ensembl_havana	10	352	324	171	381	305	454.001	352	368.001	410.001	370.999	301	338	312.001	259	352	207	268.999	325.999	323	254	331.001	304.001	252	236	342.001	335	359.001	197	312.999	247	255	273	332.001	220	183	159	154	234	189
8	123789681	123824500	34819	+	ENSMUSG00000000738	protein_coding	ENSMUSG00000000738	Spg7	ensembl_havana	19	1936	1847	1405	2152.01	2089.99	1644	1370	1399	1630	1703	1967	1604.01	1658	1423	2034.99	1191	994.999	1221	1207	948.998	1435	1271	1082	1359	1698.01	1644	1379	926.001	1282	1091	1197	1297.99	1341	1167	1286	976.002	1375	1666	1203
8	123829089	123831984	2895	+	ENSMUSG00000000740	protein_coding	ENSMUSG00000000740	Rpl13	ensembl_havana	13	5169.23	4514.86	3581.74	4923.32	4708.66	5687.08	5016.44	5105.9	5582.63	5112.69	4647.33	4511.19	4455.05	4195.67	4360.66	2729.83	4030.53	4343.7	4205.95	3117.69	4496.29	4324.87	3119.75	3707.78	4827.65	5285.19	3649.94	3038.03	3588.21	2972.94	3661.96	3838.72	4032.08	2786.97	3710.84	2686.47	3124.64	3762.62	3427.69
8	123931003	123939503	8500	-	ENSMUSG00000000743	protein_coding	ENSMUSG00000000743	Chmp1a	ensembl_havana	10	3025.99	2693	2057.99	3119.98	2822.98	2980.99	2459.01	2511.91	2706.99	2717	2675.02	2704.99	2426.99	2397.01	3067.99	1939.99	2000	2286	2150.01	1589	2320.01	2148.99	1996.99	2360.01	3260.97	3306.82	2776	1519	2199.01	1780.01	2099	2176.08	2421.92	1857.91	1934.88	1575	1940	2628	1834.89
11	75188992	75239151	50159	-	ENSMUSG00000000751	protein_coding	ENSMUSG00000000751	Rpa1	ensembl_havana	14	4358	4646.96	3785.02	4754	5343.93	4948.04	4746.07	4571.06	5360.01	5722.03	4530.15	4008.09	4489.1	4246.08	5154.87	3479.03	3437.07	3965.04	3985.05	3206.95	4831.02	4704.07	5948.11	6918.88	8839.48	9001.32	7551.79	4896.94	6519.19	5691.02	6060.98	6782.85	6860.26	5287.89	5551.94	4292.89	5485.99	7101.96	5277.06
11	75300595	75313528	12933	-	ENSMUSG00000000753	protein_coding	ENSMUSG00000000753	Serpinf1	ensembl_havana	16	328	288	241	288	308	494	415	429.999	419	415	241	168	204	149	213	156	178	244	232	140	250	218	348	344	453.999	493.999	396	294	424	326	356	427.999	465.999	320	273.999	234	353	485.001	285
8	12664277	12722249	57972	-	ENSMUSG00000000759	protein_coding	ENSMUSG00000000759	Tubgcp3	ensembl_havana	15	610	644.001	498.001	737.999	755.002	991.996	791.002	822.999	888.998	967	649	653.998	708.003	592	780.998	492.001	703.001	749.999	656.998	526.999	886	698.999	598	709.999	903.997	1008	764.002	569.999	816.998	754.999	740	856.998	844.001	646	691.001	518.999	683.998	868.002	636.999
14	70676197	70680888	4691	-	ENSMUSG00000000776	protein_coding	ENSMUSG00000000776	Polr3d	ensembl_havana	14	534	531.001	365	561	522	495	431	441.001	546.001	512	497	486	467	424	528	395.999	332.999	410.999	412	321.999	461	471.001	353	459	642	549	484	288	406	327	429.001	388	446.999	340.999	467	301.001	354.999	519.001	405
X	13147209	13160292	13083	+	ENSMUSG00000000787	protein_coding	ENSMUSG00000000787	Ddx3x	ensembl_havana	13	7649.95	7108.97	5577.97	6946.02	7935.93	8647.09	7347.04	7279	7851.98	8624.07	7375.01	6017.99	6694.07	5393	6557.97	4792.01	5641.03	6367.99	5607.98	4586.01	7119.04	6914.01	7247.98	8087.04	10579	10675.9	8480	6018	8170.98	7432.97	7948.99	9018.93	9204.93	4967.01	4994.99	3850.99	5392.98	6576.96	4960.99
8	71261093	71274069	12976	+	ENSMUSG00000000791	protein_coding	ENSMUSG00000000791	Il12rb1	ensembl_havana	10	459	402	328	426	411.001	287	255	240	278	295.999	381.999	307	342.001	293	346	219	145	253	158	114	218	134	182	210	256	229	236	103	127	113	145	127	151	166	209	166	192	272	236
11	84875268	85030988	155720	-	ENSMUSG00000000804	protein_coding	ENSMUSG00000000804	Usp32	ensembl_havana	15	1866	1785.99	1404	1679.01	1863.02	1851.99	1548.01	1484.99	1564	1878.99	1783.01	1567.01	1640.99	1396	1719.02	1033	1252.99	1603.99	1444.01	979.002	1599.01	1378.99	1229.01	1371	1725.02	1767.99	1607	946.999	1269	1238	1208	1415	1434.01	1052	1167	893.004	1063	1454	1177.01
6	89620970	89652512	31542	+	ENSMUSG00000000811	protein_coding	ENSMUSG00000000811	Txnrd3	ensembl_havana	15	511.999	488.998	349	459.999	536.998	417.999	343.999	321	438.001	373.999	496.999	410.998	420	332.001	402.001	290	187	272	198	176	272.001	264	233	268.001	357.001	365	333.999	136	202	179	199	245	238	283	305	198	236.001	366.999	288
2	181223896	181234597	10701	-	ENSMUSG00000000823	protein_coding	ENSMUSG00000000823	Zfp512b	ensembl_havana	17	716	580	468.998	612.003	658.998	813	719.003	686.999	834.997	866.004	652.998	639.997	613.001	501.999	688.001	400.001	731	755.002	682	496.002	701.003	713.998	446.001	484.999	705.997	654.998	588	404	613.003	483	498.999	600.001	600.998	411.999	488.001	276	476.999	624.999	416
2	181162278	181196927	34649	+	ENSMUSG00000000826	protein_coding	ENSMUSG00000000826	Dnajc5	ensembl_havana	17	4891.03	4550.97	3258.03	4676	4492.99	5371.88	4608.01	4588.96	4862.89	5098.11	4689.95	4101.02	4367	3301.02	4643.14	2672.98	3517.98	4315.1	3828.04	2721.01	4483.99	4102.01	3011.99	3424.04	4257.01	4245.11	3813.97	2691.01	3877.97	3262.02	3579.95	3751.92	4112.99	2003.99	2407	1714	2370.02	3000.99	2237.03
2	181138935	181159760	20825	+	ENSMUSG00000000827	protein_coding	ENSMUSG00000000827	Tpd52l2	ensembl_havana	19	2037.99	1992.01	1500.99	2122.01	1993	2163.01	1809	1766.99	1898.99	2076.99	2078	1879	1790	1652.99	2053.99	1419.01	1362	1720	1597	1119	1752	1681.99	1304.01	1626	2104	2227	1845	1053	1522	1256	1431	1661.99	1487	1388	1492.99	1214	1416	1941.01	1419
X	67722147	67761570	39423	+	ENSMUSG00000000838	protein_coding	ENSMUSG00000000838	Fmr1	ensembl_havana	18	1065.01	1177	862.003	1261	1275.01	1381	1260.05	1298.01	1353	1535	1200.99	1131	1113	923.995	1080	770.998	879	1154	1029	876.999	1281	1324.99	1408	1568.01	2163.99	2265.98	1758	1260	1581.99	1398	1573.99	1679.99	1615	955.003	988.998	777.001	1007	1237	937.003
11	53493809	53509497	15688	-	ENSMUSG00000000869	protein_coding	ENSMUSG00000000869	Il4	ensembl_havana	13	29	14	15	24	27	17	17	7	17	14	18	20	13	16	25	20	6	6	6	4	5	12	22	22	38	46	25	11	12	5	8	4	14	31	27	18	30	38	39
2	154427678	154445629	17951	-	ENSMUSG00000000876	protein_coding	ENSMUSG00000000876	Pxmp4	ensembl_havana	12	725	687	489	783	623	601	622	544	543	634	567	592	535	452	637	399	369	466	418	279	445	441	325	339	482	457	413	266	331	270	415	392	344	352	411	268	349	521	385
X	99811328	99862017	50689	+	ENSMUSG00000000881	protein_coding	ENSMUSG00000000881	Dlg3	ensembl_havana	13	63	57	62	46	69	70	39	32	61	61	50	41	48	37	49	33	37	36	40	46	50	33	16	24	45	56	30	20	34	23	27	43	45	31	40	30	45	46	44
16	18317463	18385430	67967	+	ENSMUSG00000000884	protein_coding	ENSMUSG00000000884	Gnb1l	ensembl_havana	18	174.702	141	143	244	144	146	169	172	148	170	191.154	135	162	149	200	123	121	127	147	118	190	245.731	177	216	285	314.001	253	197	201	171	230.383	226	248	187	211	159	161	296	203
10	75759056	75772331	13275	-	ENSMUSG00000000901	protein_coding	ENSMUSG00000000901	Mmp11	ensembl_havana	18	0	0	0	0	0	0	0	0	0	0	1	0	0	0	0	0	0	0	0	0	0	0	0	0	0	0	0	0	0	0	0	0	0	0	0	0	0	0	0
10	75732603	75757452	24849	-	ENSMUSG00000000902	protein_coding	ENSMUSG00000000902	Smarcb1	ensembl_havana	14	1776	1635	1219	1960	1864.01	1675	1449	1421	1605	1819	1652	1607	1730.99	1407	2064	1174	1020	1206	1199	830.001	1410	1227	1480.99	1642	2111.99	2205	1936.99	1088	1606	1311.99	1460	1591	1505	1229	1329	1105	1201	1814.01	1171
5	124111691	124143622	31931	+	ENSMUSG00000000915	protein_coding	ENSMUSG00000000915	Hip1r	ensembl_havana	16	64.4158	35.7972	22.3508	63.7728	31.9563	48.2264	46.6635	58.2783	48.7779	52.8175	53.8457	55.2353	70.9437	39.6067	54.821	30.3726	33.4652	37.2193	32.1098	47.8136	61.42	24.8239	22.3769	29.3431	71.1579	44.019	51.738	33.2502	38.4278	43.2236	44.9748	65.7311	52.3023	41.2469	50.2565	34.5768	33.2524	53.7148	42.6611
5	135398807	135405660	6853	+	ENSMUSG00000000916	protein_coding	ENSMUSG00000000916	Nsun5	ensembl_havana	16	524.912	504.586	416.48	627.801	605.114	771.233	665.932	689.411	748.027	853.153	485.687	515.854	500.395	394.725	511.493	338.388	515.298	532.457	637.881	467.501	749.37	632.575	512.157	692.999	716.123	749.004	710.34	530.472	816.265	666.456	824.732	751.933	758.566	464.858	573.285	423.777	610.392	788.531	548.608
15	75528884	75550650	21766	-	ENSMUSG00000000934	protein_coding	ENSMUSG00000000934	Top1mt	ensembl_havana	10	787.001	639.999	531	785	813.999	799.999	633	622	610	753.001	693	644	693.999	533.999	814.001	459	462	531	556	345	551	523	608.999	685	879.999	819.999	764	461	647.999	468	585	633	664.999	557	585.999	388	602	747	566.999
14	54606899	54655238	48339	-	ENSMUSG00000000958	protein_coding	ENSMUSG00000000958	Slc7a7	ensembl_havana	11	154	157.108	148.126	138.078	201	114	132	105	127.089	100	183	149.101	165.125	118	172	137	62	73.0599	79	54.13	71	66	144	212.694	277	223.13	253	101	122	111.185	120	132	179	162.434	194	122	188	208	160
14	54598291	54607131	8840	+	ENSMUSG00000000959	protein_coding	ENSMUSG00000000959	Oxa1l	ensembl_havana	8	1765.01	1685.89	1242.87	2017.92	1872	1741	1535	1596	1681.91	1874	1721	1719.9	1551.88	1549	2009.01	1181	1227	1539.94	1442	997.869	1586	1428	1355	1481.3	2032.01	1957.88	1600	1210	1452	1421.82	1516	1716	1721	1212.56	1445	1064	1316	1635	1307
11	83644522	83674581	30059	+	ENSMUSG00000000976	protein_coding	ENSMUSG00000000976	Heatr6	ensembl_havana	14	1370	1299	807	1185.01	1248.99	1353.99	1173.01	1140.01	1260	1335.01	1174.99	1219.99	1128	888.994	1280.01	781.996	969	1002	927.006	722.997	1076	1095	870.996	1021.99	1377.01	1300.01	1102	758	1143	847.004	964	1035	1043.99	764.996	900.001	728.999	918	1062.99	933.993
11	83538670	83540182	1512	-	ENSMUSG00000000982	protein_coding	ENSMUSG00000000982	Ccl3	ensembl_havana	6	5919.98	5100.97	3651.95	5621.94	5108.95	3253.9	2862.96	2722.88	3059.99	2811.89	4678.89	4030.98	4282.97	3358.96	3877.98	2841.98	2266.95	2900.91	2629.93	2335.96	3088.97	2917.91	1552	1990.94	2649.94	2476.94	2191	1120	1552.96	1418.94	1478.99	1612.95	1686	2660.94	3089.95	2285.97	3183.94	3621.98	3144.81
9	20940669	20941892	1223	+	ENSMUSG00000001014	protein_coding	ENSMUSG00000001014	Icam4	ensembl_havana	7	12.6074	7.60357	8.34516	25	11.8963	15	18.8294	7.0971	15.532	22	30.4459	17	20.6261	13	16.7088	4.57568	12.6692	12.4438	13.9189	23.036	15.3227	14.6894	5.94897	9.5857	8.43758	14.477	14.041	8.02883	25.4037	6.41919	26.5851	16.5215	20	11.5775	3	4	6.33581	10.1876	14.7207
3	90383433	90395687	12254	+	ENSMUSG00000001016	protein_coding	ENSMUSG00000001016	Ilf2	ensembl_havana	13	3017.14	3024.01	2519.76	3229.4	3414.51	3777.96	3370.34	3401.3	3857.03	4094.21	3174.26	3043.89	3006.5	2775.93	3284.61	2296.27	2467.59	2929.82	2738.69	2116.57	3423.09	3272.48	3333.01	3887.76	5150.29	5285.96	4365.54	2880.34	4196.46	3455.07	3635.11	4176.61	4169.95	3080.81	3192.73	2602.15	3357.89	4149.9	3242.72
3	90406263	90416806	10543	-	ENSMUSG00000001017	protein_coding	ENSMUSG00000001017	Chtop	ensembl_havana	17	3447.13	3471.96	2558.72	3660.53	3563.69	3809.99	3552.3	3334.03	3676.17	4059.49	3691.7	3401.61	3330.91	2965.68	3851.7	2450.68	2716.84	3333.99	3139.43	2315.58	3627.59	3211.82	3152.85	3792.4	4978.72	4893.71	4293.8	2729.6	3769.06	3176.78	3894.12	4025.25	3940.26	2892.27	3131.66	2420.46	3035.01	4054.79	2867.6
3	90395333	90398341	3008	-	ENSMUSG00000001018	protein_coding	ENSMUSG00000001018	Snapin	ensembl_havana	16	2051.87	1982.99	1610.22	2169.58	2157.45	2298.02	2072.71	1974.68	2035	2208.76	1974.76	1955.14	1968.46	1647.07	2202.38	1366.72	1539.42	1913.19	1645.29	1325.41	2006.96	1884.51	1342.97	1536.26	2097.87	1982.11	1710.37	1179.69	1562.56	1412.88	1466.86	1683.4	1674.08	1298.16	1522.28	1020.83	1317.15	1739.03	1405.22
3	90511078	90513353	2275	+	ENSMUSG00000001020	protein_coding	ENSMUSG00000001020	S100a4	ensembl_havana	9	7182	6414.02	5327.97	8081.07	7627.07	7738.07	6279.99	6739.97	6770.01	7537.07	8475.93	8123.05	7518.03	6815.97	8718.98	6415.02	5639.98	7106.94	6752.93	5168.99	7593.04	7267.02	4553.01	5539.98	7865.95	8259.96	7158.92	3873.03	4923	4706.02	4893.99	6420.98	5467	6879.99	6466.02	5051.01	6585.04	9328.04	6799.97
3	90520189	90531489	11300	+	ENSMUSG00000001025	protein_coding	ENSMUSG00000001025	S100a6	ensembl_havana	9	3324	3008.02	2551.95	3882.98	3443.94	2808	2499	2542.01	2457.02	2671.03	4455.94	4646.04	3975.98	3250.97	4180.03	2954.99	2516.02	3412.01	2975.01	2134.98	3091	2826.98	1744.99	2088.02	3199.03	3011.98	2719.97	1350	1880.01	1648.98	1721.99	2258.97	2016.02	2213	2356.03	1706.01	2316.96	3270.97	2294.02
11	106209418	106244115	34697	-	ENSMUSG00000001027	protein_coding	ENSMUSG00000001027	Scn4a	ensembl_havana	8	51	29	10	48	40	10	16	29	17	32	50	31	53	24	47	34	27	36	42	26	23	58	19	26	46	38	40	10	43	25	24	19	24	17	27	24	21	36	14
11	106268482	106278902	10420	-	ENSMUSG00000001029	protein_coding	ENSMUSG00000001029	Icam2	ensembl_havana	16	87	86	70	127	110	131	123	106	157	104	108	114	109	80	110	92	83	124	96	70	98	131	87	108	149	201	120	107	91	95	111	113	115	87	105	79	115	131	93
11	61379638	61385233	5595	-	ENSMUSG00000001034	protein_coding	ENSMUSG00000001034	Mapk7	ensembl_havana	18	1063	1001	715.001	1158	1049	962	673.997	778	743	777	925.002	818	902.002	591.998	1069	503.999	596	544.999	568	425	616.002	604.999	584	745.997	949.998	959.998	842.999	389	624	556.001	632.999	680.999	690.999	673.998	835.002	583.999	894.001	955.999	757.001
11	61408075	61470514	62439	-	ENSMUSG00000001036	protein_coding	ENSMUSG00000001036	Epn2	ensembl_havana	18	17	21	9	7	14	28	18	33	9	17	13	26	26	9	29	9	14	24	20	15	23	19	8	7	12	20	9	9	9	5	20	7	14	8	7	2	7	6	5
11	61395970	61403758	7788	+	ENSMUSG00000001039	protein_coding	ENSMUSG00000001039	B9d1	ensembl_havana	13	57	70	50	108	75	69	54	62	70	59	65	38	59	50	83	49	47	55	73	35	58	38	68	86	103	102	85	79	68	73	83	72	95	71	56	35	57	103	66
3	129776408	129855203	78795	-	ENSMUSG00000001052	protein_coding	ENSMUSG00000001052	Sec24b	ensembl_havana	16	2198.02	2120.99	1557	2269	2338	2619	2215.01	2095.99	2403.99	2579.01	2135.01	2040.01	2068.99	1705.01	2336	1367	1676.99	2042.02	1839.01	1386	2135.02	1954.02	1633.01	1946	2462.98	2249.01	2061	1540.01	2085	1905	2121.02	2338	2382.02	1303.99	1545	1161	1458	1781.01	1421
11	51533890	51541670	7780	-	ENSMUSG00000001053	protein_coding	ENSMUSG00000001053	N4bp3	ensembl_havana	16	184	184	148	234	195	224	197	215	204	208	181	222	189	189	206	121	154	223	148	147	200	163	167	225	318	308	243	240	242	221	231	348	268	168	256	151	208	267	219
11	51514498	51526724	12226	-	ENSMUSG00000001054	protein_coding	ENSMUSG00000001054	Rmnd5b	ensembl_havana	10	876.999	878.002	644.002	1005	996.996	1143	985.004	1009	1142.99	1133.99	1172	1053	987.998	895.003	1217.99	774.998	839.002	906.004	867.996	725.999	996.997	848.005	799	964.003	1210	1139	1075	753.998	1068	910.994	1131	1124	1258	864.001	1106	749	1047	1203.99	973.005
11	51510562	51514542	3980	+	ENSMUSG00000001056	protein_coding	ENSMUSG00000001056	Nhp2	ensembl_havana	4	4541.97	4571.08	3652.97	5628.93	4880.82	4567.97	4405.11	4440	4535.94	4932.99	4684.99	4644.09	4684.09	4512.93	5738.91	3546.99	3034.99	3649.96	3722	2761.01	4179.99	4038.01	5615.08	6680.95	8757.41	9098.86	7360.99	3941.09	5404.99	4537.1	5359.95	5538.02	5780.1	5048.1	5207.12	4253.99	5095.87	6982.71	4910.05
8	123969095	123981088	11993	-	ENSMUSG00000001062	protein_coding	ENSMUSG00000001062	Vps9d1	ensembl_havana	19	392	361	230	439	417	454.001	317	350	400	387	390	388	373	307	452	242	293	419	371	263	440	336	226	233	341	324	275	228	285	266	318	269	272	265	325	183	207	314	244
8	123980934	123996485	15551	+	ENSMUSG00000001065	protein_coding	ENSMUSG00000001065	Zfp276	ensembl_havana	16	453.001	406.713	260.865	415.176	360.968	454.598	419.045	327.346	449.053	423.121	403.972	356.999	367.001	279.727	499.001	248.932	357	441.158	386.583	255.493	449.643	345.408	290.627	270.484	397.53	377.878	325.895	234.113	272.105	222.504	275.64	276.036	295.928	199.816	288.012	182.876	228	372.129	244.675
5	34790986	34794557	3571	-	ENSMUSG00000001082	protein_coding	ENSMUSG00000001082	Mfsd10	ensembl_havana	13	1101	1007	670	1300	1101	1253	1031	1102	1284	1171	1185	1080	1120	889	1300	739	954	1083	1125	752.999	1196	1105	779	971.998	1217	1210	1023	769	1012	921.001	1040	1096	1134	714.999	823	607	802.001	978	782.999
4	136197072	136282092	85020	+	ENSMUSG00000001089	protein_coding	ENSMUSG00000001089	Luzp1	ensembl_havana	15	1337	1245	934.006	1358	1257	1378	1106	1198	1151.99	1434.01	1174	1006	1098	840.999	1192	741.999	876.002	1021	886.998	780	1223	1073.01	1100	1309	1699.02	1719.01	1384	1048	1486	1372.99	1455	1503.99	1556	914.001	1043	783.004	1013	1227	1030
5	114501628	114518570	16942	-	ENSMUSG00000001098	protein_coding	ENSMUSG00000001098	Kctd10	ensembl_havana	16	2141	2073.77	1492.96	2337	2269.41	1848	1561	1531	1644.44	1785.67	2097	2068.01	2097.01	1642	2236	1476.33	1143	1380	1332.01	1044	1375	1382	1384.08	1717.44	2126.3	2103.67	2033.01	972.003	1480	1256.75	1365	1643	1530.33	1169.86	1394	987.001	1267	1662.97	1215
11	78403019	78413563	10544	+	ENSMUSG00000001100	protein_coding	ENSMUSG00000001100	Poldip2	ensembl_havana	11	3960.07	3412.95	2784.98	4010.04	3874.06	4064.1	3574.96	3443.03	3761.05	3703.99	3685.99	3423.94	3341.98	2974.02	3813.01	2453.99	2352.01	2813.02	2802.01	1950.99	2948.03	2811.04	2748.02	3392.98	4474.03	4554.94	3824.92	2319	3231.03	2768.03	3113.94	3135.97	3190.97	2759.98	3110.03	2416.99	3052.01	4089.96	2997
11	78427187	78432564	5377	+	ENSMUSG00000001105	protein_coding	ENSMUSG00000001105	Ift20	ensembl_havana	16	557	479	357	595	472	567	492	482	578	502	452	480	483	379	520	327	375	429	448.999	288	460	413	478	563	779.999	753	645	384	549.999	460	543	635	586	518	577.999	469.001	447	668	464
10	76597691	76797722	200031	-	ENSMUSG00000001120	protein_coding	ENSMUSG00000001120	Pcbp3	ensembl_havana	16	3	2	0	5	0	0	0	0	0	0	0	1	0	0	0	0	0	0	1	0	0	0	0	0	0	0	0	0	0	0	0	0	2	0	0	0	0	0	3
11	78853800	78875773	21973	-	ENSMUSG00000001123	protein_coding	ENSMUSG00000001123	Lgals9	ensembl_havana	16	1524.98	1376.98	1111.01	1585	1333	1837.98	1597.01	1697.02	1592	1707.02	1298.01	1200	1232	1003	1239.99	720.002	1087	1335.01	1315.01	881.993	1428.99	1187	1300.01	1640.98	1957.98	2026.98	1630.99	1580.02	2325.02	1985.03	2040.98	2289.02	2368.98	761.001	879.005	639.998	940.008	1063.01	821
X	20664053	20726759	62706	+	ENSMUSG00000001127	protein_coding	ENSMUSG00000001127	Araf	ensembl_havana	13	1372	1123	784.001	1279	1116	1355	1035	981.999	1089	1250	1098	1107	1108	804.001	1286	786.999	889	1063	1029	759	1078	1032	724.001	846	1058	1088	859	508	833.001	617	717.999	830	869	697.001	820	622	806.001	980.999	733
X	20791693	20797795	6102	-	ENSMUSG00000001128	protein_coding	ENSMUSG00000001128	Cfp	ensembl_havana	8	743	695	556	936	793	1014	1009	893	850	945	753	697	700	536	679	403	753	992	929	565	912	736	482	674	896	814	656	236	413	328	415	416	407	456	573	404	515	750	477
X	20807961	20828257	20296	-	ENSMUSG00000001134	protein_coding	ENSMUSG00000001134	Uxt	ensembl_havana	10	90.597	79.6003	76.0684	90.5484	92.0308	102.319	78.3022	70	74.6083	107.318	88.2749	68.3565	67.4449	58.422	102.618	46	39	67.4935	62.086	56	87	75	95.7711	105.231	104.706	134.619	103.078	47.2644	73.8313	77.0626	70	78.3566	88.8555	88.6244	70.637	68.924	61.1781	100.807	70.2156
1	36550948	36567319	16371	+	ENSMUSG00000001138	protein_coding	ENSMUSG00000001138	Cnnm3	ensembl_havana	14	475.001	434.999	311.999	521.002	479.999	523.003	499	504.999	627.002	588.002	556.998	498.001	558.999	511.997	582.999	365.001	425.002	494.001	514.998	342.001	515.001	565.998	465.997	482.001	630	604.997	595.999	432.998	566.997	456	664.001	653	776.001	435.999	522.001	368	439.999	605.004	489.998
1	36458952	36484353	25401	-	ENSMUSG00000001143	protein_coding	ENSMUSG00000001143	Lman2l	ensembl_havana	14	634.001	660.998	493.999	751.998	684.998	714.004	480	523.001	588	676.001	674	634.002	626.002	460	749.001	450.999	449	496.999	456.001	379	574.999	471.999	422.001	549.999	774.999	717.998	689.998	423.999	573	492	590.999	560.001	573	412	549.001	375	550.999	639.999	540
10	76304761	76351692	46931	+	ENSMUSG00000001150	protein_coding	ENSMUSG00000001150	Mcm3ap	ensembl_havana	8	1494.77	1545.68	1077.83	1561	1516.93	1526	1274	1357	1462.92	1608	1274	1358	1442	1184.69	1704.92	1003	969.826	1204	1116	912	1220.79	1163	1123	1381.92	1732.5	1693.75	1464	954.886	1253.84	1037	1271.57	1380.72	1439.74	1160	1327	984.929	1262	1645.94	1154.64
10	76187097	76278621	91524	-	ENSMUSG00000001151	protein_coding	ENSMUSG00000001151	Pcnt	ensembl_havana	11	937.999	1006.99	681.001	1039.01	1020	901.004	669.002	760.003	1047	1079	1002	790.003	996.001	719.998	1227.99	731	819.997	960.983	890.997	740.001	1051	1055	782.999	877.999	1088.97	1103.99	933.997	557.998	902.998	810.998	946.975	969.987	1151	645	749.003	433.001	697.001	921.996	696.997
6	86624024	86646144	22120	-	ENSMUSG00000001156	protein_coding	ENSMUSG00000001156	Mxd1	ensembl_havana	10	377	388	286	415	383	319	198	234	246	284	285	253	345	221	295	139	103	159	135	95	156	121	150	217	206	242	210	70	95	118	124	134	136	145	155	123	113	212	129
6	86668750	86710366	41616	-	ENSMUSG00000001157	protein_coding	ENSMUSG00000001157	Gmcl1	ensembl_havana	14	619	520	375	559	597	534	440	450	474	558	523	519	510	503	600	339	341	426	418	340	450	462	476	604	729	804	598	414	558	435	545	594	597	435	524	396	443	567	499
6	86652133	86661505	9372	-	ENSMUSG00000001158	protein_coding	ENSMUSG00000001158	Snrnp27	ensembl_havana	14	634.999	569	511	613.999	633.001	702	661.999	585	615.999	702.001	612	553.999	560.001	538	657	487	404	589	450	363	565.999	547	490	470.001	708	707	718.001	390	493	383	419.001	535.001	479	480	497.999	393	423	651	465
5	120938259	120950580	12321	-	ENSMUSG00000001166	protein_coding	ENSMUSG00000001166	Oas1c	ensembl_havana	18	133	103	120	166	152	106	99	111	140	141	94	145	123	112	139	98	88	98	142	67	102	118	72	139	128	121	112	77	124	87	104	119	109	127	140	76	87	151	116
X	47001264	47054746	53482	+	ENSMUSG00000001173	protein_coding	ENSMUSG00000001173	Ocrl	ensembl_havana	16	574.999	569.002	368.999	430	606.999	437	460	432	505.998	569	526.001	525.002	508.998	436.999	568	356	411.001	522.003	412	305	562	454.001	333	407	558.001	523	399.001	293	415	422.999	411.999	448.001	419.001	337	356	215	274	379	322
12	100165694	100176074	10380	+	ENSMUSG00000001175	protein_coding	ENSMUSG00000001175	Calm1	ensembl_havana	17	17829.3	16750.9	13947.2	19027.7	20012.5	19541.2	18832.1	18783.9	20431.3	22159.9	18213.9	16588.6	17694.5	15824.4	18408.3	13435.2	13012.1	15489.7	15124.3	11590.2	18307.5	17713.4	19196.9	23268.7	30488.9	31174.2	26328.9	16132.9	22368.5	19125.2	21093.4	24297.8	23546.1	14892.9	15654.9	12591.6	15661.4	20975.7	15174.9
10	78105012	78188324	83312	-	ENSMUSG00000001211	protein_coding	ENSMUSG00000001211	Agpat3	ensembl_havana	16	1087	1203	884	1278	1257	1263	1207	1219	1256	1356	1321	1252	1303	994	1509	934.001	935.004	1098	1155	804.998	1339	1141	855.999	1141	1479	1432	1131	953.999	1201	1216	1393.99	1401	1358	1003	1052	844.001	1092	1429	955
17	56430085	56447344	17259	-	ENSMUSG00000001227	protein_coding	ENSMUSG00000001227	Sema6b	ensembl_havana	13	940.002	883	640	1075	1043	931.999	789	997	1131.99	1134	947	831	892	714.999	1040	516	712	933	815.002	627	1034	898.999	612	830	964	973.999	883	631	897	671	963	857	943.001	460	545.999	409	533	730.996	443
17	56610321	56630487	20166	+	ENSMUSG00000001228	protein_coding	ENSMUSG00000001228	Uhrf1	ensembl_havana	15	2872.8	3160.41	2651.28	3290.71	3811.26	5037.79	4260.11	4678.69	5520.77	5775.94	3434.74	2784.23	3239.07	3040.31	4043	2677.95	3695.02	4029.41	4259.29	3452.25	5452.72	5603.98	4946.47	5824.94	7245.8	7282.15	5872.73	5106.49	7049.44	6017.47	6920.93	7315.45	7748.67	4439.63	4927.29	3674.39	4983.27	6412.92	4475.24
17	56493807	56525906	32099	-	ENSMUSG00000001229	protein_coding	ENSMUSG00000001229	Dpp9	ensembl_havana	10	1782.01	1709.99	1339	1936	1870.01	2285.99	1844.98	1962.01	2049	2172.98	1634	1523	1776.01	1348	1781.99	1102	1400	1560.99	1519	1175.99	1791.98	1632.98	1393.01	1703	2073.01	2008.99	1788.03	1397.01	2001.01	1627	1910	1957.98	2179.02	1165	1306.01	1103.99	1441.99	1731.02	1314.01
7	30657195	30672890	15695	-	ENSMUSG00000001247	protein_coding	ENSMUSG00000001247	Lsr	ensembl_havana	17	49.9029	43.6873	12.6107	31.5844	25.0063	44.5797	38.0498	37.9227	37.3048	42.9551	32.4743	31.5042	13.8006	21.241	21.6052	9	17.7054	29.6183	23.9698	11.0746	37	31.4625	4	11.2255	22.6275	16	26.2243	12.7494	15.0721	16.785	23.3551	17.6118	8.67628	6.7363	17.5518	15.9016	15.2663	15	14.8087
7	30829552	30855322	25770	-	ENSMUSG00000001248	protein_coding	ENSMUSG00000001248	Gramd1a	ensembl_havana	16	1731.99	1643.99	1156.99	1741.01	1473	1059.01	1126.01	983.997	973	1073	1450.99	1418	1265	1029.01	1542	801.002	878.999	827.999	896.001	543	877.001	777.998	574.002	694.002	854.001	889.002	725.999	410	658.002	447.999	507.999	495.001	622.999	729.001	849.001	642.998	754.999	1095	831.002
12	111635795	111638773	2978	-	ENSMUSG00000001270	protein_coding	ENSMUSG00000001270	Ckb	ensembl_havana	10	3115.36	2904.2	2278.97	3416.97	3447.56	2927.62	2723.68	3030.17	3062.36	3258.88	2907.51	2717.26	2715.37	2318.81	3167.96	1981.04	2042.43	2349.96	2330.09	1882.22	2644.62	2574.59	2450.58	2959.51	3849.05	3751.22	3401.7	1883.93	2751.28	2187.33	2667.28	2913.79	3075.67	2340.63	2814.9	2181.19	2663.62	3627.58	2595.38
15	102314578	102344840	30262	+	ENSMUSG00000001280	protein_coding	ENSMUSG00000001280	Sp1	ensembl_havana	14	4017.08	3635.97	2781.02	3930	4267.03	3731.01	3258.98	3338.01	3401.96	3907.04	3602.95	3476.02	3433.05	3009.98	3875.05	2567	2577.02	3072.03	2740.98	2166.99	3596.96	3287.04	2457	2881.01	3763.02	3797.06	3200.98	2217.99	3221.04	2821.01	2964.03	3374.03	3254.05	2423.99	2983.98	1972.99	2990.99	3499.03	2909.01
15	102124430	102140380	15950	-	ENSMUSG00000001281	protein_coding	ENSMUSG00000001281	Itgb7	ensembl_havana	11	3433	3110	2249	3742	3157.99	2396	2260	2045	2255	2083	3114	3045	2897	2252	3330	1812	1783	2155	1779	1275	1921	1595	2113	2644	3196	3141	3036	1528	2452	1783	2170	2140	2284	2055	2446	1785	2408	3090	2256
15	102240144	102246575	6431	+	ENSMUSG00000001285	protein_coding	ENSMUSG00000001285	Myg1	ensembl_havana	13	1464.27	1268	1089	1742	1609.7	1381.99	1269	1178	1362	1316	1388.31	1341	1353	1167	1632	962.998	982.886	1028	963.002	783.002	1146	1050.13	1155	1306.64	1673	1922.43	1594.74	924.999	1125	977.324	1217	1315.01	1241	1177.99	1433	1007	1348	1797	1307
15	102143373	102165953	22580	-	ENSMUSG00000001288	protein_coding	ENSMUSG00000001288	Rarg	ensembl_havana	16	629	549.002	406.001	832.994	607.002	473.002	394.999	386.999	392.001	376.999	603.998	548.999	546.001	408.001	569	361.999	312	329	270	192	317.001	293.001	305	358.999	479.999	517.003	390.999	205	261	230	279.001	262	272	278	275	265	329	349.001	334
15	102234551	102240309	5758	+	ENSMUSG00000001289	protein_coding	ENSMUSG00000001289	Pfdn5	ensembl_havana	13	2203.72	1900	1743.65	2492.49	2317.25	2517.98	2442.29	2253.37	2296.23	2392.56	2297.87	2263.83	2059.03	1884.71	2180.22	1645.4	1730.95	2096.51	1997	1433	2113.61	2019.58	1457.6	1799.22	2484.01	2478.8	2075.12	1340.87	1759.59	1485.15	1767.93	2018.54	1918	1535.47	1648.89	1303.05	1761.2	2436.49	1646.76
1	186453175	186481556	28381	-	ENSMUSG00000001305	protein_coding	ENSMUSG00000001305	Rrp15	ensembl_havana	6	841.003	773.995	689.005	918.994	883.003	845.996	835	781.998	894.005	1031	870.003	833.005	779.002	666.003	844.002	604	556.001	703.995	735	459.999	844.998	802.002	842.003	906.996	1157.99	1205	1020	620.998	821	678.999	839.994	935.995	887.994	724.002	739.005	596.002	672	949.993	755.997
11	101355825	101362680	6855	+	ENSMUSG00000001313	protein_coding	ENSMUSG00000001313	Rnd2	ensembl_havana	13	176.235	113.057	105.069	147.114	189.255	122.054	160.072	114.092	137.129	95.109	114.215	121.283	102.081	97.1364	117.307	82.1213	64.0528	122.203	86.1504	64.0754	97.0506	109.29	115.088	134.104	195.468	200.311	163.077	83.1655	142.259	109.097	97.0797	121.2	133.347	128.229	142.218	107.086	176.19	246.158	132.131
11	74797185	74816775	19590	-	ENSMUSG00000001323	protein_coding	ENSMUSG00000001323	Srr	ensembl_havana	18	449.365	422.759	375.514	500.898	425.776	471.462	422.303	361.341	419.169	424.594	455.735	404.066	410.238	291.444	461.392	261.166	292.435	375.789	340.27	215.86	386.735	360.382	274.64	297.288	454.946	366.27	385.522	241.196	289.28	318.21	311.279	424.182	348.673	313.273	421.919	269.39	368.161	443.836	377.005
9	77988781	78016348	27567	-	ENSMUSG00000001366	protein_coding	ENSMUSG00000001366	Fbxo9	ensembl_havana	15	209	190	138	190	229	205	186	243	205	218	185	141	187	152	156	133	138	196	233	147	259	189	178	147	242	264	136	129	200	165	156	182	201	158	169	119	120	215	171
6	3498382	3603532	105150	+	ENSMUSG00000001376	protein_coding	ENSMUSG00000001376	Vps50	ensembl_havana	18	1921	1870.01	1304.01	1905.98	1983.98	1980.99	1754.01	1850	1823	2000.98	1885.01	1622.99	1653.98	1474	1636	1224.01	1329.99	1478	1307.01	1051	1743	1471	1346.01	1580.99	2041	2093.98	1897.01	1074	1567	1380.01	1421	1537.99	1611.99	1312.99	1341	1058	1383	1670.01	1368.01
18	36899581	36916259	16678	-	ENSMUSG00000001380	protein_coding	ENSMUSG00000001380	Hars	ensembl_havana	8	2618.54	2568.65	2090.84	2805.67	2908.37	2441.79	2085	2204.81	2292	2678.34	2645.78	2337.29	2446	2048.91	2662.73	1767.92	1566.32	1825.74	1757.89	1490	2156.33	1950.92	2184.92	2607.77	3252.85	3404.79	2794.81	1668	2406	2025	2396.21	2594.85	2377.53	2098.92	2219.4	1772	2367	2829	2269.43
18	36926929	36932720	5791	+	ENSMUSG00000001383	protein_coding	ENSMUSG00000001383	Zmat2	ensembl_havana	10	1180	1197	842	1253	1280	1123	953.999	939.999	1100	1311	1176	1051	1030	832.999	1063	674	682.001	948.002	855.001	745	1014	996.002	966.002	1083	1481	1406	1247	859.001	1139	948.999	1051	1187	1061	782	849.002	679	942.999	1172	852.001
2	164611818	164620743	8925	+	ENSMUSG00000001403	protein_coding	ENSMUSG00000001403	Ube2c	ensembl_havana	14	2509	2420.97	2180	3125	3054.03	2585	2366.98	2440.99	2947.95	3326.97	2974.02	2639.97	2505	2550.96	3319.06	1998.99	1778	1928	2061.01	1758.01	2674	2417.98	3066	3558.03	4754.06	4815.14	4006.12	2457.99	3433.03	2777.98	3069	3266	3401	2872	3008.95	2367	3166.02	3704.07	2812.99
3	88243567	88269646	26079	+	ENSMUSG00000001415	protein_coding	ENSMUSG00000001415	Smg5	ensembl_havana	11	2236.98	2142.01	1609.01	2447.99	2043.99	2350.01	2016	2185.98	2313	2245.01	2173.01	2138.99	1972.99	1754	2491	1351	1767.01	2020	1898.99	1420	2127.99	1921.99	2049	2090.01	3014	3060.99	2438.02	1555.99	2020.02	1887	1904	2234.01	2391.99	1554.99	1889.99	1227	1636.01	2365.02	1587.01
3	88204423	88229075	24652	+	ENSMUSG00000001416	protein_coding	ENSMUSG00000001416	Cct3	ensembl_havana	14	17606.3	16435.6	13249.8	19110.1	18135	18818.7	16566.9	16915	17941.1	19912.4	16630.8	15458.4	15595.2	14091	17745	11897.7	11292.1	13580.8	12853.5	10070.8	14885.2	14205.2	15838.2	19302	25981	26159.5	20892.4	12975	17301.6	14856.3	16729.9	18570.5	18855	15155.3	15924.3	13028.6	15889.6	20697.1	15095.1
3	88232330	88238621	6291	+	ENSMUSG00000001418	protein_coding	ENSMUSG00000001418	Glmp	ensembl_havana	14	7764.53	7469.73	5576.84	8589.59	7830.71	8491.96	7507.95	7536.48	7750.54	7904.74	8486.84	8258.78	8262.47	6465.78	8976.5	5420.64	6823.85	8106.51	7105.96	5205.97	7979.01	7271.73	4720.79	5638.02	7096.78	7662	6141.91	4729.54	6693.61	5486.76	6272.83	6385.93	6718.64	4088.75	5230.15	3914.86	5018.68	6335.26	4689.88
3	88049679	88079394	29715	+	ENSMUSG00000001419	protein_coding	ENSMUSG00000001419	Mef2d	ensembl_havana	18	7590.81	7271.72	4965.95	7782.87	7422.87	7532.27	6059.98	6134.98	6992.13	7225.14	7161.06	6356.81	6526.95	5321.37	7502.62	4141.32	4794.2	5535.18	4798.92	3571.47	5500.3	4863.56	4319.67	5301.48	6558.08	6406.82	5318.05	3445.05	4926.1	4282.84	5174.36	5074.54	5494.78	3540.75	4293.57	3078.85	3997.04	5219.13	4112.49
6	28475138	28935162	460024	+	ENSMUSG00000001424	protein_coding	ENSMUSG00000001424	Snd1	ensembl_havana	15	10432.1	9800.7	7216.83	11452.9	10976.9	8258.75	7396.81	7535.77	7437.97	8195.37	10453.7	10038	9388.98	7726.37	11693	6448.14	5282.97	6369.19	5669.06	4023.01	6309.21	5715.91	6252.14	7559.78	9417.61	9322.8	8031.09	4556.93	6298.19	5234.98	6236.83	6696.04	6658.72	6094.91	7268.33	5069.99	6975.97	8773.59	6066.11
10	76868075	76896837	28762	+	ENSMUSG00000001436	protein_coding	ENSMUSG00000001436	Slc19a1	ensembl_havana	16	1809.98	1638.99	1447.01	2082.02	1902	1755	1699.01	1590	1748.01	1738	1920	1830	1786.99	1539	2397.02	1278.01	1402	1481.02	1473	1097	1490.99	1449	1426	1582.99	2070.02	2001.03	1705	1204	1659.01	1354.01	1645	1559.01	1585.99	1347	1471.01	1130.99	1376	1908.99	1291.01
11	97050540	97078708	28168	-	ENSMUSG00000001440	protein_coding	ENSMUSG00000001440	Kpnb1	ensembl_havana	6	13065	12855.9	9948.98	13184	14340.9	14912.9	12032	12214	13961	14747	13457.9	11792	12474	10585	13559	9258.97	8819.99	10061.9	9918.93	7895.94	11882	11411.9	14654.1	16773	21157.9	21618.9	17762	11005	15690	13843	15885.8	17313	17736.9	11117	12625.1	9157.95	12278.1	14841.9	11572
11	97096668	97171465	74797	-	ENSMUSG00000001441	protein_coding	ENSMUSG00000001441	Npepps	ensembl_havana	14	4562.04	4308.99	3180.02	4099.06	4526.01	4044.05	3310.02	3550	3604	3825	3975.96	3597.98	3925.98	3253.03	4000.03	2448	2519	3121	2698.01	2020	3113.99	2791.99	2837.99	3602.98	4583.01	4560.95	4010.97	2173.02	2592	2446	2744.01	3018	2970.97	2322.99	2134.01	1635.99	2388.99	2840	2246.01
11	96932386	96940040	7654	+	ENSMUSG00000001445	protein_coding	ENSMUSG00000001445	Mrpl10	ensembl_havana	11	1870.99	1816.97	1459	2125.83	2105.97	1829.98	1663.96	1544.99	2050.99	1927.95	1880.98	1961.98	1931	1704.92	2095.96	1334.98	1196	1451.99	1383	1176.94	1685.84	1575	1641	1889.88	2578	2548.99	2033.98	1187	1667.98	1552.93	1647.98	1699.97	1690.99	1566.89	1667.94	1309.99	1703.95	2306.91	1503.99
5	4131145	4154747	23602	-	ENSMUSG00000001467	protein_coding	ENSMUSG00000001467	Cyp51	ensembl_havana	6	3048	2774	2146	3042	3071.99	1692	1414	1489	1621	1644	1622.87	1541	1654	1549	1682	1265	646	726	693	584	1035	885	833	1080	1275	1360	1239	521	675	539	583.328	803.001	732	2210	2196	1855	2351	3062.86	2278.89
8	124100492	124130575	30083	+	ENSMUSG00000001472	protein_coding	ENSMUSG00000001472	Tcf25	ensembl_havana	18	9670.87	8916.88	6373.04	10063.7	9047.89	8238.05	7496.77	7182.01	7583.07	8110.05	9215.97	8702.93	8191.93	6901.9	8730	5481	5858	6935	6266.98	4408.01	6797.98	6122.09	5520.99	6517.95	8470.12	8212.05	7341.02	4166	5900.08	4945.07	5700.11	6400.02	6268.96	4653.02	5401.02	3967.04	5269.95	6622.11	4895.93
18	67523787	67535820	12033	+	ENSMUSG00000001473	protein_coding	ENSMUSG00000001473	Tubb6	ensembl_havana	8	5278	5364	4081	6200	5825	4526	4041	4030	4695	4857	4523	4155	4585	3913	4934	3194	2564	2829	2976	2257	3378	3184	6087	7109	9047	9079.01	7413	3283	4800	3868	4557	4706	5054	4479	4463	3544	4803	5654	4206
8	124150266	124190010	39744	+	ENSMUSG00000001482	protein_coding	ENSMUSG00000001482	Def8	ensembl_havana	16	1524.01	1524.98	1034	1681	1624.99	1425	1245	1244.99	1354.01	1453.99	1640	1562.99	1477	1346	1994.01	1097	1140	1192.99	1099	941.999	1456.01	1430	1335.99	1473.01	1969.98	1908	1742	1068	1386.99	1283.01	1450	1597.01	1562.99	1239	1349	1033	1413.99	1743.01	1240.01
6	128339930	128353110	13180	+	ENSMUSG00000001517	protein_coding	ENSMUSG00000001517	Foxm1	ensembl_havana	15	873	998.002	801	1082	1154.99	1257	856.001	1077	1358	1310	1290	1159	1273	1090	1707.01	926.001	1042	1133	1241	1004	1567	1431	1317	1535.01	1910.99	1867	1549	1147	1655.01	1378	1603	1735.01	1875.99	1203	1415.01	1067	1305	1693	1281
6	128386407	128401895	15488	-	ENSMUSG00000001518	protein_coding	ENSMUSG00000001518	Itfg2	ensembl_havana	13	158	177	132	251	173	235	145	196	182	207	164	206	176	176	177	139	155	145	148	120	197	174	140	137	207	193	150	112	125	125	151	164	168	112	166	96	117	216	158
6	128298124	128332815	34691	-	ENSMUSG00000001521	protein_coding	ENSMUSG00000001521	Tulp3	ensembl_havana	13	778	732	585	906	825	737	608	675	751	812	743	645	747	731	832	510	429	548	470	355	590	478	612	725	949	952	798	468	728	642	677	745	779	607	768	546	765	817.999	634
17	35978622	35984632	6010	-	ENSMUSG00000001524	protein_coding	ENSMUSG00000001524	Gtf2h4	ensembl_havana	15	954.994	956.999	727.001	1052	1072	1058	950.995	975.995	950.005	1090	897.999	765	815	712	940	649.003	634.998	739.998	756	568	843.002	739	653.001	876.002	1117	1069	911.999	630.001	925	741	886.001	965.002	888.002	703	838	632	917.997	1041	759
17	36144813	36149199	4386	-	ENSMUSG00000001525	protein_coding	ENSMUSG00000001525	Tubb5	ensembl_havana	11	30290.5	30302.7	23859.3	34584.7	34655	31220	27961.3	27981.2	32426.6	33480.2	34883.1	33321.6	32635.1	29147.2	40041.8	24577.1	22838.5	26801.7	26485.9	20193.8	31551.3	29937.5	29339.7	34907.3	44405.1	44747.4	37081.3	23341.6	32433.8	28449.3	32899.2	35121.9	37039.3	27447.9	31089.4	24016.9	31034.2	39028	27881.7
13	75854876	75920484	65608	+	ENSMUSG00000001542	protein_coding	ENSMUSG00000001542	Ell2	ensembl_havana	8	1923	1943.01	1343	1817	1817	1129	1053	1033	1192	1310	1857	1637.01	1702	1400	1790.99	1188	703.002	966.996	827	642	905	847.002	1085	1387	1896.99	1990	1558.99	619.999	910.999	736.999	866.999	926.998	904	1043	1351	969.001	1234	1473.99	1257
11	100259784	100288590	28806	-	ENSMUSG00000001552	protein_coding	ENSMUSG00000001552	Jup	ensembl_havana	15	167	199	156	197	218	200	201	180	188	249	213	192	201	116	255	131	162	202	158	123	187	133	115	107	165	158	128	101	132	110	163	146	176	103	146	92	121	152	106
5	29639662	29662842	23180	+	ENSMUSG00000001569	protein_coding	ENSMUSG00000001569	Nom1	ensembl_havana	11	1194	1168	845.001	1382	1237	1581	1265	1326	1341	1682	1199	955	1098	969.001	1200	825	937.001	1185	1102	787	1272	1112	1012	1064	1501	1536	1294	845.999	1151	1002	1101	1258	1207	913.999	956	746	1028	1141	881.999
17	26780463	26875909	95446	+	ENSMUSG00000001576	protein_coding	ENSMUSG00000001576	Ergic1	ensembl_havana	16	3643.93	3438	2512.02	3684.99	3468.92	3403.08	3110.94	3060.06	3339.05	3609.07	3771.99	3614.03	3642.89	3010.96	3894.91	2263.02	2648.02	3182.97	2913.01	2086.99	3299.05	2955.03	2663	3302.97	4129.94	3990.08	3390.94	2308.97	3124.03	2825.97	3133.98	3284.06	3445.03	2374.98	2832.06	2104.98	2761.02	3377.07	2543.02
11	69772393	69786366	13973	-	ENSMUSG00000001588	protein_coding	ENSMUSG00000001588	Acap1	ensembl_havana	13	962.003	815.002	457	1036	746.998	1136	1035.99	837	877.003	854.002	761.998	732.002	536.001	490.999	665.001	362	662.004	739	726	461.001	658.001	545.999	226	302	334	383	331.001	277	503.999	353.999	471.002	448.001	477.002	286	380.001	233	284	440	347
12	40251566	40298504	46938	-	ENSMUSG00000001627	protein_coding	ENSMUSG00000001627	Ifrd1	ensembl_havana	13	1383.25	1370.27	1128.44	1391.78	1479.43	1290.89	987.525	1369.47	1287.57	1242.61	1545.09	1494.29	1361.39	1319.48	1503.87	927.056	1060.54	1029.17	1125.34	841.206	1197.25	1078.86	1688.77	1650.41	2536.55	2539.5	1660.26	972.765	1145.38	1040.84	1149.5	1226.63	1237.45	1765.53	3259.32	1694.84	1980.32	2932.57	2566.34
6	146626493	146680311	53818	+	ENSMUSG00000001630	protein_coding	ENSMUSG00000001630	Stk38l	ensembl_havana	14	736.672	824.093	598.755	727.323	751.917	543.668	452.615	457.916	509.373	604.018	443.726	405.644	438.708	373.396	535.65	315.083	223.915	244.645	250.018	234.493	340.239	315.32	467.667	564.502	675.023	651.252	584.753	284.966	406.481	364.9	400.299	419.793	446.499	780.307	856.864	657.118	890.421	1010.73	913.142
6	113284098	113301822	17724	+	ENSMUSG00000001632	protein_coding	ENSMUSG00000001632	Brpf1	ensembl_havana	17	970.002	852.001	621.001	879.717	817.998	1050	928.999	842.997	882.002	993.004	872.997	755.998	875	632	899.001	614.001	666.001	849.002	777.999	575	886	802	764.002	817	999	1047	803.999	618.001	773	671.999	725.999	838.001	836.949	683	789.001	538.001	647.999	955.001	749.001
6	34279369	34294414	15045	-	ENSMUSG00000001642	protein_coding	ENSMUSG00000001642	Akr1b3	ensembl_havana	19	1089.55	1130.35	940.021	1352.84	1381.38	1245.12	1148.79	1155.4	1418.16	1427.86	1206.87	1243.37	1261.5	1093.12	1371.34	1032.15	951.198	1126.04	1051.76	784.008	1185.61	1145.8	1572.89	1846.31	2397.88	2508.91	1930.09	1169.59	1668.55	1480.32	1733.35	1791.33	1784.93	1363.84	1572.09	1135.1	1322.4	2002.06	1525.32
10	75609949	75617249	7300	-	ENSMUSG00000001665	protein_coding	ENSMUSG00000001665	Gstt3	ensembl_havana	12	271	277.291	227	308	298.809	317	295	343	279.73	316	277	282	294	241	293	163	223	258	188	138.731	262	187.246	166.846	220.608	247	235.351	227	169	232.755	238	258	289.37	288	210	224.536	183.788	250.408	254.71	262.507
10	75607064	75609249	2185	-	ENSMUSG00000001666	protein_coding	ENSMUSG00000001666	Ddt	ensembl_havana	9	343.999	356.923	273	451	402.91	333	319	316	356.981	319	253	288	245	221	289	156	185	191	209	117.991	187	180.978	260.979	295.98	390	412.99	289	208	293.989	235	283	284.985	276	234	288.933	266.86	284.971	368.89	291.978
1	121481564	121495719	14155	-	ENSMUSG00000001674	protein_coding	ENSMUSG00000001674	Ddx18	ensembl_havana	12	3384.97	3245.1	2673.83	3463.84	3589.92	3824.11	3351.69	3278.28	3498.2	3602.38	3145.09	3063.68	2959.05	2588.38	3203.46	2229.19	2261.97	2782.17	2477.58	1858.69	2904.18	2762.56	3092.58	3508.62	4803.38	4828.82	3904.22	2405.52	3086.46	2713.05	3164.29	3466.83	3467.57	2690.67	2844.27	2190.8	2720.19	3553.58	2650.74
5	148441445	148489600	48155	-	ENSMUSG00000001687	protein_coding	ENSMUSG00000001687	Ubl3	ensembl_havana	16	3771.05	3368.03	2732.97	4127.94	3644.94	4168.04	3759.96	3564.02	3971.98	3839.01	3990.98	3905.03	3694.01	3330.01	4359.88	2503.02	3013.03	3525	3277	2416.99	3446.98	3329.03	2296.99	3137.98	3856.01	3967.98	3601.02	2443.97	3053.96	2713.96	2854.02	3042.99	3280.01	2614.96	3052.01	2213	2791.03	3740	2899.06
18	56533409	56636865	103456	+	ENSMUSG00000001700	protein_coding	ENSMUSG00000001700	Gramd3	ensembl_havana	11	452.999	370	280	390.999	337	294	221	307	365.999	291.001	359	368.999	346	292	386.999	245.999	259	319	264	220	258	242	292	288	395	434.001	389.999	187	282.999	253	249	275	286	290	310	253	307	320	281
13	38828183	38843035	14852	-	ENSMUSG00000001707	protein_coding	ENSMUSG00000001707	Eef1e1	ensembl_havana	9	1867	1681	1409	1771	1807	1617	1460	1363	1558	1587	1713	1541	1615	1399	1647	1193	959.002	1147	1067	826	1270	1156	1259	1509	2100.99	2256.99	1761	870.999	1062	951	1061	1232	1297	1362	1357	1207	1304	1779	1346
12	112620255	112641319	21064	-	ENSMUSG00000001729	protein_coding	ENSMUSG00000001729	Akt1	ensembl_havana	15	8477	8583.95	6423.09	10029	9647.99	12130.1	10238.9	10310.8	11265.2	11826.7	9511.03	8988.93	9204	7436.99	10705.1	6797.08	8420.99	9394.98	9090.03	7170.91	10461.1	9418.82	8592.94	10201	13246.1	12945.4	11268	8108.89	11615.1	9566.96	11692	12054	12313.3	7208.96	8180.88	6347.93	7891.96	10650.9	7722.02
7	83292033	83394935	102902	-	ENSMUSG00000001741	protein_coding	ENSMUSG00000001741	Il16	ensembl_havana	13	671.919	738.114	543.011	833.173	757.339	845.002	614.327	597.252	684.997	740.416	802.511	730.509	700.019	617.795	884.488	470.368	529.54	673.338	553.649	439.391	721.729	627.503	450.301	501.225	657.002	584.187	660	358.001	574.967	495.783	623.462	607.202	627.838	552.136	825.036	494.908	762.048	821.577	673.287
19	3946050	3957134	11084	-	ENSMUSG00000001750	protein_coding	ENSMUSG00000001750	Tcirg1	ensembl_havana	17	2564.02	2491.02	1772.98	2787.01	2351.01	2834	2480.02	2536.98	2541.03	2715.96	2757	2546.98	2828	2150.01	3116	1837	2888.98	3387.99	3093.01	2244	3248.04	2843	1952.01	2249.99	3000	2874.99	2424.01	1563	2149.01	1846	2181.01	2183	2402.99	1740	2210.04	1499.01	1964.01	2614.01	1948.99
11	100960838	100968499	7661	+	ENSMUSG00000001751	protein_coding	ENSMUSG00000001751	Naglu	ensembl_havana	10	3522	3416	2607	4533	3705.99	2966	2533	2596	2776	2677	3079	3015	2966.99	2450	3526	1953	1977	2240	2195.99	1373	2222	1864	1310	1847	2094	2307	1980	1176	1840	1405	1865	1819	1761	1463	2144	1423	1919	2750.01	1849
11	100973391	100977446	4055	+	ENSMUSG00000001755	protein_coding	ENSMUSG00000001755	Coasy	ensembl_havana	13	1653.02	1487.99	1283.01	1982.99	1673.99	1382.99	1241.99	1197	1283.99	1265	2015.02	2028.01	1877.99	1697.98	2431.97	1279	1185	1415	1324	959.994	1450	1297.99	887.994	1181.01	1409.99	1400.99	1284	792	945	902.001	1063	1124	1116	1083	1310.99	948	1254	1640.02	1176.99
2	145759399	145776935	17536	-	ENSMUSG00000001767	protein_coding	ENSMUSG00000001767	Crnkl1	ensembl_havana	6	876	834	718	880	1066	1200	882	866	1010	1127	902	781	798	670	973	642	628	773	830.001	584	987	786	977.999	1109	1531	1625	1262	734	1049	933	998	1071	1102	923	966.999	731	1023	1236	955
2	145517135	145729537	212402	+	ENSMUSG00000001768	protein_coding	ENSMUSG00000001768	Rin2	ensembl_havana	17	7334.06	7168.99	5148	7719.03	7439.06	6882.98	5995.96	5740.81	6645.22	6789.21	6079	5488.01	5701.05	4665.87	5885	3857	4287.06	5105.01	4629.09	3429.98	5574.13	4982.82	3910.02	4912	6059	6130.99	5675.06	3464.01	4968.16	4298	4581.94	5289.02	5122.16	4093.02	4358.87	3290	4263.04	5283.93	4158.96
9	18203421	18228739	25318	+	ENSMUSG00000001774	protein_coding	ENSMUSG00000001774	Chordc1	ensembl_havana	9	1010	974.999	660	985.999	1079	951.999	912	878	962	1032	1098	992	924.999	941	1036	772	742	861.999	881	700.999	1151	1189	942	1131	1445	1484	1174	748	980.001	982.999	916	1020	1007	922	981.998	822	1080	1214	974
10	85774501	85793688	19187	-	ENSMUSG00000001783	protein_coding	ENSMUSG00000001783	Rtcb	ensembl_havana	4	3510	3254	2438	3949	3668	4065.01	3697	3671	3875	4110.01	3449	3108	3072	2575	3438	2240	2464	2917	2754	2133	3358	2981	3000	3216.01	4506.01	4581	3822	2671	3666	3238	3612.99	3996.99	3803	2326	2565	1947	2726.01	3291	2481
10	85665358	85724961	59603	+	ENSMUSG00000001785	protein_coding	ENSMUSG00000001785	Pwp1	ensembl_havana	14	2482	2354	1752	2698.99	2480	2635.99	2340.99	2305	2532.01	2556.02	2524	2266.99	2183.01	1997.99	2600.99	1656	1723	2120	1844	1526.99	2243	2136.99	2069.99	2424	3172	3373.02	2781	1862.99	2456	2157.99	2312.01	2439.99	2719.01	1674	1978.99	1530.01	1818.99	2379.99	1857
10	85857836	85887738	29902	+	ENSMUSG00000001786	protein_coding	ENSMUSG00000001786	Fbxo7	ensembl_havana	15	394.999	382	287	409	393.999	335	312	392	374.782	405	326	372	352	310	433.129	239	266	303	345	229	327.383	322	277	363	498.643	490.895	399.999	278	343.001	313	335.001	341.633	310	369	339.301	218	299	413	335
7	29886361	29898237	11876	-	ENSMUSG00000001794	protein_coding	ENSMUSG00000001794	Capns1	ensembl_havana	14	4948.06	4630.92	3405.02	5540.87	5012.88	4630.98	3760	3809.96	4193.97	4375.05	5145.88	4885.98	4621.93	4174.03	5113.93	3317	3431.04	3964.04	3640.98	2837.97	4268.06	3794.05	2968.97	3610.01	4587.96	4788.86	3852.98	2599.98	3472	2860.97	3323.97	3626.99	3542.01	2778.02	3429	2447.96	3302.96	4259.99	3025.98
7	101507538	101519996	12458	-	ENSMUSG00000001827	protein_coding	ENSMUSG00000001827	Folr1	ensembl_havana	13	32	19	17	20	19	27	29	15	13	20	14	18	27	5	28	10	8	8	11	8	8	16	16	23	28	19	27	14	10	13	26	17	30	21	17	27	11	42	23
7	101312840	101444714	131874	+	ENSMUSG00000001829	protein_coding	ENSMUSG00000001829	Clpb	ensembl_havana	18	2277.01	2082.01	1688	2499.99	2292	1830	1390	1525.01	1876	1826	1934.99	1959	2014.98	1736.01	2500	1352.01	1089	1307.99	1145	944.999	1445.01	1367	1332	1823.01	2040	2194.01	1962	1172	1585	1330	1540	1738	1732.99	1555.01	1754	1456.99	1768	2221	1722
9	25163735	25219868	56133	+	ENSMUSG00000001833	protein_coding	ENSMUSG00000001833	Septin7	ensembl_havana	18	2668.01	2399.98	1994	2435.01	2723	3735.04	3521.01	3381.94	3777.01	3808.04	2601	2416.04	2471.99	2307.98	2462.02	1775	2708.03	3300.93	2961.98	2367.02	3757.98	3553.07	2014.98	2495	3267.05	3458.96	2784	2428	3355.03	2665.99	3010.98	3536.06	3571.92	1696	2120.02	1424	1803.99	2418.98	1982.98
5	143302244	143315012	12768	-	ENSMUSG00000001844	protein_coding	ENSMUSG00000001844	Zdhhc4	ensembl_havana	11	257	240	211	294	294	351	377	351	426	424.999	236	271	308	199	353	189	325	371	326	246	406	371	244	215	331	317	273	354	531	325	388	430.999	419	184	230	192	202	309	194
5	143489389	143513792	24403	-	ENSMUSG00000001847	protein_coding	ENSMUSG00000001847	Rac1	ensembl_havana	15	7014.84	6623.75	5449.07	7359.18	7681.48	10091	9065.71	9008.02	9519.84	10481.8	7080.38	6369.23	6546.08	5630.99	7058.87	4732.07	6732.54	7933.97	7080.95	5798.05	9046.04	8244.23	6031.71	6870.35	8868.86	9318.58	7679.38	6779.69	9262.3	8387.17	8662.11	10120.1	9945.48	4777.17	5568.22	4024.01	5251.9	6570.15	4958.83
2	31864448	31943988	79540	+	ENSMUSG00000001855	protein_coding	ENSMUSG00000001855	Nup214	ensembl_havana	16	3707.97	3731.02	2609	3658.02	4074.96	4305.97	3666.97	3638.02	4313.95	4817.98	3583	3350.03	3655.02	2846	4332.96	2491.74	3045.99	3659.95	3326.99	2685.99	4037.96	3734.98	3618	4025.96	5021.98	4806.05	4231.96	3059.99	4293.05	3660.98	4257.03	4609.02	5084.94	2759.98	3186.99	2184.99	3299.01	3829.03	2799
11	21271138	21321202	50064	-	ENSMUSG00000001891	protein_coding	ENSMUSG00000001891	Ugp2	ensembl_havana	17	4867	4490.98	3557	4566	4848.99	3442.96	3052.97	3010.98	3037	3053.99	4587.07	4389.99	4429	3707.96	4327.96	2829.99	2406	2764	2443	1894	2990.99	2601.04	2869	3381.99	4316.97	4773.1	4013.97	1823	2656.04	2194.99	2253.99	2753	2455.99	2057.02	2422	1895	2289	3027	2359
8	85412936	85426438	13502	+	ENSMUSG00000001909	protein_coding	ENSMUSG00000001909	Trmt1	ensembl_havana	17	3422.01	3172	2317	3696.01	3099.99	3713.97	3318.99	3079.98	3094.98	3363.98	3415.03	3262	2943.01	2500	3566.01	2014	2676	3292.99	2845	1957	3332.02	2565.01	1816	2287.99	2702	2736.02	2265	1693.99	2286.01	1733	2429	2359	2456.99	1825	2396	1810	2392.99	2901.01	2138.01
8	85397108	85414532	17424	-	ENSMUSG00000001910	protein_coding	ENSMUSG00000001910	Nacc1	ensembl_havana	6	3497.79	3410.91	2435.63	3891.84	3621.67	3716.66	3069.92	3088.91	3480.89	3640.47	3378.75	3247.81	3210.67	2653.85	3933.01	2354.97	2124.45	2608.76	2721.91	1960.98	2981.59	2881.8	3001.83	3734.78	4723.64	4532.9	3862.91	2504.92	3525	2972.81	3565.75	3969.13	3829.57	2625.85	3132.93	2248.8	3090.74	3728.97	2873.84
8	85426505	85526974	100469	-	ENSMUSG00000001911	protein_coding	ENSMUSG00000001911	Nfix	ensembl_havana	17	1684	1776	1214.88	1882.43	1824.99	1893.44	1683.18	1624	1830.66	1901	1895.23	1723.92	1646.25	1304.87	1968	1137.08	1277	1454.75	1475.82	1110.31	1629.44	1415.6	1609	1951.53	2421.28	2230.01	1799	1439.55	1901.06	1735.58	2136.59	2080.53	2116.89	1420	1674	1139.45	1633	1941.71	1469.47
7	16515265	16532200	16935	+	ENSMUSG00000001918	protein_coding	ENSMUSG00000001918	Slc1a5	ensembl_havana	18	4319.01	4057.96	3048.04	4931.17	4364.03	3463.08	3096.08	3005.01	3310.96	3291.02	4648.16	4325.96	3800.98	3370.08	5367.06	2795.01	2443.97	2795.99	2821.93	2161.97	3316.02	2908.04	2537.02	3068.96	3707.1	3595	3261.95	2026	2829.94	2295.03	2956.04	3036.97	3291.03	3306.97	3920.92	2934.92	3622.06	5142.03	3544.91
X	20524565	20549419	24854	+	ENSMUSG00000001924	protein_coding	ENSMUSG00000001924	Uba1	ensembl_havana	16	12880.5	11948.8	8906.98	13272.2	13342.4	12314.3	10744.8	10909.8	11638.5	12232.2	12150.9	11241.5	11317.6	9887.4	13360.2	8100.71	7654.19	8954.92	8714.99	6291.22	9757.98	9030.63	10323.2	12332.7	15680.4	15767.7	13324.6	8623.11	11722.2	9700.54	11599.7	12142.9	12584.1	9284.92	10636.8	8035.52	10756.6	12676.2	9772.67
6	125523737	125663643	139906	+	ENSMUSG00000001930	protein_coding	ENSMUSG00000001930	Vwf	ensembl_havana	18	593	504	257	448	362	1070.99	809.999	773.999	765.001	724.002	506	525	563.999	318	444.001	284	961.003	1225	901.001	603	936.003	773.002	83	106	139	103	100	182	259	262	297	273	289	64	96	95	114	111	102
9	37466994	37560952	93958	+	ENSMUSG00000001942	protein_coding	ENSMUSG00000001942	Siae	ensembl_havana	9	1562.42	1428.64	1100	1688.52	1597.89	2419.74	2140.37	2251.25	2399.62	2363.11	1693.9	1595.89	1661.97	1400.18	1839.93	1082.25	1925.12	2333.13	2143.64	1585.98	2594.86	2355.44	934.831	1176.84	1486.86	1504.58	1325.62	1390.86	1922.85	1623.6	1945.08	2049.37	1944.45	974.837	1206.02	754.814	1050.04	1448.53	1054.47
9	37514586	37525019	10433	-	ENSMUSG00000001948	protein_coding	ENSMUSG00000001948	Spa17	ensembl_havana	11	67	42	59	81	61	96	101	85	77	106	51	67	76	41	50	55	81	111	72	60	93.9891	52	28	44	50	68	70	55	81	84	84	76	75	38	45	21	39	29	24
X	73356639	73363756	7117	+	ENSMUSG00000001962	protein_coding	ENSMUSG00000001962	Fam50a	ensembl_havana	9	1877.99	1846.99	1413.99	2014.02	1918.02	1763.99	1708.99	1493	1536	1818.01	1807.99	1743	1697.99	1420	1824.01	1086.99	1290	1521	1346	987.997	1535	1348	1075	1302	1878.01	1743.01	1472.99	870.001	1180	1087.01	1106	1325	1252	1106	1202	986.999	1139.01	1651.01	1186
X	73298293	73305155	6862	+	ENSMUSG00000001964	protein_coding	ENSMUSG00000001964	Emd	ensembl_havana	15	1514.19	1229.53	1062.49	1628.13	1487.23	1355.78	1373.58	1246.54	1361.44	1435.5	1355.17	1344.46	1255.27	1106.45	1520.28	1059	854.237	1045.46	1017.51	690.358	1160.13	1087.73	1084.89	1405.76	1899.61	1834.54	1584.56	1005.85	1180.16	1111.24	1239.05	1336.82	1254.4	1136.39	1193.32	885.161	1250.64	1827.74	1248.83
11	105956887	105964439	7552	+	ENSMUSG00000001983	protein_coding	ENSMUSG00000001983	Taco1	ensembl_havana	8	304.915	382	279	393	312	314.83	268	283	358	339.954	347.963	327	279.905	278.984	281	222	215	204.957	246.964	193.978	273.778	226	313	449	522	582.974	443	230	448	307	329.938	374.931	351	334.98	338.981	269.976	357.969	463	351
8	126144802	126296548	151746	-	ENSMUSG00000001995	protein_coding	ENSMUSG00000001995	Sipa1l2	ensembl_havana	10	1061.01	1009.01	717.002	1164.99	1085	1047	878.998	894.996	998	1035.99	1073	881.006	943.009	690.001	919.004	642	680.002	794	811.003	579.002	874.006	829.002	736.997	804.997	1070.01	1082.01	918.003	658.001	886.005	768.997	930.995	909.007	1002.01	507.997	651.998	390.999	573.998	771.005	591.001
2	126850637	126909830	59193	+	ENSMUSG00000001998	protein_coding	ENSMUSG00000001998	Ap4e1	ensembl_havana	16	937.999	1010	706	949.001	1053	1047	948.999	898.999	1112	1069	965.001	863	924.001	800	993	645.001	618.001	826.001	734.999	529	989	810.001	746	871.999	1267	1170	1054	622	806	850	888.999	892	889	541	631	502	679	811	584
2	126912585	126939005	26420	+	ENSMUSG00000001999	protein_coding	ENSMUSG00000001999	Blvra	ensembl_havana	16	5543.03	5026.98	3947	5813.99	5532.93	5586.03	4867.94	4721.95	4538.99	5106	5571	5510.99	5428.03	4705.06	5703.98	3869.97	3853.01	4719.97	4428.05	3048.98	4687.96	4446	2928	3777.99	4988.93	5044.99	4331.01	2620	3450.98	2972.99	3464.01	4008.97	3813.01	3443.03	3516.99	2884.01	3595.98	4551.04	3365.99
X	72836965	72868576	31611	-	ENSMUSG00000002006	protein_coding	ENSMUSG00000002006	Pdzd4	ensembl_havana	13	0	1	1	0	0	0	0	0	0	0	0	1	0	1	0	0	0	0	0	1	0	0	0	0	0	0	0	0	0	0	0	0	0	0	1	3	0	0	0
X	72818011	72822532	4521	+	ENSMUSG00000002007	protein_coding	ENSMUSG00000002007	Srpk3	ensembl_havana	6	68	63	45	71	48	29	75	48	55	51	47	49	51	50	61	33	66	71	56	46	42	72	23	33	35	27	45	20	31	30	39	32	36	40	38	25	28	57	21
X	72822569	72830504	7935	-	ENSMUSG00000002010	protein_coding	ENSMUSG00000002010	Idh3g	ensembl_havana	18	5610.11	4996.91	3860.01	5856.07	5588.91	5315	4983.06	4804.84	5169.1	5326.02	4943.08	5218.95	4833.99	4183.12	5304.06	3374.04	3396.98	4166.91	3795.98	2912	4464.89	3960.02	3629.94	4100.98	5459.03	5379.12	4338.93	3102.99	4262.06	3549.96	4163.9	4498.97	4397.06	3368	4089.92	2796.99	3713.97	4779.97	3614
X	72830634	72834437	3803	+	ENSMUSG00000002014	protein_coding	ENSMUSG00000002014	Ssr4	ensembl_havana	13	1990.99	1840.99	1507	2250.99	2120	2210	2210	1916	2000	2064.01	1914	1892	1875	1599	1870	1293	1422	1776.99	1673	1070	1761	1563.01	1510	1892	2377	2758.02	1989	1287	1557	1434	1652	1815.01	1937	1463	1635	1303	1583.01	2364.99	1678
X	72729784	72759782	29998	-	ENSMUSG00000002015	protein_coding	ENSMUSG00000002015	Bcap31	ensembl_havana	6	2822	2494	2294	2864	3044	3247	2844	2763	3117	3258	3071	2922	2954	2724	3208	2203	2234	2735	2686	1920	3068	2700	2391	2875	4017	4099	3315	2131	3008	2497	2939	3270	3249	2340	2560	2081	2449	3166	2305
17	75844081	75858942	14861	-	ENSMUSG00000002017	protein_coding	ENSMUSG00000002017	Fam98a	ensembl_havana	11	1762.99	1624	1288.99	1848.98	1640.98	1840.99	1751.99	1676.03	1729	1970	1454.02	1415.99	1462	1208.99	1430.01	998.995	1293	1454.98	1442.98	1090.99	1602.99	1474.01	2156.02	2217.04	2987.92	3133.06	2530.01	1560.01	1955.04	1902.98	1992.98	2369.04	2188.98	1625.98	1752.98	1258.99	1646	2081.03	1704.99
9	44714652	44792595	77943	-	ENSMUSG00000002028	protein_coding	ENSMUSG00000002028	Kmt2a	ensembl_havana	14	1461.01	1356	686	1273.01	1502.02	1791	1327	1417	1489.98	1919.02	1279.99	1318.99	1284	924.998	1437	857.999	1673.01	2004	1698	1248.01	2160.03	1765.01	731.999	889.996	1086.01	1074.99	956.006	934.001	1226	1130	1252.99	1377.98	1735.99	638.002	808.998	528.998	740.003	937.003	758.003
9	44679205	44704745	25540	+	ENSMUSG00000002031	protein_coding	ENSMUSG00000002031	Ift46	ensembl_havana	14	615.001	578.999	421	626.999	663.002	800.001	731	764.001	754	879.002	703.999	596.001	653.998	563	761.001	389	560.999	619	631	516.001	841	722	394	460	730	766.998	587	542.999	541.999	585	592	701	744.999	452.001	607	456	507.999	706	540.999
7	19242320	19250071	7751	+	ENSMUSG00000002043	protein_coding	ENSMUSG00000002043	Trappc6a	ensembl_havana	18	1188	991.005	716.999	1363.01	984.995	1117	1068	1047	961	976.999	947	1038	947.003	779.998	1037.01	592.999	848.003	1001.99	898.001	553.999	900.999	755.999	384.999	394	551.999	571	547.998	385	513	371	578.001	531	589.999	375	504.999	372	485	582	506.002
11	78097572	78136814	39242	-	ENSMUSG00000002052	protein_coding	ENSMUSG00000002052	Supt6	ensembl_havana	7	5530.28	4899.35	3557.34	5342.69	5498.37	5120.13	4522.8	4591.95	4832.73	5618.66	4845.07	4576.59	4643.61	3729.02	5268.18	3176.06	3472.52	4182.89	3787.8	3031.97	4611.15	4310.15	3436.57	4183.97	5331.74	5019.94	4478.58	3248.47	4547.84	3734.63	4402.29	4866.69	4935.83	3104.6	3802.52	2552.11	3519.93	4400.65	3350.6
11	78192355	78213284	20929	+	ENSMUSG00000002055	protein_coding	ENSMUSG00000002055	Spag5	ensembl_havana	10	1362	1475	1174	1620	1584.01	1246.99	1116	1257	1471.01	1610	1532	1334	1272	1242	1637.01	1068	1085	1102	1291	971.003	1616.01	1370	1252	1493	1862	1930.02	1659.01	977.997	1435	1175	1296	1332.99	1299.99	1430	1514.99	1057	1522.01	1704.01	1294
11	78234308	78239991	5683	+	ENSMUSG00000002058	protein_coding	ENSMUSG00000002058	Unc119	ensembl_havana	14	3274.01	2927.98	2166.99	3575.97	3094	2836	2447.99	2602.98	2705.01	2684.98	3438.03	3541.97	3359.99	2650	3828.98	2210.99	2249	2701.01	2507.01	1829	2711.02	2352.01	1902.99	2352.01	3051	3256.04	2630.02	1403	1887.02	1539	1931.98	1862.02	1888	1722.01	2163.99	1613.99	1981.03	2809	2010.01
11	78079256	78083020	3764	+	ENSMUSG00000002059	protein_coding	ENSMUSG00000002059	Rab34	ensembl_havana	19	0	0	0	0	0	0	0	0	0	1	0	0	0	0	0	0	0	0	0	0	0	0	0	0	0	0	0	0	0	1	0	0	0	0	0	0	0	0	0
11	78136572	78146323	9751	+	ENSMUSG00000002064	protein_coding	ENSMUSG00000002064	Sdf2	ensembl_havana	11	785.713	788.829	476.643	818.331	744.703	807.997	577.195	597.019	656.246	625.363	835.891	846.411	761.374	682.97	803.764	497.904	561.458	674.17	557.141	496	730.907	603.951	464.404	567	778.191	751.001	601.494	376.513	486.081	440.383	499.753	599.391	524.123	489.353	519.528	388.891	469	763.471	472.394
7	37797409	37806960	9551	-	ENSMUSG00000002068	protein_coding	ENSMUSG00000002068	Ccne1	ensembl_havana	17	645	527	427	644	610	723	674	625	802.999	730	574	489	570.001	593	663	464	436	502	471	418	578	632.001	1013	1167	1574	1668	1367	797.999	1065	889.001	1038	1065	1156	853.001	861	696.999	940.999	1156	873
7	16042318	16052131	9813	+	ENSMUSG00000002083	protein_coding	ENSMUSG00000002083	Bbc3	ensembl_havana	14	684.001	655	405	921.001	595.001	445.999	392	402	374	356	557.001	659.998	494.001	482.001	641.002	356.999	274	337.001	355	165	336	235	207	276	328	330	326	159	171	147	216	228	215	287	322	257	325	497.001	327
2	90884354	90896715	12361	+	ENSMUSG00000002102	protein_coding	ENSMUSG00000002102	Psmc3	ensembl_havana	16	3983.98	4053.97	3045.04	4820.15	4607.99	4384.05	4153.07	4023.93	4480	4961.07	4222.03	4284.06	4047.02	3610.05	4712.97	3206	2991	3699.97	3551.95	2781.02	3967.06	3919	4273.96	5098.94	6818.01	6875.99	5775.02	3477.97	4505.99	3833.02	4546.07	4884.02	4893.08	4065.98	4625.06	3580.98	4470.02	5914.13	4166
2	91033230	91044444	11214	+	ENSMUSG00000002103	protein_coding	ENSMUSG00000002103	Acp2	ensembl_havana	17	1178.32	1019.24	831.118	1164.29	1125.3	1317.17	1193.31	1121.94	1114.14	1247.43	1274.16	1337.99	1130.36	990.486	1402.13	741.249	1046.89	1263.03	1153.33	846.029	1316.63	1135.93	784.918	855.537	1236.25	1211.66	1039.62	741.164	1066.32	858.931	1004.84	1077.4	982.383	677.747	827.337	588.957	750.074	1010.23	734.772
2	90865965	90876075	10110	+	ENSMUSG00000002104	protein_coding	ENSMUSG00000002104	Rapsn	ensembl_havana	12	57	42	42	39	44	28	57	48	41	66	31	65	47	19	45	18	23	41	34	25	47	26	25	52	30	59	62	52	35	46	69	55	54	35	55	32	46	56	37
2	90892136	90900763	8627	-	ENSMUSG00000002105	protein_coding	ENSMUSG00000002105	Slc39a13	ensembl_havana	16	545	525	426	600	557.001	551	494	453.999	527.999	498	562.002	583.002	531	424.999	685.999	347	421	450	398	324	494	367.999	411	495.999	643.999	576.999	457.999	343	469	357	391.001	456	420	376	444.999	330	416	572	387
2	6544505	7514375	969870	-	ENSMUSG00000002107	protein_coding	ENSMUSG00000002107	Celf2	ensembl_havana	19	2372.99	2202.99	1642.99	2123.98	2514	2503	2091	2058	2474.01	2799.97	2761.99	2578	2495.99	2293	2921.02	1772.01	1927	2523.02	2238.99	1808.01	2944.98	2500.98	2143.01	2484.01	2937.97	3019.97	2499.02	1724.01	2456.98	2158.99	2363.01	2704.03	2692.98	1723.01	1948.99	1324	1922	2166.99	1781
2	91014406	91033180	18774	-	ENSMUSG00000002108	protein_coding	ENSMUSG00000002108	Nr1h3	ensembl_havana	11	122	105	79	111	139	139	143	98	118	136	140	171	114	99	172	93	120	118	162	87	150	146	160	162	208	236	165	98	156	94	117	133	116	109	130	101	91	152	136
2	91041917	91067328	25411	-	ENSMUSG00000002109	protein_coding	ENSMUSG00000002109	Ddb2	ensembl_havana	15	157.689	125.759	91.8816	170.709	107.702	98.8339	64.6856	87.0572	99.8588	117.565	135.842	112.004	112.631	87.5109	110.866	76.7491	87.1068	117.967	79.6624	63.9742	100.376	82.0728	45.0783	67.4619	102.75	93.3405	92.3832	54.8392	60.6798	49.068	80.1566	71.5965	83.6171	74.252	109.665	71.0433	105.928	135.77	106.231
2	90912735	90946102	33367	+	ENSMUSG00000002111	protein_coding	ENSMUSG00000002111	Spi1	ensembl_havana	9	4582.01	4218.97	3239.01	5330.99	4642	5726	4673	4847.99	4802	5133.99	4843.03	4661	4676.99	3840	5621.01	3286	3939.99	4582.04	4433.99	3255.98	4666.99	4347.02	3574.98	4325.97	5628.03	5582.02	4642	3176.99	3991	3300.01	4097.02	4415	4409.01	3773.01	4169.99	3020	3994	5234.99	3636.99
11	4110350	4132542	22192	+	ENSMUSG00000002129	protein_coding	ENSMUSG00000002129	Sf3a1	ensembl_havana	12	4216.03	3898.96	3008	4334.01	4296.01	4240.98	3786.02	3865.02	4294.99	4496.98	3989.97	3703.02	3729.98	3216.02	4482.95	2784.99	2568	3110.01	3078.01	2319.01	3597.02	3467	3584.99	4334.03	5465.97	5148.94	4456	3231.98	4427.02	3859.97	4365.02	4750	4820.95	3262	3700.97	2881.99	3765.01	4550.05	3275
10	127478855	127496827	17972	+	ENSMUSG00000002147	protein_coding	ENSMUSG00000002147	Stat6	ensembl_havana	19	5654.02	5350.02	4014	5982.99	5864.99	5649.02	4687.01	4861	4946	5260.98	5200.01	4789	4866.01	3843	5077	3310.99	3189	3874	3533.01	2521	4103.01	3593	3129.01	3978.01	4956.02	4925	4364.99	2481	3440	2767	3393	3595.99	3616	2773	2980	2226	2865	3658	2772
7	44221804	44236287	14483	+	ENSMUSG00000002204	protein_coding	ENSMUSG00000002204	Napsa	ensembl_havana	10	1543.99	1487.01	1121	1568	1462.99	2302.03	1885.02	1920.01	1827	1858.92	1749.99	1688.93	1469	1356	1647.01	1033	1529.99	1924.99	1676.99	1138	1742.22	1546.01	709.001	874.997	1228.01	1218	1080	939.999	1355	1167	1219.99	1306.99	1380	796.998	942.997	711.999	938.005	1236.94	933
7	44397837	44426940	29103	+	ENSMUSG00000002205	protein_coding	ENSMUSG00000002205	Vrk3	ensembl_havana	17	1330	1177	972.999	1531.01	1369	1204	1047	1009	1015	1018	1495	1468.99	1444	1174	1735.99	991.998	861	1030	997	725.002	1011	988.997	827.001	921.998	1147	1164	958.996	562	664	654	726	785.999	750.001	678.998	885	739	806.999	1206	799
7	24099044	24122204	23160	+	ENSMUSG00000002210	protein_coding	ENSMUSG00000002210	Smg9	ensembl_havana	12	431.999	372.999	289	481	488	403	316	311	389	333	407	478	440	289	530.001	272	259	327	338	219	396	347	317	311	495	445	387	190	302	245	290	316	322	238	360	211	254	333	300
5	27945078	27996690	51612	-	ENSMUSG00000002221	protein_coding	ENSMUSG00000002221	Paxip1	ensembl_havana	12	815	815	604	824	874.999	944	722	809	852	903	789	680	738	651	751	546	684	674	722	481	867.001	799.999	682	858	1117	1114	863	614	810	658.999	828	846.001	940	694	780	588	795	933	724
6	71365618	71417622	52004	-	ENSMUSG00000002222	protein_coding	ENSMUSG00000002222	Rmnd5a	ensembl_havana	15	3032.97	2932.03	2330.01	2919	3113	3333	2812.99	2944.97	3054.05	3430.92	2966.01	2896.02	2704.01	2285.99	2994	1853.99	2053.01	2452.99	2180.02	1682.98	2831.02	2412.98	2290	2720.02	3451.03	3473.94	2967.98	2013.01	2892.98	2407	2844.05	3045.03	2969.99	2262.99	2446.97	1929.99	2239.98	2976.98	2413
3	104702152	104725880	23728	-	ENSMUSG00000002227	protein_coding	ENSMUSG00000002227	Mov10	ensembl_havana	16	3011.95	2929.96	2182.03	3624.91	3357.01	3042	2644.01	2376.99	2772.02	3090.98	3073.04	2834.05	2945.02	2401.04	3665.99	2109.96	2096.01	2533.02	2405	1871	2634.03	2514	2115.02	2821.03	3131.06	3186	2966.99	2057	3038.02	2417.03	2860.98	3329.95	3327.93	2145.02	2454.99	1813	2520.02	3236.01	2248.02
3	104688372	104693335	4963	+	ENSMUSG00000002228	protein_coding	ENSMUSG00000002228	Ppm1j	ensembl_havana	8	404	409	313	430	452	393	375	367	294	331	376	445	394	335	390	305	311	367	322	251	363	356	205	287	340	377	307	177	281	234	279	269	258	248	329	242	249	443	303
3	104695691	104701776	6085	+	ENSMUSG00000002233	protein_coding	ENSMUSG00000002233	Rhoc	ensembl_havana	14	2308.98	2024	1478.99	2597.97	2192	1898.02	1578.98	1554	1604	1624	2340.03	2310.02	2230.03	1903.01	2334.03	1555	1471.99	1867.01	1764.98	1331.99	1929.01	1795.98	1274	1542	2023.99	2107	1797	995.992	1421.99	1146	1429	1400.99	1695	1141	1292.99	1132	1314	1780	1215
17	28451674	28520449	68775	+	ENSMUSG00000002250	protein_coding	ENSMUSG00000002250	Ppard	ensembl_havana	17	1705.01	1725	1222	1889.98	1711	1669	1321	1526	1677	1646	1525.99	1326	1578	1171.01	1781	949.004	1032	1350	1145.01	833	1367	1174	879.001	1022	1421	1224	1388	888.002	1179	993.998	1196	1217	1260	711.002	831.999	571	821.001	1126	744.999
17	28426752	28447583	20831	+	ENSMUSG00000002257	protein_coding	ENSMUSG00000002257	Def6	ensembl_havana	9	1139.98	1177.86	787.908	1338.67	1135	1273.98	1049.95	1118.93	1164.96	1339.93	1192.98	1171.93	1131.97	967.991	1394.98	778.768	906.937	1076.95	912.677	711.964	1099.89	1004.78	868.929	982.832	1293.9	1247	1216	765	1063	905.947	1081	1035.95	1082.62	652.983	726.82	557	677.948	911.952	718.86
7	6706891	6733431	26540	-	ENSMUSG00000002265	protein_coding	ENSMUSG00000002265	Peg3	ensembl_havana	18	0	0	0	0	0	0	0	0	0	0	0	0	0	0	0	0	0	0	0	0	0	0	0	0	0	0	0	0	0	0	0	0	0	0	0	0	0	0	0
17	26012195	26016111	3916	-	ENSMUSG00000002274	protein_coding	ENSMUSG00000002274	Metrn	ensembl_havana	14	551	638	486.999	709.999	752.001	773.999	580	711	832.001	773	621	670.999	693	652.999	825.999	509	571.001	567.999	665.999	474	678	750	665	916.835	1108	1093	934.999	610	744	634	816.999	885	890	676.001	793.999	584.999	680	1091	730
17	25798059	25881801	83742	+	ENSMUSG00000002279	protein_coding	ENSMUSG00000002279	Lmf1	ensembl_havana	20	462	455	300	513	446	590.999	408.999	460	485	556.002	537.999	507	518	387	607.001	359	371	511.999	401	277	492	377	316	386.001	515	498.999	416	292	400	317	382	379	414.001	232	318	214	349	388	290
17	25992750	26002307	9557	+	ENSMUSG00000002280	protein_coding	ENSMUSG00000002280	Ciao3	ensembl_havana	12	667.569	732.179	462.249	840.451	701.092	831.54	795.414	682.91	818.871	782.93	759.832	808.687	736.478	609.358	747.985	503.469	536.034	607.669	712.022	439.745	726.025	579.257	507.532	592.203	725.896	834.28	681.548	459.576	620.785	502.433	589.18	674.218	695.511	493.397	610.843	531.087	575.445	703.645	511.973
5	8446973	8472717	25744	-	ENSMUSG00000002297	protein_coding	ENSMUSG00000002297	Dbf4	ensembl_havana	17	1318.99	1398.99	1199.99	1490.01	1640	1322	1169	1207.01	1337	1499.99	1494.99	1479	1430	1429	1663.99	1070.01	873.999	1066	1051	856.002	1234	1319.01	1556	1819	2414.01	2448.98	1946	1100	1566.01	1359.99	1467	1705	1656	1577.99	1879	1358	1652.99	2218.01	1727
17	34128388	34134565	6177	+	ENSMUSG00000002307	protein_coding	ENSMUSG00000002307	Daxx	ensembl_havana	17	973.993	923.002	700.002	1058	1073.99	1105	974.995	1014	1121	1150	958.998	837.002	891.996	624.998	1072	638.002	783.997	884.001	895.007	668.003	908.995	894.004	734.002	743.998	997.995	1098.99	936.001	637	881	806.003	925.006	995	926.004	641.999	925.005	645.001	844.002	1165.01	795.002
17	34062065	34068749	6684	+	ENSMUSG00000002308	protein_coding	ENSMUSG00000002308	Cd320	ensembl_havana	17	735.001	771	609	811.001	780.002	925.002	788.001	713.999	867	852.999	645.002	719.002	603.998	548.001	755.997	471.001	543.001	519.001	555.001	383	620	518	624.999	889.004	1192	1073.99	931.997	583	829.001	766.002	758.999	845	848.002	661	756	627.999	770.002	1104	720.999
14	55862857	55873415	10558	-	ENSMUSG00000002319	protein_coding	ENSMUSG00000002319	Ipo4	ensembl_havana	17	3102.92	2771	2113.9	3379.02	2972.5	2688.93	2176.98	2033.96	2341.78	2341.96	3114	2832.95	2958.98	2271.04	3430.91	1741.63	1863.73	2135.8	1794.98	1290	2126.96	1745.87	2042.71	2372.9	3009.93	3037.9	2569.95	1250.89	2081.93	1716.2	2073.74	1967.22	2124.44	1777.92	2049.99	1502.98	2048.85	2607.56	1869.94
14	55873422	55881264	7842	-	ENSMUSG00000002320	protein_coding	ENSMUSG00000002320	Tm9sf1	ensembl_havana	16	924.986	954.999	806.97	1105.99	1017.86	1142.99	1003.99	923.987	1159.94	1150.99	1069.99	1001.99	978.993	949	1357.99	800.901	870.919	989.953	958.995	817.998	1214.99	1111.97	820.935	1156.98	1319.99	1360.97	1054.99	893.974	1087.98	1015.95	1126.93	1106.76	1237.7	940.979	1006	710.994	958.965	1508.88	891.99
14	55841028	55847488	6460	+	ENSMUSG00000002325	protein_coding	ENSMUSG00000002325	Irf9	ensembl_havana	16	618	535	430	648.998	511	485.999	499.001	489	466	511	490	450.999	458	369.999	521.001	335	365	392	341	295	415.999	359	293	365	478.999	460.999	336.001	223	277	268	329	367	326	308	438	318	373.001	595.001	359.999
14	55909398	55916658	7260	+	ENSMUSG00000002326	protein_coding	ENSMUSG00000002326	Gmpr2	ensembl_havana	7	611.254	513.672	476.699	757.122	655.273	589.037	523.174	591.822	550.55	635.775	543.137	536.177	486.864	484.993	536.823	441.621	407.702	417.832	508.918	343.693	479.896	442.545	564.599	694.805	826.526	978.79	724.53	426.606	506.515	509.341	480.178	558.827	569.425	419.037	566.07	374.384	574.531	659.512	440.548
14	55895336	55897966	2630	-	ENSMUSG00000002329	protein_coding	ENSMUSG00000002329	Mdp1	ensembl_havana	8	352	255	223	401	284.001	274	258	242	272	248	301	301	244	213	318	249	177	265	207	173	233	234	171	207	288.001	349.999	249	127	171	157	147	204	220	189	215	179	209	353	255
14	55976477	55983148	6671	-	ENSMUSG00000002332	protein_coding	ENSMUSG00000002332	Dhrs1	ensembl_havana	17	1093	1041.99	885.001	1105	1188	1010	818.001	894.005	981.994	950.995	1010	1008	993.999	917.998	1095	740.999	689.003	873.005	791.002	582	927.002	761.999	575.999	715.998	880.002	1002	848.996	495	756.002	641.999	651.998	753.004	759.003	708.999	839.002	621.999	726.998	991.002	842.997
8	70625006	70636332	11326	+	ENSMUSG00000002342	protein_coding	ENSMUSG00000002342	Tmem161a	ensembl_havana	18	651.999	707.001	491.001	782.998	741.001	629.999	512.001	462	628.002	640.001	631.002	661.999	690.001	519.001	756	414	524.999	528	466	360	578	583	421	537.999	593.999	690	575.999	387	467	399	448	437	484	532.999	610.002	374	470.999	673	493.999
8	70672822	70687117	14295	-	ENSMUSG00000002343	protein_coding	ENSMUSG00000002343	Armc6	ensembl_havana	12	296	339	264	448.001	350.682	382.449	335	334.408	387	336	336.367	368.999	347	339.756	381.001	230	250.371	237	272.279	186	336.63	267	368	470.002	513.746	547.773	378	244	373	327	380.687	339	402.545	308	297	256	399	473.999	266
8	70592149	70599970	7821	+	ENSMUSG00000002345	protein_coding	ENSMUSG00000002345	Borcs8	ensembl_havana	19	305	310	192	265	352	364	313	278	287	286	320	372	296	271	274	209	253	274	248	199	333.999	291	206	268	350	310	308	191	236	196	243	240	266	207	244	174	194	257	196
8	70636990	70664956	27966	-	ENSMUSG00000002346	protein_coding	ENSMUSG00000002346	Slc25a42	ensembl_havana	17	89	87	52	109	73	101	58	63	86	70	58	69	55	53	66	49	21	50	47	36	69	33	46	60	61	79	53	39	44	31	53	67	74	67	62	46	48	107	54
17	5891604	5982230	90626	+	ENSMUSG00000002365	protein_coding	ENSMUSG00000002365	Snx9	ensembl_havana	11	1745	1682	1315	1795	1897	1823	1646	1611	1719	2004	1727	1590	1571	1302	1842	1182	1345	1373	1321	1111	1773	1421	1390	1663	2185	2078	1715	1174	1667	1350	1491	1808	1733	1229	1361	1073	1302	1712	1252
17	56980294	57018765	38471	+	ENSMUSG00000002372	protein_coding	ENSMUSG00000002372	Ranbp3	ensembl_havana	10	1954.97	1911	1377.99	2141.98	1989.98	2338.98	1978.97	2077.01	2228.98	2301.01	1917.01	1712.99	1729.97	1554	2119.03	1232	1605	1797	1831	1386	1968.02	1830	1654.98	1795.99	2359.98	2319.05	2065.99	1439.99	1928.99	1664.99	2014.02	2049	2121.98	1389.01	1550.99	1225	1447.99	1935	1488
17	57024767	57029142	4375	+	ENSMUSG00000002379	protein_coding	ENSMUSG00000002379	Ndufa11	ensembl_havana	8	907.001	824.999	662	976.001	936.996	899.002	918.003	732	947.995	971.007	796.003	795.999	774.001	755.002	892.995	629.999	491	743.001	662	536	794.997	714.001	883.002	977.001	1552.99	1438	1210	747.002	974.001	800.001	1026	1165	1058	799.997	931.999	744.999	826.991	1169	753.001
8	71826767	71834605	7838	-	ENSMUSG00000002393	protein_coding	ENSMUSG00000002393	Nr2f6	ensembl_havana	15	644.587	599.24	446.541	702.502	582.401	652.442	558.993	510.461	599.509	643.035	599.192	621.894	526.344	491.681	695.781	410.064	435.414	492.138	509.642	353.626	551.437	425.613	540.754	606.277	818.225	822.931	694.637	482.21	534.351	430.55	540.87	606.76	692.375	547.077	626.411	496.615	592.447	759.858	512.552
8	71819492	71822377	2885	+	ENSMUSG00000002395	protein_coding	ENSMUSG00000002395	Use1	ensembl_havana	15	1139	1060	825	1399.97	1172.37	1063	993.001	886.996	992.005	1147.98	1089	1037	896	886.996	1184	862.999	733.968	923.999	865.001	603	851.998	826	705.995	897.161	1304.49	1202.83	1002	491	655	686	620.106	815	742	814.999	881.999	635	846.999	1116.26	838
8	71823942	71832006	8064	+	ENSMUSG00000002396	protein_coding	ENSMUSG00000002396	Ocel1	ensembl_havana	9	266.413	287.76	159.459	318.498	250.598	282.559	259.007	228.539	247.491	338.965	276.807	293.105	266.656	275.319	336.219	221.936	229.586	260.862	235.357	184.374	259.563	256.387	263.246	302.723	398.776	361.067	311.363	217.79	205.648	222.45	284.13	287.24	279.625	255.923	294.589	204.386	285.553	404.141	264.448
7	27878894	27886720	7826	+	ENSMUSG00000002409	protein_coding	ENSMUSG00000002409	Dyrk1b	ensembl_havana	19	298	263	179	270	269	293	242	250	292	313	243	287	245	209	336	142	192	216	204	102	254.001	194	105	151	173	228	205	106	152	121	174	192	205	159	151	153	193	201	166
6	39580171	39702398	122227	-	ENSMUSG00000002413	protein_coding	ENSMUSG00000002413	Braf	ensembl_havana	16	1295	1245	923.001	1136	1373	1162	877.999	1040	1086	1229	1225	1097	1170	901.001	1259	723	802	1082	786.001	646.999	1077	945.999	715	811	981	1042	939	574.001	792	745	837.001	861.999	912	585	674	440	631	840.001	705
6	39569508	39580317	10809	+	ENSMUSG00000002416	protein_coding	ENSMUSG00000002416	Ndufb2	ensembl_havana	14	716.001	594.001	494	972.004	775.001	750.001	703.999	693	664	588.999	684.001	682	634	639.998	764	481	450	466	531	394.999	527.001	553	544	666.001	904.998	817.998	756.001	431	575	526.999	563.999	669.999	708.001	616.002	536	449	556	950.005	582
3	20111975	20172655	60680	+	ENSMUSG00000002428	protein_coding	ENSMUSG00000002428	Hltf	ensembl_havana	13	1957.02	1812	1412	1810.01	1913	1944.99	1840.99	1569	1818.99	1915	1773	1825	1602.98	1523	1788	1136	1391	1499.98	1413	992.002	1612.99	1621	1167.94	1290	1593.28	1760.98	1461	971.998	1322	1152	1392	1448.99	1486	1107	1454	975.994	1259	1628.01	1280.92
2	181233661	181297454	63793	+	ENSMUSG00000002455	protein_coding	ENSMUSG00000002455	Prpf6	ensembl_havana	15	3210.96	3201.05	2355.04	3263.01	3329	3378.04	2955.07	2917.91	3073.97	3390.02	3142.96	2859.97	2847.02	2414.99	3242.08	1887.97	2068.99	2568.94	2235.03	1817.99	2707.05	2487.95	1987.97	2440.99	3343.9	3383.96	2872.95	1761.99	2558.98	2213.95	2310.02	2926.96	2801.05	2037.99	2137.97	1605.98	2343.97	2763.04	2047.97
2	181330212	181335771	5559	-	ENSMUSG00000002458	protein_coding	ENSMUSG00000002458	Rgs19	ensembl_havana	14	2169.99	1925	1434	2237.02	2146	2142.01	1934.99	1925	1990.99	1971.01	2228.99	2008	2056.01	1719.01	2115.99	1391.99	1562.99	1961	1782	1304	1945	1868.99	1684	1861.01	2487	2511.99	2161	1258	1820.99	1481	1778	1982	1866	1460	1636	1231	1473	1954	1538
1	4979799	5140509	160710	-	ENSMUSG00000002459	protein_coding	ENSMUSG00000002459	Rgs20	ensembl_havana	18	24	20	11	19	6	29	22	28	21	26	24	15	12	7	14	10	30	23	26	24	17	23	5	12	14	8	13	11	17	16	11	22	18	11	12	6	6	6	3
18	10617775	10642080	24305	+	ENSMUSG00000002477	protein_coding	ENSMUSG00000002477	Snrpd1	ensembl_havana	6	944	882	891	1182	1123	1016.21	937	955.879	995	1200	917	845	908	823	998	807	574	836	785	597	926	956.836	955.705	1127.84	1581.87	1683	1369	759	1000	997.865	1002.72	1271.9	1020.73	847.885	865	725.723	727.107	1249	942.535
5	114845821	114860389	14568	+	ENSMUSG00000002486	protein_coding	ENSMUSG00000002486	Tchp	ensembl_havana	16	154	150	92	144	156	209	178	190	218	269	190	113	162	85.0001	154	102	207	199	201	177	244	188	85	83	118	131	110	96	170	118	110	150	200	96	100	65	97.9999	186	114
16	89583999	89940658	356659	-	ENSMUSG00000002489	protein_coding	ENSMUSG00000002489	Tiam1	ensembl_havana	17	0	0	0	0	0	0	0	0	0	0	0	0	0	0	0	0	0	0	0	0	0	0	0	0	0	0	0	0	0	0	0	0	0	0	0	0	0	0	0
17	24814790	24851605	36815	-	ENSMUSG00000002496	protein_coding	ENSMUSG00000002496	Tsc2	ensembl_havana	11	2224.28	2296.27	1627.71	2681.83	2547.65	2310.77	2034.07	2069.84	2436.94	2439.15	2356.41	2030.47	2068.23	1702.83	2609.82	1405.94	1624.23	1924.02	1734.66	1348.39	1904.06	1884.14	1650.68	1920.56	2368.42	2416.84	2305.74	1406.59	2142.3	1772.7	2181.23	2075.19	2274.36	1398.21	1672.6	1173.51	1618.94	1986.91	1530.48
15	75942031	75952774	10743	-	ENSMUSG00000002524	protein_coding	ENSMUSG00000002524	Puf60	ensembl_havana	18	4005.11	3756.02	3058.03	4041.9	4179.05	4012.98	3449.09	3562.97	3549.06	4127.04	3769.98	3628.07	3642.01	3290.94	4131.01	2835.03	2680.04	3072.03	3161	2278.95	3350.04	3210.98	3460.99	4000.03	5235.88	5177.86	4435.96	2801.98	3274.94	2902.94	3314	3759.1	3466.1	3193.95	3370.95	2736.98	3278.97	4223.07	3109.99
2	32177396	32197934	20538	+	ENSMUSG00000002546	protein_coding	ENSMUSG00000002546	Golga2	ensembl_havana	18	2875.04	2638.01	2002.98	3060.99	2732.03	2116	1859.98	1835.99	1969.01	2210.99	2797.01	2728.01	2542.01	1967.99	2969.99	1701	1860.01	2024.01	1781	1377	1999.01	1731	1425	1792	2168	2096	1856	1040.01	1497	1268	1524.01	1488.99	1579.01	1335	1680.99	1133.01	1463.01	1939	1408.01
2	32145014	32150172	5158	-	ENSMUSG00000002550	protein_coding	ENSMUSG00000002550	Uck1	ensembl_havana	17	672.775	756.797	573.403	811.836	699.484	960.433	847.227	787.93	842.273	899.724	796.374	655.637	699.658	546.406	827.149	511.422	637.127	703.738	711.411	572.587	796.342	748.149	603.694	776.504	972.61	906.965	879.292	551.033	747.182	625.549	758.466	779.982	865.365	511.808	572.857	394.647	514.302	717.748	459.851
11	98328534	98329818	1284	-	ENSMUSG00000002580	protein_coding	ENSMUSG00000002580	Mien1	ensembl_havana	8	572	540	405	597	549	621	500	524	580	571	514	540	531	530	545	378	373	551	436	344	501	489	445	528	762	699	667	358	489	423	465	460	460	392	410	344	462	574	423
7	25386427	25404503	18076	+	ENSMUSG00000002603	protein_coding	ENSMUSG00000002603	Tgfb1	ensembl_havana	16	3197.01	2925	2127	3297	3156	2991	2638	2706	2755	2879	3738.01	3364	3602.01	2726.01	4243	2355	2630	2873.01	2734	2109	3098	2834	2412	2755	3439	3478	2667	1670	2411	2100	2671	2518	2617	2062.99	2465	1945	2298.99	3033	2114
7	25410531	25418514	7983	-	ENSMUSG00000002608	protein_coding	ENSMUSG00000002608	Ccdc97	ensembl_havana	9	1079	892	678.001	1023	1058	1093	931	826.001	977.001	942.001	1002	934.999	972	792	1033	627	740	875.999	790.999	633	919	776.001	717	936	1152	1050	1037	692.001	905	704.999	858	892.999	949	686.001	821	662	812.001	1063	737
17	23392843	23412227	19384	-	ENSMUSG00000002617	protein_coding	ENSMUSG00000002617	Zfp40	ensembl_havana	15	49	36	56	36	80	52	53	74	74	72	58	46	48	45	47	36	49	56	53	36	58	65	59	48	62	96	77	40	39	43	61	56	62	47	65	35	50	52	35
17	32540398	32569582	29184	-	ENSMUSG00000002625	protein_coding	ENSMUSG00000002625	Akap8l	ensembl_havana	11	624.001	552.001	374.999	667	641.998	593	464	492.999	579.001	588.001	569	526	475	317	511	279	420	474.999	428	303	498	449	247	311	504.001	501.999	440	279	358.999	312	331	359	373	247	311	253	230	331	287
7	33883924	33896087	12163	-	ENSMUSG00000002635	protein_coding	ENSMUSG00000002635	Pdcd2l	ensembl_havana	12	757	703	573.999	875	780.999	773	587	602.001	648.998	649.999	814.002	647	662.999	570.999	849.001	459.999	443.999	508.001	465.999	397	544	447	528	641.002	847	775.001	582	348	491	389	546.999	447	509.999	562	603.999	459.001	633	766.003	604
17	57310405	57318289	7884	-	ENSMUSG00000002658	protein_coding	ENSMUSG00000002658	Gtf2f1	ensembl	10	1390	1411	1082	1718	1504	1495	1207	1068	1259	1432	1501	1293	1300	1170	1565	994	995	1176	1090	915	1248	1181	1106	1379	1840	1737	1551	896	1286	1091	1260	1403	1359	1069	1219	855	1068	1594	1027
17	57297305	57303189	5884	+	ENSMUSG00000002660	protein_coding	ENSMUSG00000002660	Clpp	ensembl_havana	9	1162	1104	762	1397	1161	1130	1187	1071	1229	1342	995	913	863	805	1144	717	807	854	902	625	1005	881	1037	1203	1443	1481	1291	791	1093	848	1170	1144	1233	861	1164	877	1043	1309	1000
17	57304339	57306323	1984	+	ENSMUSG00000002661	protein_coding	ENSMUSG00000002661	Alkbh7	ensembl_havana	15	306	292	257	371	242	297	266	282	319	312	265	231	207	255	269	190	141	166	204	108	177	182	230	350	427	378	347	219	255	197	303	316	318	300	303	254	276	436	301
17	57372905	57385515	12610	-	ENSMUSG00000002668	protein_coding	ENSMUSG00000002668	Dennd1c	ensembl_havana	9	437	407	248	473	358	450	383	354	385.001	401	420	348	380.001	312	458.999	259	408	550.999	429	310	423	401.001	195	235	352	323	246	199	256	218	251	311	266	240	287	169	242	307	199
12	81620331	81641783	21452	-	ENSMUSG00000002679	protein_coding	ENSMUSG00000002679	Med6	ensembl_havana	15	479.999	531.999	483.999	616.002	606.003	695.001	706	582	677.002	692.001	526	520.999	492.001	556.998	603.998	422	483.999	619.997	573.999	436.001	672	675.998	406	478	610.999	619.998	531.001	436	576	481	506.001	631.001	630.998	459	481.001	354	473.001	592.001	453
11	33996920	34042296	45376	+	ENSMUSG00000002699	protein_coding	ENSMUSG00000002699	Lcp2	ensembl_havana	14	3299.98	2958.01	2253.04	3405.06	3169.97	1814	1749.01	1749.02	1690	1807.99	3895.92	3351.95	3364.98	2696.99	3589.95	2082.02	1464	1969.99	1634.99	1261	2009.01	1630.99	1529.01	1799	2306	2338	2101.98	886.002	1260	1151	1206.01	1310	1273	1589	1956.02	1360.01	1999.99	2348	1731.01
2	166747960	166788310	40350	+	ENSMUSG00000002718	protein_coding	ENSMUSG00000002718	Cse1l	ensembl_havana	15	4820.98	4813	3914.01	4801.86	5423.99	5360.97	4734.02	4919.01	5455.88	6080.85	4877.99	4230	4644.06	4118.96	4995.11	3397.06	3404.01	3727.01	3885.92	2954	4765	4806.98	6236.95	7059.27	9420.27	9816.18	7903.15	4739	6617.18	5882.1	6332.01	6814.03	7039.18	4971.88	5498.02	4403.03	5641.09	6690.68	5248.07
2	145744019	145758346	14327	+	ENSMUSG00000002728	protein_coding	ENSMUSG00000002728	Naa20	ensembl_havana	15	2949.9	2754.81	2464.81	3257.25	3244.35	3020.01	2683.36	2713.88	2945.38	2947.67	2883.67	2523.28	2688.42	2459.77	2823.66	2118.04	1887.36	2326.47	2178.21	1807.58	2549.4	2374.98	2120.24	2423.1	3344.19	3520.46	2984.86	1673.78	2184.14	1866.55	1951.64	2427.3	2209.97	2547.71	2675.91	2098.06	2547.16	3322.72	2675.98
2	76460242	76478360	18118	-	ENSMUSG00000002731	protein_coding	ENSMUSG00000002731	Prkra	ensembl_havana	7	1415	1097	904	1393	1161	1122	969	877	854	990	1103	1177	1161	840	1144	668	754	864	721	543	916	697	403	561	663	842	630	440	546	440	538	603	578	535	687	443	641	811	627
2	76493388	76503461	10073	-	ENSMUSG00000002732	protein_coding	ENSMUSG00000002732	Fkbp7	ensembl_havana	15	35	49	30	22	36	33	27	27	16	15	43	39	27	31	35	31	18	16	9	10	19	26	18	33	35	32	33	16	21	20	29	24	25	16	26	31	26	20	31
2	76505625	76527173	21548	+	ENSMUSG00000002733	protein_coding	ENSMUSG00000002733	Plekha3	ensembl_havana	9	1261	1108	963	1221	1303	875	718	732	830	952	1287	1115	1209	1005	1361	848	621	713	619	492	714	720	1037	1147	1479	1579	1285	518	688	575	716	732	766	893	949	758	958	1231	920
11	5905693	5917781	12088	+	ENSMUSG00000002741	protein_coding	ENSMUSG00000002741	Ykt6	ensembl_havana	10	1802	1837	1329	2060	2155	2183	2246	2033	2232	2361	1999	1751	1941	1687	1983	1394	1483	1764	1779	1339	2002	2078	2079	2576	3516.99	3355.99	2636	1743	2519	2050	2298	2735	2690	1868	2072	1468	2038	2505	1765
5	135216118	135274984	58866	+	ENSMUSG00000002748	protein_coding	ENSMUSG00000002748	Baz1b	ensembl_havana	8	3539.02	3476.03	2697	3561.99	3788.03	5296.04	4389.03	4586.03	5016.91	5842.09	4015.04	3474.01	3553.98	2952	4146.94	2611.99	4009.01	4694.03	4502.04	3470.98	5563.96	5110	2983	3311	4540	4369.98	3630.02	3601.98	4868	4304.04	4860.06	5252.95	5517.92	2794.98	3067.02	2206	3060.03	3681	2997
17	47022389	47036468	14079	+	ENSMUSG00000002763	protein_coding	ENSMUSG00000002763	Pex6	ensembl_havana	17	1423	1378.01	980.993	1721.97	1462.01	1594.98	1189	1264	1309.01	1373.98	1441.01	1382.99	1355	1126.99	1666.98	838.005	1097.01	1286	1101.01	799.006	1195.99	1016	770.001	953.992	1253.01	1138.01	942.998	734.003	1002.01	960	1054	990.004	1062.99	793.999	930	629.998	986.006	1272	755.001
17	46957155	46961066	3911	+	ENSMUSG00000002767	protein_coding	ENSMUSG00000002767	Mrpl2	ensembl_havana	14	1717.99	1545.01	1243.01	1913.97	1763.01	1724.02	1600	1525	1747.99	1836.03	1524.99	1540.99	1374	1335.01	1806	1121	1092	1316.99	1262	933.003	1358	1288	1265.01	1725	2238.99	2151.03	1847.99	1202.99	1476	1278.01	1582.01	1802	1729.99	1497	1729.01	1262.01	1634	2070.01	1502.99
17	46989719	46994038	4319	+	ENSMUSG00000002768	protein_coding	ENSMUSG00000002768	Mea1	ensembl_havana	9	944.014	911.036	698	1170.01	1039.02	1162.01	997.068	1018	1074	1191.99	1090	1087.99	980.644	929.001	1156	799.001	858	1067.03	1014.03	698.01	1063.01	1088.03	751.626	893.017	1135.09	1212.04	1020	726	825.999	669	1004.01	1149.02	1065.01	773	934	732.038	814	1173.02	818.061
7	45522196	45533157	10961	+	ENSMUSG00000002778	protein_coding	ENSMUSG00000002778	Kdelr1	ensembl_havana	15	1581	1610	1179	1863.01	1788.98	1671.01	1505	1420	1450	1526	1824	1750.01	1721	1313	2082	1056	1146.01	1453.01	1283	978.003	1453	1283.01	1056	1152	1680.02	1600.01	1381	892.002	1309.99	1093	1146.99	1297.99	1382	1020	1119	871.001	1093	1459	1049.99
7	45546365	45566838	20473	+	ENSMUSG00000002781	protein_coding	ENSMUSG00000002781	Tmem143	ensembl_havana	20	766.001	764.998	573.001	912.004	745.999	582	562	557	504.999	650	695	717	690	519	807.997	474.999	422	480.999	434	327	508	456	393	489	637.998	533	560.001	315	465	365	466.999	428	496	400.999	498.999	357	509	653.999	469.001
6	54959565	54969936	10371	-	ENSMUSG00000002797	protein_coding	ENSMUSG00000002797	Ggct	ensembl_havana	10	121	121	122	126	174	201	171	161	174	191	111	133	122	120	116	105	119	177	151	100	146	154	184	172	307	313	266	172	178	233	188	216	202	160	161	151	130	190	135
12	112871439	112893397	21958	-	ENSMUSG00000002799	protein_coding	ENSMUSG00000002799	Jag2	ensembl_havana	7	1840	1643	1100	1963.01	1719	1957	1726	1517	1789.99	1892	1584	1490	1463	1210	1836	995.999	1164	1442	1304	934.001	1432	1362	1077	1303	1520	1621	1335	1004	1222	1054	1367	1351	1541	1007	1107	924.001	1065	1296	940.001
12	112940102	112942566	2464	+	ENSMUSG00000002803	protein_coding	ENSMUSG00000002803	Btbd6	ensembl_havana	15	430	373.001	290	529.999	426	470.001	475	437.999	452	480.001	406	354	428.001	335	537.998	337	370	392.999	442	402.001	483.001	446.001	419	426	585	609	432	436.001	569.999	493.999	582.998	555.002	645.002	410.001	483.999	353.999	453.999	550.999	406
12	112897911	112905745	7834	-	ENSMUSG00000002804	protein_coding	ENSMUSG00000002804	Nudt14	ensembl_havana	5	951.001	811.002	633.002	1127	941.999	884.002	947	868.998	940.003	926.998	745.998	695	826.002	664	881.999	594.001	609.001	740.002	665.001	578.001	701.999	683.999	464.999	640.001	885.999	829.003	724.001	510	716.001	677	702.998	797.001	768.001	590	708.999	545.999	631	868	641
13	19775876	19804098	28222	-	ENSMUSG00000002808	protein_coding	ENSMUSG00000002808	Epdr1	ensembl_havana	8	443	400	325	445	383	300	283	225	257	299	453	387	455	357	438	269	218	273	240	203	305	270	444	488	594	560	491	206	262	260	298	328	332	268	345	252	425	437	283
11	60604949	60618090	13141	-	ENSMUSG00000002812	protein_coding	ENSMUSG00000002812	Flii	ensembl_havana	5	4242	3984	2842	4646	4094	3012	2763	2736	3072	3173.01	4268	4276	4092.99	3231	4997	2904	2487	3034.01	2738	2110	3170	2797	2596	3165	3806	3591	3286.99	1877	2633	2266	2537	2758	2724	2225	2676	1826	2594	3205	2357
11	60630884	60668192	37308	-	ENSMUSG00000002814	protein_coding	ENSMUSG00000002814	Top3a	ensembl_havana	16	534.001	588	419	683	648.999	677.001	546.999	575.002	570.998	626.001	695.999	560	545.001	447.001	603	403.999	495	526.001	515.001	416.999	689	557	425.001	583.999	741	748.998	622	431.999	550.001	529.001	595	604.002	602.999	523	663	383	562.002	770	591
9	21176589	21189069	12480	+	ENSMUSG00000002820	protein_coding	ENSMUSG00000002820	Atg4d	ensembl_havana	7	282.395	243.273	227.591	330.087	318.534	299.652	225.471	267.661	326.702	309.987	233.047	277.719	260.957	254.74	381.517	227.511	198.793	244.854	237.587	129.227	222.712	229.816	290.187	372.249	432.592	435.48	370.169	185.951	230.163	224.347	258.779	301.809	327.43	288.292	314.101	243.355	345.584	432.328	309.776
9	21323133	21331571	8438	+	ENSMUSG00000002825	protein_coding	ENSMUSG00000002825	Qtrt1	ensembl_havana	9	331	309	313	441	337	360	344	338	349	324	382	356	337	284	401	243	207	284	291	184	299	242	266	282	429	413	308	192	245	202	268	269	281	288	342	235	317	362	323
17	56386634	56407608	20974	+	ENSMUSG00000002833	protein_coding	ENSMUSG00000002833	Hdgfl2	ensembl_havana	12	824.999	776.001	571.001	927	841.002	905.001	798	691.001	935.002	907.998	779.001	705.002	607	614	763.999	547	582	700.002	630	469	760.001	646.998	732.001	909.001	1125	1164	918.996	634	883.998	759.999	894.997	863.999	933	810.001	887.998	608.001	821.002	1125	781.999
17	56347439	56379290	31851	+	ENSMUSG00000002835	protein_coding	ENSMUSG00000002835	Chaf1a	ensembl_havana	10	1285.17	1255.29	1070.78	1465.31	1527.55	2021.48	1661.66	1820.82	2246.07	2386.62	1653.12	1219.01	1505.96	1398.29	1715.9	1207.59	1507.99	1586.82	1757.34	1443.54	2036.65	2027.62	1895.41	2198.74	2859.67	2838.96	2383.36	1703.62	2422.49	2288.27	2573.44	2893.5	2823.98	1711.16	1896.69	1424.97	2038.33	2616.48	1735.47
16	38264392	38273066	8674	-	ENSMUSG00000002844	protein_coding	ENSMUSG00000002844	Adprh	ensembl_havana	10	2153	2058	1601	2200	2274	2120	1876	1847	1977	2019	2256	2090	2029	1941	2388	1545	1443	1659	1626	1251	1807	1693	1459	1819	2472	2365	2185	1290	1695	1498	1661	1909	1806	1572	1957	1410	1829	2316	1863
16	38379060	38412525	33465	+	ENSMUSG00000002845	protein_coding	ENSMUSG00000002845	Tmem39a	ensembl_havana	15	548	516.999	416	584	579.001	551.999	490	494	583	594.999	448	476.001	454	398	540.999	401	393	424	400	265	495.999	446.999	482.999	466	610	533.999	512.999	350	588.001	411.001	451	444	446	379	431	377	428	493	450
16	38318709	38343026	24317	-	ENSMUSG00000002846	protein_coding	ENSMUSG00000002846	Timmdc1	ensembl_havana	10	556	489	370	597	484	452	447	468	442	415	485	471	448	447	515	361	286	394	314	261	380	359	415	466	651	653	553	292	364	320	408	388	448	466	571	383	513	671	446
16	38216479	38253508	37029	-	ENSMUSG00000002847	protein_coding	ENSMUSG00000002847	Pla1a	ensembl_havana	8	70	70	37	72	82	49	22	44	38	32	75	67	63	58	52	49	14	26	23	15	32	14	32	34	58	41	52	14	19	19	10	22	25	33	57	34	75	64	37
6	88860456	88875763	15307	-	ENSMUSG00000002870	protein_coding	ENSMUSG00000002870	Mcm2	ensembl_havana	9	2965.01	3160	2526	3705.01	3921.01	4051.01	3607.01	3572.99	4299	4775.01	3594.01	3039	3546.01	3355.01	4275.01	2928.01	2840.01	3294.99	3316	2848	3906.98	4088.98	4757	5643	7059.97	7197.04	6078.98	3929.02	5535	4709.99	5396.99	5622.98	6061.03	4785.02	5152	3991.98	5757.03	6617.02	4879.99
6	88879233	88889221	9988	+	ENSMUSG00000002871	protein_coding	ENSMUSG00000002871	Tpra1	ensembl_havana	15	886.001	802	528	891.002	739.001	718.003	606.001	594.001	683.001	758.999	888.001	866.998	873.001	631	950	524	677.002	740.001	710.999	473	716.001	573	343	507	656	571.001	528	286	517	382	400	416	433	449.001	570	438	534.001	758	552
1	52496453	52539839	43386	-	ENSMUSG00000002881	protein_coding	ENSMUSG00000002881	Nab1	ensembl_havana	15	2031.03	1899.02	1426.01	2007.96	2079	2234.97	1902.02	1735.02	1991.03	2029.03	2008.01	1899.97	1892.98	1692	2181.02	1498	1471.99	1748.99	1434.02	1276.99	1862.99	1759.98	1518.99	1817	2240.99	2233.95	1777.97	1272.01	1601	1451.98	1604.01	1740.01	1830	1472	1684	1220.01	1753	2065.02	1519.99
6	120440208	120464521	24313	+	ENSMUSG00000002897	protein_coding	ENSMUSG00000002897	Il17ra	ensembl_havana	6	819	713.997	523.001	852.003	782.001	1784.02	1582	1390	1597	1540.97	934.991	831.006	915.004	665.001	981.005	541.002	1297.01	1642.02	1509.01	1092.01	1732.99	1581.02	678.003	735.002	1062.99	964.005	769.996	1128.99	1649.99	1418.01	1551.98	1598.02	1886.98	537.998	667.005	467.002	606.004	781.005	601.997
8	71287773	71292365	4592	-	ENSMUSG00000002910	protein_coding	ENSMUSG00000002910	Arrdc2	ensembl_havana	12	409	405	289	492	379	277	275	264	306	313	339	368.999	320	230	368	187	232	270	230	197	260	213	131	179	263	215	196	108	133	113	152	140	145	198	239	143	196	313	201
5	17986688	18093800	107112	-	ENSMUSG00000002944	protein_coding	ENSMUSG00000002944	Cd36	ensembl_havana	16	1287.01	1139.01	1082.01	1330	1291	454.999	422	411.999	454	555.002	2536.02	2291.99	2383.01	2159.98	2629.99	1822	599.001	694.997	713.997	511.001	845.998	788	2020.02	2402	3305	3320.01	2688.05	499.998	682.997	640.001	616.999	776.004	748.996	1339	1650.01	1211.01	1580	1879.02	1497.99
8	4288740	4297898	9158	+	ENSMUSG00000002948	protein_coding	ENSMUSG00000002948	Map2k7	ensembl_havana	20	1543.02	1510.23	1072.84	1673.19	1465.69	2028.83	1577.2	1589.96	1714.98	1765.44	1449.87	1407.99	1421.21	1139.01	1540.01	869.592	1258.14	1553.73	1481.99	1091.64	1583.01	1467	1002.2	1201.28	1540.99	1482.99	1396.99	1065.15	1401.99	1213	1568.01	1548.23	1447.71	1013.99	1030.98	810.995	1129.99	1421.72	989.625
8	4309731	4325914	16183	-	ENSMUSG00000002949	protein_coding	ENSMUSG00000002949	Timm44	ensembl_havana	16	2554	2378.99	1749.01	2816.98	2432	2447	2219.97	2164	2267.01	2424.96	2268.01	2096.99	2157.01	1838	2399.02	1480	1549	1976	1691.01	1272	1898.99	1696.01	1634.01	1780	2450.01	2513.01	2008.01	1309	1894.98	1558	1772.99	1862.98	1913	1467	1642.01	1299	1690	2038.01	1603
7	141142086	141212925	70839	+	ENSMUSG00000002957	protein_coding	ENSMUSG00000002957	Ap2a2	ensembl_havana	12	3566.99	3290.99	2376	3591.01	3523.01	3314	2956	3164.99	3156.01	3510.01	3216	3127.01	3191.99	2712	3577	2155.01	2216	2763.99	2509.99	1835	2882	2627.99	2568	3160.99	3854.98	3738	3300	2008	2962.99	2539	2858.99	3194.99	3173	2212	2756	1869	2639.01	3112	2501
7	44506563	44512417	5854	+	ENSMUSG00000002963	protein_coding	ENSMUSG00000002963	Pnkp	ensembl_havana	18	950.002	812.998	665.999	1124	919.003	782	687.001	622	774	742	966	921.998	817.001	762	1175	685.001	526	669.001	622	418	632	609	675.001	792	948	866	880.999	461	627.001	516	677	651	704	747.001	842.001	612	896	1202	822
7	44526189	44542137	15948	-	ENSMUSG00000002968	protein_coding	ENSMUSG00000002968	Med25	ensembl_havana	10	1438	1370	918.001	1558	1485.99	1425	1148	1254	1166	1292	1278	1191	1265	1100	1529.99	841.999	919.003	1054	996.002	720	1042	1018	1154	1324	1671.99	1656	1332	977	1474	1051	1283	1267	1489	1071	1262	929.998	1184	1317	1056
7	19365496	19398959	33463	-	ENSMUSG00000002981	protein_coding	ENSMUSG00000002981	Clptm1	ensembl_havana	11	2434.01	2524.02	1855	2787.01	2572	3158.97	2767.03	2595.98	2894.98	2993.02	3021.03	2771.03	2745.03	2453	3204.95	1871.99	2274	2522	2433.99	1810	3009	2507.99	2397.03	2797.02	3623.05	3551.92	2922.02	2135.01	2907.99	2577.99	3014.02	2984.97	3311	2042.02	2395.99	1830.02	2253.02	3011	2031.99
7	19340142	19363364	23222	-	ENSMUSG00000002983	protein_coding	ENSMUSG00000002983	Relb	ensembl_havana	18	246	230	173	312.999	281	258	277	215	240	206	249	232	242	172	270	139	145	156	187	142	198	156	89	128	132	159	126	80	99	80	110	127	132	127	184	98	115	202	154
7	19435238	19449364	14126	-	ENSMUSG00000002984	protein_coding	ENSMUSG00000002984	Tomm40	ensembl_havana	18	3159.99	2920.95	2348.02	3571.08	3435.98	3161	2804.96	2719.97	3169.04	3157.07	2820.93	2675	2823.97	2458	3480.13	1962.61	1695.97	2059.04	1948.01	1579.9	2434.02	2150.98	3334.09	3890.97	4844.88	5086.11	4106	2303	2978.99	2494.96	3079.98	3095.97	3509	2614.02	2922.96	2176.96	2955.93	3704.04	2627.02
7	19430034	19433114	3080	-	ENSMUSG00000002985	protein_coding	ENSMUSG00000002985	Apoe	ensembl_havana	17	58815.4	53566.2	38047.5	65827.1	56336.9	72030.8	61495.1	57586.9	59166.8	61904.6	53896.1	53077.9	50518.1	40232.5	54899.4	33546.1	45224.6	54626.7	49540.7	32117.5	49566.8	43551	43469.5	53792.5	71068.4	70034.7	60509.8	44189.5	55319.9	47200.1	59084.9	59727.4	60798.3	31420	36702.5	27613.4	33147.7	46427.6	33482.2
7	19405504	19411867	6363	-	ENSMUSG00000002992	protein_coding	ENSMUSG00000002992	Apoc2	ensembl_havana	18	67.9945	80.9935	38.9969	83.4648	93.9926	58.9953	50.9959	51.9958	65.9947	96.2658	43.9965	33.9931	34.997	29.9976	33.9999	22.9982	8.86663	28.9977	21.9983	13.2575	30.9975	19.9982	82.9934	103.752	175.694	193.984	120.985	89.9907	103.99	82.9933	103.992	115.989	76.3145	73.9941	65.92	57.9954	55.9955	101.985	51.9958
12	31976253	32000535	24282	-	ENSMUSG00000002996	protein_coding	ENSMUSG00000002996	Hbp1	ensembl_havana	18	4860.36	4319.65	3496.44	4548.21	4622.85	5551.87	5034.19	5185.96	5514.9	5556.6	4714.32	4633.97	4582.77	3889.49	4564.79	3045.71	4110.52	4943.5	4375.7	3356.45	5294.69	4456.16	2434.04	2949.17	3661.77	3973.58	3337.77	2394.56	3135.13	2800.97	3019.65	3459.41	3341.25	2347.7	2708.87	1908.96	2777.72	3234.48	2616.66
12	32008475	32111296	102821	-	ENSMUSG00000002997	protein_coding	ENSMUSG00000002997	Prkar2b	ensembl_havana	16	801.002	831.005	561.001	871.999	869.996	1099.01	1011.99	1036	1183	1237	920.009	974.997	1020	915.993	993.005	690.997	897.996	1105	1002	806.995	1342.99	1114	490	738.998	853.004	1012.01	815.003	689.003	1121.99	917.003	936.996	1167	1086	636.002	667.997	449.999	614.004	815	699.001
6	134897364	134902477	5113	+	ENSMUSG00000003031	protein_coding	ENSMUSG00000003031	Cdkn1b	ensembl_havana	15	1025	1048	729.999	1064	1115	1097	809.001	867	850	951.998	1023	1055	911.001	747	955.997	616.001	530.001	805	700.001	434	744.001	676	412	570.998	718.001	773	725	351	353	338	407.001	464	433	424.999	482.999	328	377	612.001	380
4	55527143	55532467	5324	-	ENSMUSG00000003032	protein_coding	ENSMUSG00000003032	Klf4	ensembl_havana	9	230	236	188	254	291	78	88	66	89	85	276	260	228	196	320	189	77	85	79	43	66	51	208	240	255	350	283	59	83	75	96	85	88	209	338	185	212	298	239
8	72993862	73011230	17368	+	ENSMUSG00000003033	protein_coding	ENSMUSG00000003033	Ap1m1	ensembl_havana	16	1639	1682	1288	1915	1891	1860	1508	1436	1636	1806	1791	1682	1762	1384	1956.01	1246	1215	1488	1493	1117	1618	1503	1497	1665	2200	2331	1932	1095	1585	1367	1635	1666	1602	1367	1556	1188	1487	1901.99	1299
8	72915044	72937749	22705	+	ENSMUSG00000003037	protein_coding	ENSMUSG00000003037	Rab8a	ensembl_havana	17	2387	2082	1628	2622	2477	2349	2047	2119	2235	2278	2414	2150	2127	1965	2520.01	1549	1514	1963	1742	1188	2040	1832	1802	2321	2984.01	2926.99	2621.99	1484	2021	1828	2053.01	2134	2308	1786	2037.01	1558	1903	2546	1814
4	133692049	133695962	3913	-	ENSMUSG00000003038	protein_coding	ENSMUSG00000003038	Hmgn2	ensembl_havana	16	2606.35	2769.23	2246.14	3118.04	3439.03	3599.18	3344.28	3410.97	3929.02	3987	3181.71	2994.25	3012.68	2810.48	3213.01	2598.13	2606.15	3385.51	3040.7	2681.37	4146.57	3978.96	3456.47	3834.55	5125.77	5562.36	4697.12	3343.47	4618.76	4202.55	4203.63	5343.96	4818.69	2306.4	2369.47	1816.91	2274.84	3107.6	2218.52
8	72973574	72978263	4689	+	ENSMUSG00000003039	protein_coding	ENSMUSG00000003039	Fam32a	ensembl_havana	10	2338.03	2183.98	1715.01	2479	2249.97	2292.97	1907.99	1913.98	2262.04	2380.02	2375.97	2047.01	1985.94	1772.02	2180.97	1482	1565.01	1861.01	1788.98	1295	1949.03	1768.99	1711.02	2038	2592.02	2751.01	2248.01	1282.01	1882.02	1574.99	1674.01	1954.98	1779.97	1711	1717.97	1341.99	1635.01	2045.98	1564.99
13	19541846	19579966	38120	-	ENSMUSG00000003062	protein_coding	ENSMUSG00000003062	Stard3nl	ensembl_havana	14	445	390	276	418.999	412	377	430	332	340	406.001	409.999	391	432	406	520.001	321	323	317	372	254	422	382	418	480	611.001	619.999	510.999	299	323.001	338	386	414	380	382	503	388.999	492	615.999	466
10	79951637	79966517	14880	+	ENSMUSG00000003068	protein_coding	ENSMUSG00000003068	Stk11	ensembl_havana	18	1504.97	1428	1055	1514.99	1575	1463	1284.96	1281.99	1406.98	1659.99	1508.99	1585.99	1433.99	1346.99	1657	962	1199.88	1293.99	1185	930.974	1412	1311.01	1194	1440.97	1735	1735.97	1567.99	1035.87	1294	1109.97	1450.97	1419.98	1453.91	1111.99	1102.95	855.001	1196	1436	1037.98
10	80015316	80025845	10529	+	ENSMUSG00000003070	protein_coding	ENSMUSG00000003070	Efna2	ensembl_havana	7	56	64	58	65	84	45	57	73	59	48	61	70	83	48	78	43	41	59	40	47	41	64	43	78	84	77	73	47	54	45	68	42	55	68	63	46	48	64	52
10	79974466	79981653	7187	+	ENSMUSG00000003072	protein_coding	ENSMUSG00000003072	Atp5d	ensembl_havana	16	5585.05	5252.81	4043.02	6834.78	5907.15	4901.76	4394.97	4501.07	4750.06	4918.8	5376.21	5220.81	4858.95	4388.19	6179.33	3745.09	3428.04	3812.94	3584.89	2548	4111.03	3805.98	3858.04	4865.02	6362.49	6239.25	5111.1	3195.01	4388.03	3640.02	4237.91	4633.86	4761.08	3784.09	4786.07	3529.95	4253.09	5737.71	4269.06
7	16738565	16761850	23285	-	ENSMUSG00000003099	protein_coding	ENSMUSG00000003099	Ppp5c	ensembl_havana	12	1588	1493	1201	1550.99	1832	1251	1207	1152.99	1232.01	1393.99	1649.99	1467.99	1560.01	1388	1640.01	1086	847.999	1045.99	949.005	753.003	1181	1075.01	1690.98	1864.02	2418	2387.98	1997.01	885.001	1339	1047	1381.99	1278.01	1398	1415.01	1587	1230	1465	1889.01	1392.01
11	98093885	98169331	75446	+	ENSMUSG00000003119	protein_coding	ENSMUSG00000003119	Cdk12	ensembl_havana	15	929	759.002	619	883.997	932.003	973.997	761.002	823.998	857.997	997	847.999	744.999	742.999	566.001	831.002	544.999	684.002	835.001	711	550.001	913.003	828	720.001	802.002	984.996	1060	761	618.001	821.004	755.997	805.998	873.001	902	536	723	453.001	616.001	772.002	644.998
7	25078952	25098136	19184	-	ENSMUSG00000003123	protein_coding	ENSMUSG00000003123	Lipe	ensembl_havana	16	280	362.999	215	410.999	318	251	242	269	262	319.999	339.935	306.946	284	279	402	253	197	243.873	260.988	154.97	303.001	224.956	245.956	334.968	350.894	321	341	159	207	152.92	190	237	221	265	333.95	232	320	392.001	285
9	45874157	45923989	49832	-	ENSMUSG00000003131	protein_coding	ENSMUSG00000003131	Pafah1b2	ensembl_havana	8	2895	2864.99	2126	2743.99	3133	3991.99	3494.01	3332.01	3669.01	3945.01	2816.99	2588	2732	2520	2934	2074	2635	3046	2965.99	2395	3549.99	3354.99	2610	3098	4143.98	4123.02	3422	2718.01	3623	3272.01	3582	3932.01	4035.99	2491	2908	2163	2702.01	3393.01	2791
1	39410573	39517837	107264	-	ENSMUSG00000003134	protein_coding	ENSMUSG00000003134	Tbc1d8	ensembl_havana	11	218.557	163.163	122.859	190.816	184.104	372.669	318.702	322.432	278.559	403.456	205.945	196.41	199.411	151.471	192.713	104.437	204.342	315.091	267.221	182.728	278.129	269.966	110.332	135.22	217.439	140.382	149.968	180.44	250.236	234.403	254.393	254.741	309.936	106.46	156.06	96.3501	179.96	151.138	107.475
1	39574073	39585971	11898	+	ENSMUSG00000003135	protein_coding	ENSMUSG00000003135	Cnot11	ensembl_havana	16	1240	1091	898.001	1240	1269.01	1371.01	1110	1214	1317	1352	1103	1158.01	1063	1024	1216	802.001	921.001	1021	987.999	781.998	1187.01	1024	1096	1290	1710.99	1733.98	1327	931.001	1223.01	1080	1146.99	1424.99	1366	1004.01	1126	947.006	1119	1307	1048
6	122704768	122778600	73832	-	ENSMUSG00000003153	protein_coding	ENSMUSG00000003153	Slc2a3	ensembl_havana	11	976.001	915.007	610	933.009	824.007	2514.96	2091.95	2050.02	2145.03	2132.02	619.998	601.999	544.997	373	507.997	295	943.003	1176.99	963.998	567.003	1158.99	922.995	248	295.999	410.998	398	412.001	526	848	769.006	898.003	830.995	800.997	122	138	79	136	132	95
6	122796873	122822326	25453	+	ENSMUSG00000003154	protein_coding	ENSMUSG00000003154	Foxj2	ensembl_havana	16	480.945	451	314	425	370.999	374	295	343	368	402.968	427	411.999	421	376	489.002	265.001	262	376.988	282	222	330.001	299.001	327.001	354.001	445	441	383.001	242.935	380	309	353.001	383.001	416	302	397.972	255	381	414	319.928
5	8096078	8119380	23302	+	ENSMUSG00000003161	protein_coding	ENSMUSG00000003161	Sri	ensembl_havana	16	1541	1583.99	1193	1836.01	1690	1654.99	1285.01	1395	1466	1497.99	1861.01	1778	1752.01	1495.01	1797	1242	1080	1425.99	1372	1000	1575.99	1422	1036	1280.01	1845.98	1643.99	1463	974	1312	1081	1211	1414	1362	949.999	1281.01	816.001	1085.01	1449	1061
16	17657346	17716427	59081	-	ENSMUSG00000003166	protein_coding	ENSMUSG00000003166	Dgcr2	ensembl_havana	21	1444.56	1376	992	1558	1449	1810	1374	1371.99	1580	1729.01	1495	1275	1385	1167.01	1742.01	972	1198.64	1287	1281	864.003	1447.95	1470	1185	1485.99	1770	1718	1483	1243	1665.99	1449	1629.99	1602.47	1812.01	1021	1135	865.998	1165	1490.99	1011
7	44647072	44652273	5201	+	ENSMUSG00000003184	protein_coding	ENSMUSG00000003184	Irf3	ensembl_havana	16	608	574	441	721	660.999	568	495	416.001	573	533	560	596.999	613	505	670.001	463	410	502	501	315	456	489	482	612.002	763.001	811	732.001	345	486.001	411	478	519.001	486	622.001	722.999	461	673	884.002	624.001
7	44640646	44648137	7491	-	ENSMUSG00000003190	protein_coding	ENSMUSG00000003190	Bcl2l12	ensembl_havana	13	128	129.635	84.0001	163	107	112	123.792	79	100.206	102	127	117	122.999	111	159	88	84	101	85.6845	69	111.336	115.987	96	96	174	138	101	75	74.7668	93	96.9999	100.97	140.422	117	87	88	133	198	94.4011
17	56199093	56205929	6836	+	ENSMUSG00000003198	protein_coding	ENSMUSG00000003198	Zfp959	ensembl_havana	11	92	65	48	68	86	150	168	142	108	125	70	61	96	67	64	70	90	123	107	83	96	99	70	62.6159	95	94	72	85	75	78	88	122	107.47	63.6713	97	63	57	122	74
17	56312711	56323791	11080	+	ENSMUSG00000003199	protein_coding	ENSMUSG00000003199	Mpnd	ensembl_havana	17	2190	2088.99	1528	2600.99	2133.98	2046.01	1791	1872.02	2027.99	2073.98	2014.01	2097.02	1977.99	1694.01	2216.01	1401	1355.99	1596	1565.99	1166	1651	1440	1067	1388	1628	1652	1465	1001.01	1349	1086	1345	1438	1477	1353	1580.01	1152	1493	2064	1389
17	56323750	56343636	19886	-	ENSMUSG00000003200	protein_coding	ENSMUSG00000003200	Sh3gl1	ensembl_havana	11	1476	1287	1096	1581	1319	1729	1449.01	1473.99	1649	1739.01	1318	1291	1253	1047	1527	921	1088	1214.99	1145	894	1334.01	1207	1264	1477.99	1886.01	1946.98	1646	1135	1510	1199	1662	1646.99	1535.99	1210	1232	1003	1299	1703.99	1163
17	56259640	56264023	4383	+	ENSMUSG00000003206	protein_coding	ENSMUSG00000003206	Ebi3	ensembl_havana	8	23	15	14	38	34	155	150.992	132	155	164	23	30	37	25	27	14	138	195	135	98	180.99	178	9	11	14	15	4	37	57	56	69	65	78.9708	11	6	2	16	17	11
17	56266099	56275286	9187	+	ENSMUSG00000003208	protein_coding	ENSMUSG00000003208	Yju2	ensembl_havana	10	215	257	233	324	294	346	316	269	355	338	301	250	268	183.961	267	157	218	276.951	263	210	315	267	195	242	362.999	336	240	254	248	296.928	291	379.001	316	192	211	138	212	230	187
10	58282742	58330179	47437	+	ENSMUSG00000003226	protein_coding	ENSMUSG00000003226	Ranbp2	ensembl_havana	8	5542.99	5652.99	4201.01	4787	5880	5667.99	4772	5029	5662	6229.01	5067	4873.99	4915	4044	5027.99	3459	4028	4811	4150	3258	5317.01	4822	4367	4727	6321.01	6949.01	5701	3599	4815	4386	4677.99	5194	5356	3289	3937	2646	3572	4673	3627
19	60878187	61084407	206220	+	ENSMUSG00000003228	protein_coding	ENSMUSG00000003228	Grk5	ensembl_havana	10	193	185	110.67	182	197	236	196	208	203	242	249	246	246	223	279	183	239	297	276	181	302	239	124	147	224	206	182	144	223	192	240	214	191	136	206	108	181	202	178
16	20335732	20352761	17029	+	ENSMUSG00000003233	protein_coding	ENSMUSG00000003233	Dvl3	ensembl_havana	13	601.999	522	423	712.999	588.001	552.999	496	524	611.002	629.001	662.999	618	593	467.999	672.001	409	408	493.999	400	332.999	562.001	534.999	568.999	622.999	790.003	709.003	635	391	616.998	491.999	534	559.001	586.999	477.999	571.999	419	512.999	642.001	489.001
16	20367327	20380130	12803	+	ENSMUSG00000003234	protein_coding	ENSMUSG00000003234	Abcf3	ensembl_havana	17	1517.99	1380	1104	1693	1454	1467	1219	1270	1425	1480	1370.99	1498	1397	1220	1644	978.004	998.001	1117.99	981.999	766	1184	1106	1021	1194	1626	1649.99	1463	876.999	1062	923.001	1110	1148	1187	1007	1238	907.999	1094	1490	1130.01
16	20317567	20328074	10507	+	ENSMUSG00000003235	protein_coding	ENSMUSG00000003235	Eif2b5	ensembl_havana	14	2262.01	2190.99	1700	2659	2254	2325.02	1900.01	2076	2329	2311	2350.01	2308.01	2245.99	1815.02	2463	1611.01	1378	1682	1608	1143	1873	1673	2191	2512	3325.99	3201	2684.01	1510	2071.99	1737	2018.99	2233	2220.99	1915	2142.01	1605.01	1974.99	2513.99	1824
7	45456061	45464006	7945	-	ENSMUSG00000003269	protein_coding	ENSMUSG00000003269	Cyth2	ensembl_havana	19	732	741.998	573	761.002	809	738.001	608	600.001	672.974	652.98	770.001	690	675.001	596	827.999	553	468.001	585	489	409	600.001	562.001	420.999	517	694	757.976	678	335	403	351	513	498	543.001	499.001	666.002	408	620	740	576.001
7	45379407	45434094	54687	-	ENSMUSG00000003271	protein_coding	ENSMUSG00000003271	Sult2b1	ensembl_havana	18	73	66	28	57	46	79	32	50	58	52	51	52	42	43	38	21	25	37	22	27	37	38	21	42	65	55	34	27	28	40	44	37	29	35	43	33	44	55	36
2	152950388	152993362	42974	+	ENSMUSG00000003283	protein_coding	ENSMUSG00000003283	Hck	ensembl_havana	16	439	399	300	467	429.999	371	329.001	358.001	289	325.001	362	389	379	296	385	230	298	289	252	221	312.999	255	238	363	351	386	400	161	293	185	223	264.001	275	301	350	238	365	471	281
9	20914034	20920136	6102	+	ENSMUSG00000003299	protein_coding	ENSMUSG00000003299	Mrpl4	ensembl_havana	11	1194	1158	838	1191	1217	1070	987.998	933	1053	1026	1206	1008	1066	989.998	1275	827.001	623	792.999	664	505	823	795	913	1218	1544	1544	1333	696	1060	915.998	990.998	1120	1072	966.999	1184	935	1080	1523	973.998
9	21141026	21150658	9632	-	ENSMUSG00000003308	protein_coding	ENSMUSG00000003308	Keap1	ensembl_havana	16	916.948	829.843	589.893	984.974	869.913	914.982	781.997	829.923	962.933	897.951	895.924	858.907	881.987	665.928	1063.93	645.933	703.957	913.958	851.926	609.001	843.997	903.938	679.856	816.974	1118.92	1100.84	951.863	530.829	795.985	725.978	897.986	889.878	926.783	579.92	729.943	523.852	766.868	917.987	662.985
9	21205571	21223634	18063	-	ENSMUSG00000003309	protein_coding	ENSMUSG00000003309	Ap1m2	ensembl_havana	15	12	8	5	13	4	22	19	18	3	13	22	24	16	6	15	11	6	18	9	10	12	6	4	4	9	8	11	7	0	6	6	4	2	8	10	3	10	7	1
8	111881053	111985849	104796	-	ENSMUSG00000003316	protein_coding	ENSMUSG00000003316	Glg1	ensembl_havana	15	7994.19	7523.13	5369	7883.13	8071.01	6787.07	5685.92	5531.9	6111.98	6649.07	7877.23	7246.95	7408.9	5865	8254.15	4925.97	4871.12	5938.03	5383.99	4029.95	6364.85	5809.94	4470.06	5449.93	6922.09	7040.06	6202.91	3883.05	5596.14	4962	5509.93	6106.91	6219.12	4009.98	4521.96	2957.02	4552.93	5383.09	4369.06
10	80478451	80492329	13878	-	ENSMUSG00000003344	protein_coding	ENSMUSG00000003344	Btbd2	ensembl_havana	16	1257	1250.01	882.003	1487	1250	1149	1023.99	1062.01	1057	1038	1163.99	1129	1169	1010	1335.01	769.002	757.997	873.998	874.001	618.003	904.001	849.004	659.002	775.998	992.005	871.003	846.002	619.998	898.004	722.998	754.004	818.999	831.001	695.002	880.003	636.003	755	1085	750.999
10	80458672	80476584	17912	+	ENSMUSG00000003345	protein_coding	ENSMUSG00000003345	Csnk1g2	ensembl_havana	17	2164.98	2162.02	1617	2482.01	2191	2191	1825	1823	1999	2101	1930.01	2046.99	1887	1701.01	2387.02	1375	1530	1645	1593.99	1180	1765	1630	1332	1820.01	2098	2160	1980	1179.99	1515	1481	1791.01	1788	1870	1573	1757	1222	1627	2230	1554
10	80419488	80426176	6688	-	ENSMUSG00000003346	protein_coding	ENSMUSG00000003346	Abhd17a	ensembl_havana	15	1407.01	1246	1000.01	1664	1389.02	1571.02	1247.01	1231	1390.99	1367.01	1339	1346.99	1329	1114.01	1697.98	946.002	943.994	1133	1133	787.996	1193	1135	1045.99	1319	1617.01	1801.98	1374.99	889.998	1216	987.998	1274.01	1256	1321.01	1110.01	1326.99	984.998	1339	1656	1143.01
10	80521087	80537812	16725	-	ENSMUSG00000003348	protein_coding	ENSMUSG00000003348	Mob3a	ensembl_havana	11	1360	1255	904	1457	1301	1150	1084	970	1025	1002	1149	1082	1074	988	1328	707	744	758	770	578	909	765	697	854	1085	1076	894	572	783	719	736	822	764	654	785	510	765	974	655
15	98528721	98542411	13690	+	ENSMUSG00000003352	protein_coding	ENSMUSG00000003352	Cacnb3	ensembl_havana	15	205	194	109	190	186	154	101	82	118	89	208	221	189	142	218	129	118	77	99.9999	70	103	91	106	132	186	183	183	70	121	74	115	104	149	143	163	137	212	206	184
15	98606088	98621218	15130	+	ENSMUSG00000003354	protein_coding	ENSMUSG00000003354	Ccdc65	ensembl_havana	7	15	13	13	24	29	16	7	11	9	25	15	6	17	12	21	2	7	3	7	10	6	12	6	9	7	4	21	9	15	6	16	16	10	5	10	8	2	21	9
15	98622247	98626080	3833	-	ENSMUSG00000003355	protein_coding	ENSMUSG00000003355	Fkbp11	ensembl_havana	8	710.002	591.001	497.001	771.999	682	669	546.999	665.001	575.999	619.999	548.999	545.999	557	504.999	625.999	445.999	315	458	448	309	464	518	681	822.999	1180.01	1133	953.999	406	539.999	475.001	626	697.999	621.999	529.999	605.001	478.999	630	872.999	612
15	98543015	98560776	17761	-	ENSMUSG00000003360	protein_coding	ENSMUSG00000003360	Ddx23	ensembl_havana	16	3504.04	3152.96	2265.99	3743.04	3339	3925.02	3237.01	3464.04	3645.97	3879.07	3327.03	3181	3168.01	2471	3497.01	2153.01	2737.99	3159.97	2986.02	2316.98	3406.96	3164.03	3097.02	3421.02	4393.92	4419.02	3906.04	2449.98	3472.95	3010.99	3431.96	3602.01	3774.04	2389.01	2504.01	1906	2466.99	3251.01	2402.01
7	27231425	27252644	21219	-	ENSMUSG00000003363	protein_coding	ENSMUSG00000003363	Pld3	ensembl_havana	16	1832.99	1631.98	1173.01	1869.01	1669	1573.02	1263.01	1388.01	1244.99	1410	2426	2139.02	2101.98	1533.01	2399.04	1240	1498.99	1676.02	1488	1088	1604.99	1266	807.001	1046	1262	1213	1088.99	740.998	995.007	881.006	1038.99	1046.01	1081	730.998	1088.99	687.999	1079	1210	947.993
7	24709274	24771772	62498	-	ENSMUSG00000003378	protein_coding	ENSMUSG00000003378	Grik5	ensembl_havana	10	21	10	20	18	18	23	4	23	2	17	31	18	20	7	18	4	11	16	11	12	23	8	4	14	2	15	12	7	10	4	3	3	6	4	11	9	12	8	7
7	24669177	24672180	3003	-	ENSMUSG00000003380	protein_coding	ENSMUSG00000003380	Rabac1	ensembl_havana	12	1708.99	1509.99	1113	2110.99	1601.01	1494	1375.01	1356.01	1313	1340	1710	1895	1684	1513.99	1952.02	1214.01	1068	1401	1221	937.001	1360.01	1181	883.003	1180	1534	1447.01	1334	851.001	1091	793	1033	1028	1149	1039	1243	942.002	1010	1571.99	1084
3	87432714	87447464	14750	+	ENSMUSG00000003382	protein_coding	ENSMUSG00000003382	Etv3	ensembl_havana	19	4003.96	3809.98	2855.97	4210.93	3936.06	3642.11	2896.94	2977.93	2949.9	3203	3833.9	3646.9	3681.93	2853.06	4069.88	2291.02	2169.97	2755.03	2386.96	1716.99	2708.05	2440.04	1851	2333.97	2937.01	3041.95	2668.92	1558.98	2052.97	1763.98	2073.03	2354.97	2113.01	1814.01	2525.97	1703	2050.98	2982.01	2154.97
9	21914102	21925519	11417	+	ENSMUSG00000003402	protein_coding	ENSMUSG00000003402	Prkcsh	ensembl_havana	15	2513.01	2345.01	1734.02	2866.96	2458.99	3244.96	2662.96	2643.03	2811.03	3086.04	2263.98	2080.02	2097.02	1813	2502.01	1492.99	1924	2185.99	2009.97	1527.01	2277.03	2121.03	2138	2710.03	3327.97	3191.92	2972.93	2024.99	2709	2352.98	2525.98	2872.01	2951.99	1799.01	2116.97	1482.01	2086.99	2696.02	1913.99
9	21926301	21963320	37019	-	ENSMUSG00000003410	protein_coding	ENSMUSG00000003410	Elavl3	ensembl_havana	9	0	2	0	0	0	0	2	0	0	0	0	0	0	0	0	0	0	0	0	0	0	0	1	0	0	0	0	0	0	0	1	0	0	1	0	0	0	0	0
7	44742414	44753276	10862	-	ENSMUSG00000003420	protein_coding	ENSMUSG00000003420	Fcgrt	ensembl_havana	9	604.001	576	385	632.001	576.001	576.001	485.999	483.001	536.999	563.999	635	719.999	664.998	597.999	791.002	432	454	578	509.999	386	569.997	469	302	364	455	472	443	252	322	260	386.999	406	328	375	431	312	390.999	621.999	446
7	44711853	44727635	15782	+	ENSMUSG00000003421	protein_coding	ENSMUSG00000003421	Nosip	ensembl_havana	14	739	762.001	572	880	924.999	763	712.001	667	790.001	855	846.001	779	771.001	593	802	513	518.001	569	598	400	700	665	720.001	849	1064	1089	912.001	475	763	616	740	726.999	811.001	596	594	497	642	859	554
7	44803727	44809490	5763	+	ENSMUSG00000003423	protein_coding	ENSMUSG00000003423	Pih1d1	ensembl_havana	16	803	600.001	530.001	927.006	811.235	773.312	706.999	642.999	729.998	743.999	616.999	629.999	693.998	596.998	734.999	496.999	468.001	610	584.001	413.001	545.001	613.001	454.271	656.002	857.004	828.002	754.001	421	684	535.999	643.002	644.001	685.002	560	653.999	451.001	669.001	823.004	598.999
7	44771803	44773864	2061	-	ENSMUSG00000003429	protein_coding	ENSMUSG00000003429	Rps11	ensembl_havana	12	11693.2	10312	8435.07	12053.9	12164.4	13530.3	12316.4	11737	11945.2	12816.9	11267.7	10868	10304.9	9077	10758.3	8332.08	8484	10995.9	9882.1	7071.06	10432.4	9763.13	7885.86	9929.87	13097.2	13316	11248.3	7053.1	9238.82	8488.98	9325.21	11276	10653.9	8399.09	8958.05	6653.91	8585.8	11362.8	8737.99
7	28014316	28038172	23856	-	ENSMUSG00000003435	protein_coding	ENSMUSG00000003435	Supt5	ensembl_havana	10	3831.29	3641.1	2453.8	3820.56	3759.73	3982.05	3319.43	3187.27	3767.13	3827.43	3585.37	3254.11	3168.06	2752.14	3674.52	2285.43	2574.99	2993.11	2799.84	2253.49	3324.63	2968.09	2764.49	3217.58	3911.3	4177.33	3506.75	2242.87	3019.08	2647.48	3440.14	3527.85	3461.2	2500.22	2947.46	2054.22	2771.73	3453.74	2641.59
7	28092376	28098814	6438	+	ENSMUSG00000003437	protein_coding	ENSMUSG00000003437	Paf1	ensembl_havana	15	1512.99	1368.01	1075	1644.01	1432	1483.01	1117	1140	1342	1344.01	1229.01	1186.01	1241.99	1049	1431	874.001	903.004	1049.99	1030	780	1132	1126	1171	1376	1752.98	1848.02	1611.01	973.997	1208	940.998	1199	1217	1282.99	1039	1131.01	773	1070.01	1401	981.997
7	28004941	28011498	6557	-	ENSMUSG00000003438	protein_coding	ENSMUSG00000003438	Timm50	ensembl_havana	18	1319	1377	1078	1650.01	1536	1542	1334	1234	1514	1497	1467	1378	1398	1271	1813	1040	926.999	1108	1057	825.998	1247	1161	1517	1649	2389.99	2395.01	1976	1152	1845	1243	1531	1551	1705	1395	1617.01	1183	1320	1977.99	1460.01
7	28085571	28092134	6563	-	ENSMUSG00000003444	protein_coding	ENSMUSG00000003444	Med29	ensembl_havana	9	343	339	230	394	292	419	321	260	312	351	298	278	285	193	309	196	197	259	266	156	287	234	323	314	470	475	357	210	360	287	317	393	371	234	256	201	215	335	237
1	171893580	171910363	16783	-	ENSMUSG00000003458	protein_coding	ENSMUSG00000003458	Ncstn	ensembl_havana	13	2383.98	2144.99	1679.01	2637.94	2400.97	2748.08	2390.01	2326.03	2424.4	2535.42	2487.06	2342.99	2402.98	1858.98	2555.02	1627.01	1947.04	2384.93	2116.97	1544	2277.02	2015.99	1631.01	1823.98	2219.96	2080.02	1974.96	1407	1934.01	1626.99	1876.01	1949.97	1877.96	1312.01	1554.98	1210	1479.01	1829.96	1433.01
1	171954322	171964061	9739	+	ENSMUSG00000003464	protein_coding	ENSMUSG00000003464	Pex19	ensembl_havana	14	1817.99	1775.99	1448.99	1959	1959.99	1803	1687.99	1682.01	1871.98	1991	1813.99	1696	1652	1536.01	2031	1275	1179	1474	1325	949.998	1668	1588.01	1276.01	1547	2010.99	1952	1780	1068	1530.01	1281	1470.99	1560.99	1516.99	1395	1489	1138	1598.99	2059.01	1545.01
8	72742326	72763471	21145	-	ENSMUSG00000003484	protein_coding	ENSMUSG00000003484	Cyp4f18	ensembl_havana	5	340	355	234	399	348	634	563	550	581	551	337	417	378	315	438	290	563	742	623	354	558	536	345	446	567	584	448	513	606	626	725	673	676	250	282	217	261	362	210
6	29200433	29216364	15931	-	ENSMUSG00000003500	protein_coding	ENSMUSG00000003500	Impdh1	ensembl_havana	14	2702.94	2529.96	1773.01	2897.97	2639	2478.95	2006.97	2089.02	2297.01	2045	2288.95	2090.02	2118.95	1768.99	2540.96	1540.99	1266.99	1531.02	1529.99	1068	1795.99	1500.98	1729.97	2255.02	2572.97	2730.02	2300.04	1266.99	1709.98	1432.99	1714.98	1767.98	1849.97	1251	1389.99	1077	1389	1876.98	1409.99
11	101861969	101877840	15871	-	ENSMUSG00000003518	protein_coding	ENSMUSG00000003518	Dusp3	ensembl_havana	14	8169.72	7388.22	5326.17	7916.88	7525.78	7358.16	6228.07	6433.14	6205.15	6766.01	6806.19	6302.15	6242.87	4980.03	6786.96	4172.12	4134.98	5157.03	4752.91	3393.02	5340.15	4906.83	4369.98	5180.1	6774.06	7070.95	6153.83	2936.99	3963.13	3574.02	3971.07	4569.15	4475.9	3642.94	3801.99	2821	3859.1	4824.11	3553.91
16	17718573	17729213	10640	-	ENSMUSG00000003527	protein_coding	ENSMUSG00000003527	Ess2	ensembl_havana	10	496	409	351.001	562.001	521.999	547.998	457	459	521.999	516	511	482	496	382	531	304	372	389	362	307.001	433.999	374.999	411.999	477.999	526.998	564.999	494.001	364.999	497.999	392.001	451	403	454	370	493.999	285	365	540.001	388.999
16	17743087	17746084	2997	-	ENSMUSG00000003528	protein_coding	ENSMUSG00000003528	Slc25a1	ensembl_havana	16	2748.01	2538.01	1908	2964.99	2831	1884.99	1529	1709	1855.01	1931.98	1960.99	1732.01	1849.01	1565	2141	1227	1029	1128	1130	809.999	1292	1181	1176	1605	2079	1999.99	1765	862	1205	1047.01	1232	1328	1307.01	1691	1993.01	1523	1930	2594	1702
16	17870724	17889497	18773	+	ENSMUSG00000003531	protein_coding	ENSMUSG00000003531	Dgcr6	ensembl_havana	16	489	390.001	334	485.999	451	405.999	315	284	347	351	432	474.999	439.999	360	568.001	353	192	247	326	220	296	261	389	472	623.003	656	530.002	251	291	276	321.999	352	401	424	516	327	384	607.999	463.001
17	35992459	36015514	23055	-	ENSMUSG00000003534	protein_coding	ENSMUSG00000003534	Ddr1	ensembl_havana	18	26	30	18	28	12	4	3	6	16	8	29	11	14	23	41	13	6	4	10	7	6	14	15	16	31	27	32	6	4	14	9	5	8	21	23	15	6	11	23
17	36132576	36133816	1240	+	ENSMUSG00000003541	protein_coding	ENSMUSG00000003541	Ier3	ensembl_havana	7	2399	2408	1769	2742	2493	1887	1633	1545	1590	1559	1827	1654	1753	1183	1607	919	794	1011	966	541	916	753	773	997	1271	1206	1250	233	335	234	315	328	288	340	374	355	492	510	462
17	46941550	46956949	15399	-	ENSMUSG00000003546	protein_coding	ENSMUSG00000003546	Klc4	ensembl_havana	11	1242.01	1056	788.999	1075	1054.99	1518	1274	1269.01	1256	1114	1333.98	1361.98	1288	1108.01	1424.99	894.997	1345	1523	1354.01	883	1540	1347.99	607.001	727.001	896.001	969.007	799.999	631.002	946.995	664.001	869.996	779	976	602.001	848	632.001	709	958	716
7	19078703	19090450	11747	+	ENSMUSG00000003549	protein_coding	ENSMUSG00000003549	Ercc1	ensembl_havana	10	211	164	126	243	201	155	158	145	151	209	209	190	182	175	257	147	137	170	183	129	168	166	161	195	272	207	226	169	211	193	201	170	184	180	228	191	194	261	136
8	70735477	70747012	11535	+	ENSMUSG00000003573	protein_coding	ENSMUSG00000003573	Homer3	ensembl_havana	16	451.674	445.332	338.816	582.013	511.887	637.867	497.738	532.237	481.143	569.802	543.802	506.514	454.148	417.195	612.608	341.943	457.756	495.352	533.678	311.987	478.842	518.11	405.541	475.416	569.283	646.987	526.164	391.173	380.554	469.849	492.992	483.415	532.068	393.012	408.944	315.465	397.847	513.377	365.096
8	70835005	70892230	57225	-	ENSMUSG00000003575	protein_coding	ENSMUSG00000003575	Crtc1	ensembl_havana	14	797.006	687.002	477.002	758.995	821.003	840.994	658.003	661.002	703.001	801	695	645.997	631.001	597.001	830.998	363.001	599.996	645.997	586.997	415.999	672.997	560.001	506.001	620.001	736.999	717.995	617	510.001	747.996	619.999	696	721.998	830.006	396.001	560.001	388.999	527.002	674	485
11	4085202	4091173	5971	+	ENSMUSG00000003581	protein_coding	ENSMUSG00000003581	Rnf215	ensembl_havana	15	110	102	62	178	98	110	111	105	113	114	127	136	129	91	137	70	94	106	78	76	102	81	73	83	112	96	82	57	115	77	52	91	86	77	104	91	62	115	69
11	4047039	4073416	26377	-	ENSMUSG00000003585	protein_coding	ENSMUSG00000003585	Sec14l2	ensembl_havana	14	869	869.001	639.999	1058	855.002	650.001	588.998	570	596	684.001	1168	1182	1056	917.997	1223	713	586	669	619.001	497.999	677	655.998	440	453	640	690.001	648.998	347	462	422.001	413.999	480.999	402	335	418	321	428.001	521.001	368
2	112323309	112464919	141610	+	ENSMUSG00000003604	protein_coding	ENSMUSG00000003604	Aven	ensembl_havana	15	607	592	506	641.001	720.001	660.002	625	601.999	686.001	777	581.999	562	547	468	763	365	487	579.001	538.001	423	633.999	603	726.998	759	1014	1032	845.001	620.999	740	718.001	866.999	928.003	917	570	661.999	449.997	687	715.999	589.999
3	20011218	20063310	52092	+	ENSMUSG00000003617	protein_coding	ENSMUSG00000003617	Cp	ensembl_havana	17	155	144	70	115	126	191	125	101	120	160	47	42	56	44	68	35	18	39	26	27	38	27	33	61	52	57	68	73	70	84	60	93	95	33	51	12	22	41	39
5	9016033	9047325	31292	-	ENSMUSG00000003623	protein_coding	ENSMUSG00000003623	Crot	ensembl_havana	5	917.999	815	699	908.999	974.001	1010	947.002	953.999	954	1035	966.999	1121	888.001	894	986	651	714.999	995.998	842	645	1009	905	625.001	753	1002	902.001	827.001	558	749.001	695	710	803	782	737	799.999	624	745.999	945.999	715.001
4	133574601	133615109	40508	-	ENSMUSG00000003644	protein_coding	ENSMUSG00000003644	Rps6ka1	ensembl_havana	18	3629.98	3350.04	2246.99	3715.97	3418	3767.01	3009.97	3155.99	3114.01	3443.98	3318.99	3198.01	3154	2613.99	3500.04	2296	2400.99	2967.96	2544.97	1860	2849.97	2554	2452.99	2998.03	3771.01	3862.97	3344.02	1964.99	2903.99	2625	3107.99	3143.01	3354.95	2289	2577	1957.99	2631.02	3146.98	2319
2	127050306	127082372	32066	+	ENSMUSG00000003660	protein_coding	ENSMUSG00000003660	Snrnp200	ensembl_havana	11	8530.24	8553.03	5997.9	9244.05	9114.78	8241.96	7235.83	6937.14	7762.98	8677.2	8384.82	7242.07	7866.23	6245.91	9278.07	5154.07	5271.95	6153.94	5670.91	4337.02	6899.85	6443.91	5689.91	6978.78	8369.81	8475.22	7290.88	5239.02	7538.94	6312.87	7461.82	7784.91	8140.79	4849.03	5636.05	3787.94	5798.97	7181.92	5295.04
2	127082858	127089737	6879	-	ENSMUSG00000003662	protein_coding	ENSMUSG00000003662	Ciao1	ensembl_havana	11	2007.01	1748.01	1460	2208.01	2051.01	2121	1888	1745	2085	2004.99	1778.99	1831	1790.99	1590.99	2044.98	1346	1181	1632	1564.99	1118	1773.01	1664.01	1277	1644	2134	2096.02	1765.99	1175	1479	1390	1598.99	1676.99	1726.99	1447.99	1592.99	1279	1604.01	1948.01	1495
19	8751851	8763782	11931	-	ENSMUSG00000003680	protein_coding	ENSMUSG00000003680	Taf6l	ensembl_havana	17	572.014	571.143	468.413	743.628	638.459	567.34	638.968	630.882	675.554	705.835	503.361	638.444	563.559	518.538	646.669	410.293	460.316	557.71	593.818	403.923	631.538	555.623	614.683	765.68	1005.59	1029.41	887.082	564.854	754.701	578.995	764.903	760.045	776.69	673.609	778.022	563.488	746.559	1089.4	618.157
1	121232082	121260319	28237	-	ENSMUSG00000003721	protein_coding	ENSMUSG00000003721	Insig2	ensembl_havana	15	1872.01	1694.99	1226	1582	1823.99	1502	1449	1407	1460	1573	1755	1673.01	1660	1437.01	1660.99	1074	1142	1460	1263	858	1434	1352	982.998	1227	1616.01	1653	1339	799.002	1042	809.999	936.997	1068	1065	1041	1190.99	993.004	1206	1433.01	1197
4	129537773	129566561	28788	-	ENSMUSG00000003731	protein_coding	ENSMUSG00000003731	Kpna6	ensembl_havana	14	3251.01	3075.99	2237.99	3193.97	3041.02	2950.99	2354.01	2658.97	2626.99	3026.02	2934.02	2751	2865.02	2235.99	3089.97	1968	1832.99	2166.02	1995.99	1523	2329.01	2365.01	2144	2307.99	3028.02	3052.98	2482.99	1599.99	2126.99	2039.01	2126.01	2458.99	2468.99	1809.01	2128.99	1579	2110.02	2800	2099.01
10	53780881	53952706	171825	-	ENSMUSG00000003746	protein_coding	ENSMUSG00000003746	Man1a	ensembl_havana	17	2434	2075.99	1734.99	2594	2355.01	1396	1114	1109	1158.01	1201.01	2607.02	2371.01	2295.98	2041.99	2717	1520	782.001	995.004	845.001	704	929	884.999	1478	1819	2218	2384.97	1999	644.001	855.003	759	920	855	914.998	1143	1407	1003	1296.01	1866	1341
7	26906597	26928087	21490	-	ENSMUSG00000003752	protein_coding	ENSMUSG00000003752	Itpkc	ensembl_havana	10	344.12	255.218	172.561	293.578	275.428	296.014	278.391	276.114	294.657	297.714	284.455	266.174	288.28	229.345	335.091	202.281	145.895	278.55	241.516	176.037	254.907	232.602	185.507	210.119	259.248	238.478	235.556	174.528	205.654	149.174	241.172	186.764	195.774	187.249	242.198	146.239	245.499	283.266	190.277
7	26932448	26957376	24928	+	ENSMUSG00000003762	protein_coding	ENSMUSG00000003762	Coq8b	ensembl_havana	14	487	464	362	612	464.999	322	307.999	337	356	332	406	440.487	419	362	479	311	190	186.783	194	157	277.001	223	262	347	446.001	403	377	182	302	195	251	209	237	303	339	246	345	564.999	302
18	34731668	34757655	25987	-	ENSMUSG00000003778	protein_coding	ENSMUSG00000003778	Brd8	ensembl_havana	15	1082	1077	982.998	1374	1326	1181	1004	1015	1112	1262	1234	1121	1065	944.998	1126	868.002	896.003	1028	944.998	677.001	1101	1117	816.924	1100	1252	1320	1155	722.998	970.003	824	880.002	1054	1030	858.999	997.001	665.999	907.002	1135	817.001
18	34757666	34766331	8665	+	ENSMUSG00000003779	protein_coding	ENSMUSG00000003779	Kif20a	ensembl_havana	17	1911.96	2089.23	1721.5	2220.03	2524.61	2293.9	2100.41	2201.6	2574.59	2664.13	2347.4	1998.09	2412.86	2178.78	2551.07	1904.81	1891.94	2034.73	2159.06	1717.64	2691.8	2568.17	2595.39	3114.5	4156.64	3894.6	3449.54	1983.53	2685.97	2185.61	2566.29	2926.41	2657.34	2184.69	2411.24	1758.76	2165.11	2860.85	2279.53
8	85583618	85595887	12269	+	ENSMUSG00000003808	protein_coding	ENSMUSG00000003808	Farsa	ensembl_havana	19	2890.04	2691.98	2074.02	3138.02	2836.94	2847.01	2534.98	2518.01	2509.01	2871.98	2431.99	2345.01	2417.02	1968	2608.01	1865.01	1612.98	1910	1851.98	1445	2143.98	2045.01	2443.98	2737.99	3685.98	3653.02	3030.02	1822.02	2552.97	2146.99	2464.98	2504.01	2706.99	2245.99	2389	1801	2331.02	3285	2132.99
8	85613022	85620551	7529	-	ENSMUSG00000003809	protein_coding	ENSMUSG00000003809	Gcdh	ensembl_havana	15	738	711.988	559	782.999	737.001	616	681	594	711.997	716.992	617.961	590.999	556	427.001	676.979	445	402	517	432.971	298	535.999	458	514.999	756	949.997	879	791.998	432	655.004	579	576.002	715	735.988	629.97	692.003	513.001	663.002	789	656
4	116163959	116321472	157513	-	ENSMUSG00000003810	protein_coding	ENSMUSG00000003810	Mast2	ensembl_havana	15	754	812.003	616.998	863.998	997.997	757.997	634	720.001	934.004	833.998	844.004	705.998	848.998	699.998	987.998	611.002	699.997	640.002	758.996	566.003	863.996	807.004	884.001	1021	1309.99	1304.99	1118	711.999	1055.99	933.996	927.006	1043.99	1126.01	764.998	865.003	613.001	835	1070	826.001
8	85635189	85649545	14356	+	ENSMUSG00000003812	protein_coding	ENSMUSG00000003812	Dnase2a	ensembl_havana	14	2547.02	2502.51	2053.5	2924	2619.02	3114.94	2677.48	2792.75	2777.65	2980.05	2466.03	2438.31	2473.66	2105.34	2812.97	1798	2460.78	2620.57	2572.54	1830.99	2798.83	2366.03	2315.53	2565.51	3484.66	3576.76	2866.29	1920.71	2467.17	2204.77	2456.77	2653.84	2761.24	2228.02	2379.1	1855.72	2351.01	3173.76	2257.06
8	85560648	85567295	6647	-	ENSMUSG00000003813	protein_coding	ENSMUSG00000003813	Rad23a	ensembl_havana	16	2216.03	2280.21	1740.12	2756.11	2395.71	2263.62	1932.31	1845.3	2110.98	2151.05	2298.27	2242.51	2303.72	1938.02	2915.13	1553.22	1487.18	1785.41	1714.68	1314.26	1872.49	1800.72	1742.32	2407.98	3001.93	3055.24	2625.09	1503.77	2068.72	1706.95	2127	2235.14	2266.79	1790.85	2067.2	1770.05	2142.55	2822.67	1962.72
8	85568479	85573564	5085	-	ENSMUSG00000003814	protein_coding	ENSMUSG00000003814	Calr	ensembl_havana	9	15258.5	14156.4	11439.7	15796.5	16671.7	20032.9	17845.7	17647.3	18668.7	21009	15850.3	14755	15634.8	13453.4	16403.9	11891.2	13095.3	14764.7	14404.6	10941.6	16928.6	16308	23851.7	28302.7	37322.6	37774.9	30808.6	19320.7	25869.2	23139.6	25211.4	27958.2	27841.5	14955	16826.4	12348.5	15514.2	21184.3	14621.6
8	85598740	85614851	16111	+	ENSMUSG00000003824	protein_coding	ENSMUSG00000003824	Syce2	ensembl_havana	13	642.001	635.998	490.999	701.002	666	573	599	545	695	699	690.001	663.001	632.999	658.002	777.003	506.999	460	521	463.999	355	631.999	532	651	844	1013	989.999	920	425	652	467.999	538	701	616	628.999	566.999	429	504	858.997	553.001
8	108020102	108106150	86048	+	ENSMUSG00000003847	protein_coding	ENSMUSG00000003847	Nfat5	ensembl_havana	17	1459	1315	835.999	1165	1329	1618.99	1294	1299	1281	1474	1072	1204	1091	812	978.998	675.999	1217	1396	1223	909.998	1510.01	1309	812	879.999	1230	1168	992.999	761.001	1016	897.001	996.001	1039	1318	683	771	526.001	747.999	804.001	728.999
8	108139118	108151684	12566	-	ENSMUSG00000003848	protein_coding	ENSMUSG00000003848	Nob1	ensembl_havana	15	2323	2038.03	1478	2099.01	1999.02	2032.01	1786.01	1780	1857.98	1965.98	2213.99	1977	1886.98	1774.98	2257.98	1248.01	1437.99	1665.99	1500.01	1085	1745	1478	1399	1521.01	2088.99	2226.02	1670	1101	1544.01	1249	1565.99	1660.99	1704.99	1441.99	1671.01	1310.99	1615	2018.98	1672.01
7	45084268	45106044	21776	+	ENSMUSG00000003865	protein_coding	ENSMUSG00000003865	Gys1	ensembl_havana	17	8951.1	8438.17	5714.38	9763.09	8391.5	6668.41	5565.35	5691.38	5392.53	5829.78	7042.89	6793.26	6530.63	4744.52	6839.08	3984.11	3349.87	4291.09	3500.03	2363.84	3852.42	3301.43	3005.31	3903.41	4487.47	4683.43	4477.62	2119.3	2980.52	2605.72	3264.13	2907.16	3110.28	1538.51	1739.85	1304.61	1796.28	2330.22	1684.66
7	45071184	45087521	16337	-	ENSMUSG00000003868	protein_coding	ENSMUSG00000003868	Ruvbl2	ensembl_havana	15	4600.82	4376.9	3228.67	5119.08	4965.41	3620.39	3452.66	3379.74	3879.54	3973.24	4291.13	3911.65	3806.55	3452.43	4387.95	2775.82	2292.16	2466.96	2422.01	1813.18	3072.6	2625.63	3327.69	3807.58	5121.56	5006.61	4292.58	2332.7	3088.42	2680.22	3232.93	3213.92	3448.66	2818.43	2969.23	2419.35	3111.7	4222.66	3030.29
7	45111121	45116323	5202	-	ENSMUSG00000003873	protein_coding	ENSMUSG00000003873	Bax	ensembl_havana	12	2722.98	2538	1900	3244.99	2711.99	2444.92	1929	2029.95	2190.99	2122.01	2571.99	2622.99	2583.02	2368.99	3192.95	1897.01	1701	1903	1777.98	1383	2078.01	1827	2156.01	2674.97	3388.96	3362.97	3026.98	1530.01	2185.99	1773	2308.96	2181	2345.99	2118.01	2196.98	1898	2230.95	3275.94	2194.99
15	9505874	9530263	24389	-	ENSMUSG00000003882	protein_coding	ENSMUSG00000003882	Il7r	ensembl_havana	6	124	97.9999	67	74	115	19	14	10	12	7	200	205	190	124	148	63	29	32	20	9	25	11	22	31	58	58	43	5	4	6	5	4	4	26	36	13	28	34	47
10	71061294	71074111	12817	-	ENSMUSG00000003923	protein_coding	ENSMUSG00000003923	Tfam	ensembl_havana	15	1167	1128	995.999	1226	1323	1221	1276	1217	1324	1426	1233	1200	1151	969.999	1353	827.001	854.999	1094	952.999	771	1251	1125	1064	1278	1768	1671	1464	867	1248	1095	1208	1388	1309	1102	1214	926.001	1205	1395	1139
17	33548316	33577853	29537	-	ENSMUSG00000003929	protein_coding	ENSMUSG00000003929	Zfp81	ensembl_havana	12	276	267	182	255	260	284	241	208	272	269	243	271	274	226	209	176	214	240	187	173	240	225	192	199	268	296	184	129	243	181	122	193	207	153	204	144	231	211	208
11	90140282	90169416	29134	+	ENSMUSG00000003948	protein_coding	ENSMUSG00000003948	Mmd	ensembl_havana	18	576.618	585.06	449.614	553.506	628.613	651.014	533.474	596.963	653.999	729.796	695.917	718.063	692	633.393	724.939	550.083	541.845	673.686	577.02	448.631	721.426	731.856	773.638	775.332	1190.38	1186.17	922.397	599.472	868.543	734.039	724.465	766.497	816.368	643.477	722.265	505.292	628.094	874.767	625.362
16	35864131	35891965	27834	-	ENSMUSG00000003955	protein_coding	ENSMUSG00000003955	Fam162a	ensembl_havana	9	3789.04	3563.08	2401.97	4157.89	3499.92	3426.94	2919.03	2990.94	2698.02	3139.06	3305.08	3252.95	3218.91	2639.97	3204.94	2190.02	1784.02	2465.02	2153.01	1555.99	2367.05	2094.03	1487.99	1838.01	2468.02	2568.02	2421.02	1107.99	1488	1322	1698.02	1791	1649.99	891.995	932.996	761.997	1009	1366.01	992.997
15	76788278	76790515	2237	+	ENSMUSG00000003970	protein_coding	ENSMUSG00000003970	Rpl8	ensembl_havana	10	41070.9	37933.7	29524.6	47111.6	41713.8	45222.9	39363.2	39065.3	40207.1	42998.2	38492	38020.5	36076.2	32037.1	42905.5	26477.6	28936	34621.7	32347.1	23453.6	34114.4	31737.5	28465.8	34290.5	46264.5	46667.6	39348.9	24904.1	33364.5	29818.9	34303.5	36786.2	37308.5	29465.1	33597.7	25575.6	31849.7	42990	31231.6
13	91608402	91851549	243147	+	ENSMUSG00000003992	protein_coding	ENSMUSG00000003992	Ssbp2	ensembl_havana	16	45	40	26	15	38	3	11	6	8	7	25	17	34	15	35	17	6	7	7	5	13	4	28	15	34	19.768	32	3	10	1	2.02656	12	4	14	27	14	15	16	15
11	26336135	26421877	85742	+	ENSMUSG00000004018	protein_coding	ENSMUSG00000004018	Fancl	ensembl_havana	10	185.61	181.046	115.893	156.664	138.632	194.423	136.963	173.053	145.163	153.687	156.151	149.038	138.462	167.899	189.845	106.706	112.678	109.887	121.572	106.962	126.669	133.517	176.058	175.385	282.165	289.749	260.673	134.904	202.96	143.76	129.578	208.272	161.052	185.141	212.767	133.185	183.422	198.073	172.918
3	107803137	107806003	2866	+	ENSMUSG00000004032	protein_coding	ENSMUSG00000004032	Gstm5	ensembl_havana	11	210	140	119	168	186	183	153	148	125.953	125	105	157	147	105	133	76.9371	117	127	95.0001	78	143	108.911	65	69.9019	133	98.0001	101	63	82	112	121	120	97	71	97.0001	104	59	114.989	107.765
11	100775924	100830367	54443	-	ENSMUSG00000004040	protein_coding	ENSMUSG00000004040	Stat3	ensembl_havana	17	2450.03	2438.96	1652	2725.01	2492.03	2774	2047.97	2317.99	2416.01	2370.01	2409	2084.03	2208.98	1740	2278.03	1404.99	1718.01	1997	1828	1300	1981.99	1961.98	1494.01	1748.99	2169	2099.02	1858.01	1154	1642.01	1336.99	1656.01	1730.99	1710.01	1250	1432.99	1034.01	1592.99	1823.01	1287
11	100750177	100775996	25819	+	ENSMUSG00000004043	protein_coding	ENSMUSG00000004043	Stat5a	ensembl_havana	15	691.521	604.114	434.669	717.374	712.023	872.531	699.742	709.368	828.718	785.175	687.669	723.556	731.158	631.667	911.313	473.172	643.055	801.825	646.118	516.123	809.413	726.119	380.19	557.309	628.015	629.277	496.432	405.517	576.199	491.209	662.621	714.798	651.576	451.384	579.993	381.039	485.715	644.42	509.676
11	100847559	100861714	14155	-	ENSMUSG00000004044	protein_coding	ENSMUSG00000004044	Cavin1	ensembl_havana	10	14	5	10	15	24	3	20	10	14	18	10	15	23	16	23	11	17	6	11	10	10	15	20	23	19	20	21	27	17	24	10	10	17	25	16	17	29	34	10
19	5738770	5752894	14124	+	ENSMUSG00000004054	protein_coding	ENSMUSG00000004054	Map3k11	ensembl_havana	10	948.996	896.996	625.001	1041.01	1095.99	1288	980.996	1068.01	994.008	1177	1027	983.995	998.99	749.003	1326.99	699.004	896.002	996.005	961.005	720.998	1046.99	1097.96	753.001	909.004	1205.84	1057.99	923.004	828.994	1133	875.001	1106	1183.01	1243.99	719.867	905.998	718.002	875.004	1056.37	899.993
7	27290977	27340252	49275	+	ENSMUSG00000004056	protein_coding	ENSMUSG00000004056	Akt2	ensembl_havana	16	2292.03	2112.46	1610.66	2593.48	2182.73	2237.13	2009.64	1948.14	1983.76	2277.23	2195.77	2130.23	2188.68	1635.56	2428.3	1498.9	1437.58	1635.56	1511.22	1246.26	1941.35	1608.22	1636.67	2054.67	2418.03	2599.24	2147.19	1374.57	1912.68	1579.1	2018.94	1959.64	2124.95	1609.33	1658.2	1326.29	1911.86	2390.7	1719.7
16	4457853	4525560	67707	+	ENSMUSG00000004069	protein_coding	ENSMUSG00000004069	Dnaja3	ensembl_havana	18	2933.99	2590.98	1994.03	2657.97	2791.04	2743.98	2188.99	2312.97	2309.97	2615.03	2469.01	2362.98	2329.97	1870	2570.99	1716.98	1557	1897.02	1651.99	1242.01	1970	1829.03	2159.99	2579.02	3201.06	3259	2751.99	1687	2382.04	1942.03	2167	2436.04	2372.05	2100.96	2270.02	1788	2205.99	2700	2145
16	4544225	4584607	40382	+	ENSMUSG00000004070	protein_coding	ENSMUSG00000004070	Hmox2	ensembl_havana	16	1984.45	1821.85	1309.44	2082.85	2061.94	1675.58	1467.47	1422.79	1659.88	1706.82	1911.15	1725.87	1699.55	1557.85	1789.16	1243.71	1168.07	1371.34	1305.17	945.771	1350.66	1277.47	1374.24	1600.94	1986.08	2054.6	1761.33	990.86	1368.95	1090.63	1421.73	1487.65	1404.11	1415.5	1492.85	1093.02	1518.47	1874.31	1556.66
16	4568212	4608157	39945	-	ENSMUSG00000004071	protein_coding	ENSMUSG00000004071	Cdip1	ensembl_havana	14	844.545	916.166	703.641	1052.15	988.079	1193.42	982.528	966.304	1078.12	1067.17	1010.88	881.14	867.461	720.143	1065.83	603.373	786.929	966.808	862.892	676.233	1016.34	909.177	690.902	773.124	1009.19	996.543	861.848	666.259	938.045	785.413	929.282	912.39	913.89	589.499	878.195	603.978	842.535	1069.69	773.497
2	72115981	72272955	156974	+	ENSMUSG00000004085	protein_coding	ENSMUSG00000004085	Map3k20	ensembl_havana	15	2734	2621	2013	2523	2484	2146	1900	1913	2141	2358	2436	2197	2421	2158	2293	1799	1739	1999	1913	1414	2258	2045	1684	2055	2660	2613	2264	1292	1868	1785	1811	2008	1940	1785	1870	1233	1772	2204	1759
9	14411913	14421874	9961	+	ENSMUSG00000004096	protein_coding	ENSMUSG00000004096	Cwc15	ensembl_havana	10	1112	970.007	831.998	1178	1176.01	1243	1159	1087.99	1051	1195.01	1089.99	1050	997.002	870.994	1073	833.003	686.999	1096	887.003	611.002	1088	929.003	840.004	1083	1408.98	1434.01	1160.01	774.997	912.994	892.993	943.993	1112.01	1035.01	785.998	907.996	734.002	817.997	1111.99	804.004
9	20818505	20871185	52680	-	ENSMUSG00000004099	protein_coding	ENSMUSG00000004099	Dnmt1	ensembl_havana	17	3471.95	3694.94	2743	3942.01	4234.13	4005.07	3490.02	3506.99	4153.86	4560.21	3913.01	3352.98	3809.95	3142.01	4297.01	2842.97	2917.01	3345.97	3481.96	2724.99	4339.95	4061.08	3621.95	4414.09	5581.93	5318.99	4545.15	3359.05	4744.98	4023.04	4731.12	5019.2	5385.1	3795.09	3840.96	2965.96	4004.07	4924.86	3751.07
9	20799471	20803475	4004	+	ENSMUSG00000004100	protein_coding	ENSMUSG00000004100	Ppan	ensembl_havana	13	1258.01	1092	870.003	1273	1333.43	1518	1111	1123.99	1226	1353	1161	984.999	1043	952.995	1217	747.999	964.159	1122	1025.99	761.999	1200.99	1039	810.999	1082	1312.04	1255.01	1097	738.998	1029	810.001	1001	956.002	1013	834	956.999	715.002	885.002	1182	774.997
2	33106081	33137730	31649	+	ENSMUSG00000004105	protein_coding	ENSMUSG00000004105	Angptl2	ensembl_havana	9	5120.07	4630.02	3433.99	5519.99	4719.94	5037.98	4243.05	4290.98	4015.96	4454.02	7659.15	7490.99	7018.98	5832.08	8209.01	4944.01	5472.94	7031.16	5928.13	4147.01	6925.99	5892.02	2698.98	3455	4167.04	4207.01	3755.02	2739	3776.01	3204.98	3855.03	3762.01	4180.97	2028	2382.02	1570.01	2265	2782.99	2176.01
2	24493899	24653165	159266	-	ENSMUSG00000004113	protein_coding	ENSMUSG00000004113	Cacna1b	ensembl_havana	20	706.001	633.001	367	668.999	555	363	346	330	311.999	309	674	679.002	569.001	383.999	668	350	322.001	394.001	296	228	425	304	162	204	301	260	287	134	180	119	177	239	187	127	215	102	139	233	177
3	137849209	137865583	16374	+	ENSMUSG00000004127	protein_coding	ENSMUSG00000004127	Trmt10a	ensembl_havana	13	258	226	197	204	246	294	276	323.527	279	320	214	216	209	194	213	115	237	256	258	171	267	250	191	235	312	315.94	273	200	264	286.999	325	338	347.001	168	249	162	179	242	185
12	38829379	38920484	91105	+	ENSMUSG00000004151	protein_coding	ENSMUSG00000004151	Etv1	ensembl_havana	18	1781.3	1766.32	1341.27	2003.01	2003.12	1905.01	1624.12	1536.01	1547.25	1712.56	2081.74	1966.5	1904.99	1550.03	2027.11	1368.48	1468.83	1779.72	1460.35	1168.44	1833.31	1631.79	943.787	1156.53	1414.67	1534.32	1267.29	893.914	1203.94	1189.62	1138.4	1437.53	1217.86	1026.8	1351.57	820.018	1216.56	1395.42	1238.92
10	60113449	60138377	24928	+	ENSMUSG00000004207	protein_coding	ENSMUSG00000004207	Psap	ensembl_havana	15	104195	93697.8	69751.5	105926	99925.4	105441	88944.5	85764.6	88617.8	94067.9	107688	100890	99299.1	79896.8	108895	65544.6	78084.8	94270.3	82671.2	58049.4	88870.9	79924.1	62284.3	75383	96632.8	95066	81670.4	51614.1	71942.6	61364.2	71712.9	75821.2	74442.7	50041.4	60070.9	43580	57504.2	73350.6	54749.4
X	73436896	73497461	60565	+	ENSMUSG00000004221	protein_coding	ENSMUSG00000004221	Ikbkg	ensembl_havana	17	1918.01	1930.48	1355	1862.8	2005	1875.99	1669	1722.01	1601	1800	2212.81	2098.9	2052.99	1716.69	2158.01	1472.28	1683.19	1870	1731	1370.99	1896.01	1909	1070.33	1488.99	1811	1914.01	1659	910.999	1286	1121	1248	1353.21	1375.45	1223.33	1448.01	996.003	1347.29	1761.01	1337
3	99048384	99146503	98119	+	ENSMUSG00000004233	protein_coding	ENSMUSG00000004233	Wars2	ensembl_havana	15	868.999	759	548.999	937	842.001	797.999	696.999	739	777.003	764	745.001	761.999	668	588.999	875	497.001	524	685	614	376.001	616	616.999	590	617.999	758.001	793.001	639.001	475	557	561	620.001	652.999	594.998	450	489.001	390	516	657.999	467.001
6	124719507	124733488	13981	-	ENSMUSG00000004263	protein_coding	ENSMUSG00000004263	Atn1	ensembl_havana	16	790.982	899.482	654.073	1080.71	1071.48	936.821	779.028	736.38	884.461	1096.88	1067.95	820.279	891.673	875.726	1163.61	652.758	771.507	808.502	813.223	665.729	969.44	927.956	748.038	1056.17	1264.44	1171.99	910.37	702.195	993.753	714.725	982.358	955.233	1033.95	728.427	879.301	723.209	815.301	1046.97	785.572
6	124689299	124693914	4615	+	ENSMUSG00000004264	protein_coding	ENSMUSG00000004264	Phb2	ensembl_havana	18	7429.87	6831.94	5268.97	8277.93	7496.93	7406.95	6393.01	6299.98	6968.15	7220.05	6885.02	6637	6604.99	5952	8111.94	5090.96	4687.95	5811.03	5159.98	4133.99	6030.94	5844.99	5786.14	7442.14	9704.95	9971.25	8185.03	4834.06	6384.02	5359.95	6550	6757.19	7132.96	5649.91	6319.95	5051.03	5908.01	8463.77	5664.1
6	124697670	124715678	18008	-	ENSMUSG00000004266	protein_coding	ENSMUSG00000004266	Ptpn6	ensembl_havana	16	9475.82	8936.07	6847.99	10420.2	10013.6	8704.58	8105.7	7879.69	8491.22	9112.41	9067.22	8806.83	8347.48	7413.35	10079.2	6325.05	6237.9	7467.9	6898.57	5266.83	8013.19	7350.02	5375.16	6613.09	8537.36	8621.38	7482.93	4638.91	6174.81	5411.1	5853	6630.82	6733.16	5435	6178.2	4524.89	5840.17	7902.88	5244.93
6	124737016	124746637	9621	-	ENSMUSG00000004267	protein_coding	ENSMUSG00000004267	Eno2	ensembl_havana	17	0	0	0	0	0	0	0	0	0	0	0	0	0	0	0	0	0	1	0	0	0	0	0	0	0	0	0	0	0	0	0	1	0	0	0	0	0	2	0
6	124681048	124689142	8094	-	ENSMUSG00000004268	protein_coding	ENSMUSG00000004268	Emg1	ensembl_havana	12	2188.37	2143.45	1603.4	2389.63	2039.2	2527.28	2141.23	1893.34	2002.2	2237.38	2052.57	2026.17	1912	1736.27	2344.5	1497.26	1407.2	1673.44	1599.18	1298.37	1730.34	1695.93	2142.55	2575.57	3307.31	3400.21	2710.57	1353.18	1918.43	1893.57	1963.18	2273.2	2269.51	1910.14	2077.16	1585.01	1884.04	2666.61	1841
6	124639990	124681382	41392	+	ENSMUSG00000004270	protein_coding	ENSMUSG00000004270	Lpcat3	ensembl_havana	14	1004.62	911.54	695.607	972.373	1081.8	851.733	710.764	729.655	799.782	866.628	972.451	972.83	863	825.738	1164.5	694.736	496.794	738.558	670.83	440.633	814.666	713.077	817.451	931.42	1128.67	1103.82	994.445	516.824	746.572	625.424	750.828	829.782	733.486	778.847	892.829	656	1003.96	1171.42	854
6	29467717	29470512	2795	+	ENSMUSG00000004285	protein_coding	ENSMUSG00000004285	Atp6v1f	ensembl_havana	13	2871.03	2650.02	2149.99	2956.99	2917.02	2751.98	2332	2343	2615.98	2599.96	2732	2883.94	2578.95	2539.99	2536.01	1941.01	1662.98	2105	2085.93	1305	2287	2089	1770.98	2038.98	2631	2992.88	2355.99	1272	1485	1548	1734	1889	1838	1837	1941	1538	1930	2675	1877
X	7020049	7185598	165549	-	ENSMUSG00000004317	protein_coding	ENSMUSG00000004317	Clcn5	ensembl_havana	15	1666	1624	1263	1600	1804	1319	1135	1151	1405	1479	1820	1834	1644.99	1406	2083.01	1231	891.001	1125	991.999	724	1219	1067	1312	1583	2087	2150	1908.99	918.999	1238	1213	1236	1405	1444	1161	1577	932.998	1300	1713.01	1289
8	61363423	61436335	72912	-	ENSMUSG00000004319	protein_coding	ENSMUSG00000004319	Clcn3	ensembl_havana	16	8106.83	7665.11	5676.97	7940.11	8248.95	7134.96	6129.9	6188.03	6696.13	6781.06	8696	8372.1	8250.18	6604.01	8751.08	5234.04	5001.88	6483	5580	3842.95	6824.96	5884.02	4191	5307.9	6619.92	6998.91	6078.9	3224.98	4388.95	3708.97	4194.01	4472.01	4552.09	3108.99	3672.01	2303.99	3479	4212.95	3292
10	88582469	88662667	80198	-	ENSMUSG00000004356	protein_coding	ENSMUSG00000004356	Utp20	ensembl_havana	9	2101	1949	1447	1938	2064	2184	1958	1829	2062	2454	1753	1486	1676	1320	1964	1261	1335	1629	1569	1155	1956	1878	2071	2165	2893	3112	2489	1585	2277	2052	2512	2564	2755.01	1548	1676	1297	1746	2196	1520
1	80242640	80318198	75558	-	ENSMUSG00000004364	protein_coding	ENSMUSG00000004364	Cul3	ensembl_havana	15	3189	3017	2401.01	3210.99	3494.99	3181	2766.98	2775	3159	3388.01	3219.01	2682.99	2880	2417	2924	1897	2160	2524	2236.01	1856	3004.03	2773.98	2627.99	2840.02	3799	3822	3360	2254.01	3297.99	2778.97	2889.98	3266.97	3250	2237.99	2419.99	1697.99	2321.99	2600.97	2288
8	73541227	74080169	538942	-	ENSMUSG00000004383	protein_coding	ENSMUSG00000004383	Large1	ensembl_havana	19	2427.98	2228	1639	2450.01	2340.98	2341.97	1973	1877.99	2075.99	2198	2727	2530.97	2451.04	1906.02	2817.96	1637.99	2096.03	2484	2266	1625.01	2470.02	2165	1118	1257.99	1688.02	1689.01	1388	1064	1576	1383.01	1427.01	1622.01	1524	1351	1543.01	1117	1763	1937.98	1584
11	6208919	6217773	8854	-	ENSMUSG00000004393	protein_coding	ENSMUSG00000004393	Ddx56	ensembl_havana	11	3554.99	3591.99	2748.99	4262.02	3913.99	3861.98	3396.98	3476.99	3708.98	4025.02	3265.01	3104.98	3226	2727	3805.02	2313	2423	2762.01	2631.01	2071.99	3122.99	2888.01	2970	3340.01	4418	4733.02	3911.03	2304.99	3295.99	2920.99	3419	3633.99	3553	2804.01	3271	2517	3103.01	4337.99	2911
11	6220369	6224871	4502	-	ENSMUSG00000004394	protein_coding	ENSMUSG00000004394	Tmed4	ensembl_havana	13	2187.01	1853.99	1505	2015.01	1829.01	2233.01	1899	1978	2163	2210	1948.01	1938.01	1805	1794	2139.01	1230	1598	1848	1790.01	1336	1945	1804.01	1237	1587	1962.01	2045.99	1727.99	1297	1606	1456	1582	1738	1763.99	1338	1581	1136	1430	1743.99	1412
6	120868891	120893815	24924	-	ENSMUSG00000004446	protein_coding	ENSMUSG00000004446	Bid	ensembl_havana	13	1612	1521.46	1275.51	1839.54	1645.49	2092.97	1769.66	1740.39	2025.62	1928.73	1917.96	1683.69	1574.28	1393.75	1796.38	1180.4	1358.06	1691.51	1538.68	1209.17	1723.7	1637.84	1498.12	1759.78	2475.77	2406.54	2013.35	1294.58	1682.88	1495.48	1693.68	1769.82	1695.58	1268.66	1502.05	1131.73	1391.22	1819.9	1402.82
1	119398035	119432525	34490	-	ENSMUSG00000004451	protein_coding	ENSMUSG00000004451	Ralb	ensembl_havana	15	7285.01	6805	5288	7905	7563.01	6020	5303	5375	5559	5927	6874	6622	6154	5205	6486	4307	3748	4575	4248.01	2919	4912.99	4274.01	4519	5521.99	7005.02	7485.02	6318	3057	3945	3529	3950	4559	4629	4087.01	4262	3384	4126	5422	3963
5	122296341	122313337	16996	+	ENSMUSG00000004455	protein_coding	ENSMUSG00000004455	Ppp1cc	ensembl_havana	17	6347.28	5663.27	4430.59	6013.86	6208.25	6674.03	6044.93	6215.93	6556.43	6874.16	5799.43	5378.13	5485.15	4957.53	5512.66	4047.9	4398.68	5296.64	4991.5	3811.53	5976.51	5519.11	5171.81	6212.99	8441.68	8078.48	6914.53	4091.14	5393.35	4843.95	5695.02	6081.68	6239.37	4743.65	5461.94	3924.51	5042.65	6458.63	4953.01
16	22676595	22698385	21790	+	ENSMUSG00000004460	protein_coding	ENSMUSG00000004460	Dnajb11	ensembl_havana	18	879	729.003	615.997	753	798	933.995	788.997	789.995	890	1146	860.003	788	795.995	791	922.996	621.002	545.998	674	710	562.001	881.002	773.003	1260.99	1458.99	1865.02	2017.02	1652.99	922.996	1186	1054.99	1335.01	1375	1375.01	846.005	932.997	689	991.004	1148.01	887.003
16	22631964	22676420	44456	-	ENSMUSG00000004462	protein_coding	ENSMUSG00000004462	Tbccd1	ensembl_havana	8	389	343	263	403	444	477	442	443	474	473.999	398	329	362	321	470	266	306	363	313	268	405	356	402	446	627	646	470	379	500	426.999	431.001	452.999	497	305	377	290	338	424	315
7	43952111	43956327	4216	-	ENSMUSG00000004473	protein_coding	ENSMUSG00000004473	Clec11a	ensembl_havana	11	21	20	16	37	35	16	24	21	31	14	20	31	10	11	10	12	19	21	7	4	16	9	18	15	14	13	14	20	5	3	23	12	19	17	33	15	25	4	27
7	12699765	12708164	8399	+	ENSMUSG00000004500	protein_coding	ENSMUSG00000004500	Zfp324	ensembl_havana	10	130	90	102	132	147	189	177	179	200	163	137	108	149	120	123	98.9999	135	175	127	129	178	157	137	167	193	210	174	134	149	195	216.001	215	231	159	161	140	138	229	145
7	96730793	96958154	227361	+	ENSMUSG00000004508	protein_coding	ENSMUSG00000004508	Gab2	ensembl_havana	7	3106.01	2853.01	1929	3153.98	2901.99	2673	2104	2085	2109	2353.01	2779.01	2600.01	2485	2003.01	2818.99	1586	1584	1927.01	1714.99	1163	1935.99	1685	1299	1491.01	1867.99	1860.99	1800	1053	1513	1245	1545	1630	1521	1417	1798	1168	1565	2124.01	1748.99
5	113980497	114046820	66323	-	ENSMUSG00000004530	protein_coding	ENSMUSG00000004530	Coro1c	ensembl_havana	13	6654.79	6483.08	4589.9	7063.66	6879.51	6650.35	5318.83	5630.14	6281.77	6561.22	7184.71	6389.73	6344.78	5503.01	7089.75	4470.11	4647.97	5289.17	5115.92	3881.91	5649.77	5734.86	5886.65	6873.32	8710.53	8214.67	7123.84	4227.89	5961.13	5200.69	6077.86	6569.15	6645.68	5462.82	5731.02	4524	5608.27	6730.69	5404.98
6	52690714	52743766	53052	+	ENSMUSG00000004535	protein_coding	ENSMUSG00000004535	Tax1bp1	ensembl_havana	13	3275.98	3235.01	2516	3200	3357	3296	2747	2867	3167.01	3357.99	3463.01	3042	2966	2594	3375	2150	2269	2710	2426	1835	2962	2751	2192	2577.99	3573	3392	2936	1627	2350	1998	1943	2519	2465	2055	2412	1866	2312	2808	2313
14	52122299	52130497	8198	+	ENSMUSG00000004561	protein_coding	ENSMUSG00000004561	Mettl17	ensembl_havana	15	341	348	286	354	293	281	230	246	275	298	325	266	251	227	281	224	188	185	171	129	231	190	240	251	394	385	288	195	263	180	253	243	323	232	259	216	250	364	252
8	3565384	3594268	28884	+	ENSMUSG00000004565	protein_coding	ENSMUSG00000004565	Pnpla6	ensembl_havana	16	382	354	257	433	284	358	309	336	291	380	328	284	317	257	436	227	394	426	387	233	471	331	226	270	314	363	287	177	256	234	261	247	344	256	258	192	233	355	247
8	3550457	3565233	14776	+	ENSMUSG00000004567	protein_coding	ENSMUSG00000004567	Mcoln1	ensembl_havana	17	964.002	832.002	666.999	922.999	836.001	1154	994.002	988.001	1038	1042	1041	993.997	898.002	778.002	980.002	548.999	938.001	1038	1029	663.001	1045	980.003	485	564.999	643.001	685.999	620.001	488.001	632.998	545	675	752.001	864.998	615.999	654.001	513	651.001	901.001	641
8	3403415	3506602	103187	+	ENSMUSG00000004568	protein_coding	ENSMUSG00000004568	Arhgef18	ensembl_havana	14	637.999	662	476	664	597.998	788	661.002	736.999	753.001	745.998	653.998	621.999	575.001	483.001	756	373	501.001	712.001	632.998	459.999	682.001	591.001	479	531.001	668.001	638	524	407.999	702.998	537	690.998	611	740.999	428.999	586.001	365	528	590.002	512
3	142496663	142587766	91103	-	ENSMUSG00000004591	protein_coding	ENSMUSG00000004591	Pkn2	ensembl_havana	17	1851	1754	1272	1791	1781.99	2037	1857	1683	1867	2018	1701	1643	1721	1431	1755.01	1152	1202	1467	1496	1132	1672	1409	1427	1640.01	2080.99	2170	1826.99	1117	1564	1502	1613	1791	1677.99	1189	1476	972.998	1321	1640	1275
7	43173640	43193853	20213	-	ENSMUSG00000004609	protein_coding	ENSMUSG00000004609	Cd33	ensembl_havana	12	7665.16	6814.89	4922.99	7217.09	6387.91	7516.98	6462.08	6258.03	6006.02	6861.97	7927.03	7299.02	7158.13	5404.03	6930.97	4267.07	6225	7875.12	6415.03	4409.01	7354.19	6097.99	2785.99	3433.99	4426.02	4317.01	3811.03	2912.01	4145.02	3704.03	3900	4306.01	4418.98	3152.99	3706.04	2567.99	3427.01	4721.02	3656.04
7	43093507	43107225	13718	+	ENSMUSG00000004610	protein_coding	ENSMUSG00000004610	Etfb	ensembl_havana	5	1399	1474.01	1200	1728.56	1590.01	1436	1262	1271	1239	1373	1714	1834.01	1563.42	1442	1944	1318.01	1166	1344	1280	991.002	1503.01	1359	1230	1421.99	1829.01	1886	1789.01	1003.5	1284.01	994.005	1271.01	1419	1494.99	1093	1308	1000	1119	1758.01	1226
8	3680955	3693645	12690	+	ENSMUSG00000004626	protein_coding	ENSMUSG00000004626	Stxbp2	ensembl_havana	15	3119	2837.01	2166	3558	3050.01	3186	2562	2493	2607.02	2833.99	2978.96	2836	2780.99	2236.01	3033.01	1971.99	1988	2604	2303	1610	2545.99	2090	1431.01	1859	2352.01	2295	2079	1271	1821	1448	1722	1776	1749	1719.99	1870	1370	1830	2454.02	1737
6	4674350	4747208	72858	-	ENSMUSG00000004631	protein_coding	ENSMUSG00000004631	Sgce	ensembl_havana	16	0	0	0	0	0	0	0	0	0	0	0	0	0	0	0	0	0	0	0	0	0	0	0	0	0	0	0	0	0	0	0	0	0	0	0	0	0	0	0
6	54016539	54278796	262257	+	ENSMUSG00000004633	protein_coding	ENSMUSG00000004633	Chn2	ensembl_havana	18	245	210	202	296	316	782.998	670	717	710.999	779	295	233	278	246	284	196	521.999	562.918	588	414	696.999	619.999	269	314	412	485	351	639	701.999	699.999	743.001	938.841	832.704	249	271	187	242	335	228
8	115166395	116079448	913053	+	ENSMUSG00000004637	protein_coding	ENSMUSG00000004637	Wwox	ensembl_havana	16	703.999	686	518.001	643.001	613	723	570	543.001	595	507.999	682	674.999	614	549	588.999	350	437	546.999	458.999	323.999	452	363	321	362	462	405	370	228	299	287	354	407	381	334	399	261	360	453	425
5	33792296	33809919	17623	-	ENSMUSG00000004642	protein_coding	ENSMUSG00000004642	Slbp	ensembl_havana	14	944.005	885.003	825.995	865.229	1127	1207.99	1134	1102.99	1216.99	1235.96	974.993	821.818	982.003	879.993	1063.99	646	855.989	1032	938.992	690.001	1223.99	1137.92	986.997	1154.97	1527.99	1671.02	1388	869.998	1190.97	967.004	1240.97	1255.99	1298.98	858.739	1013	777.942	914.004	1175.97	1053.97
9	57697636	57744077	46441	-	ENSMUSG00000004661	protein_coding	ENSMUSG00000004661	Arid3b	ensembl_havana	16	39	30	37	41	33	62	58	82	78	65	52	29	64	36	48	36	52	92	70	37	50	61	41	50	58	58	42.5613	32	42	56.9103	42	65	83	17.7959	30	21	12	49	33
10	79824418	79831897	7479	+	ENSMUSG00000004665	protein_coding	ENSMUSG00000004665	Cnn2	ensembl_havana	11	2	0	0	0	0	4	0	0	0	2	0	3	0	0	1	0	0	1	0	1	0	1	0	0	0	3	0	0	0	3	0	0	0	0	0	0	0	3	2
10	79871783	79875630	3847	-	ENSMUSG00000004667	protein_coding	ENSMUSG00000004667	Polr2e	ensembl_havana	19	2375.98	2288	1760.99	2504	2387.99	2267	1938	1954	2020.98	2044.99	2253.99	2499	2395.01	2015.01	2516	1695.99	1506	1584	1802.01	1314	1951.99	1657	1953	2529.02	3141.97	3111.98	2560.98	1434	1793	1513	1807.99	1924	1997.01	1955	2102.99	1627	2149.98	2623	1908.01
8	71725358	71813358	88000	+	ENSMUSG00000004677	protein_coding	ENSMUSG00000004677	Myo9b	ensembl_havana	19	4131	3976.04	2604	4130.02	4033.04	3615.08	3159.04	3070.04	3407.05	3474.93	4127.94	3740	3809.91	2983.01	4266.87	2555.95	3040.02	3503.04	3197.2	2289.99	3486.02	3189	2399	2917.96	3588.93	3456.04	3081.99	1881.99	2585.01	2294	2717.03	2840.02	2953.98	2369	2519.99	1722.01	2516.97	3358.97	2258.41
12	34097579	34967095	869516	-	ENSMUSG00000004698	protein_coding	ENSMUSG00000004698	Hdac9	ensembl_havana	12	487.001	472	286	471	472.001	163	188	162	194	182	314	268	252	271	335	251	86	117	108	102	148	142	185	287	296	306	348.001	86	170	147	133	189	151	224	291	222	285	295	222
1	171416192	171434979	18787	-	ENSMUSG00000004707	protein_coding	ENSMUSG00000004707	Ly9	ensembl_havana	15	1816	1644.99	1314.01	1695.98	1694.99	2298	1939.99	1895.98	1998.98	2152.99	1691.01	1592.99	1470.01	1260	1630.01	1032	1558.01	1792.99	1773.02	1159	1922.01	1650.99	1323	1354	2043	1972.01	1722	1239.01	1685	1402.99	1703.01	1658	1674.98	1049.01	1233	934.996	1170	1490.01	1138.99
1	171386761	171437315	50554	+	ENSMUSG00000004709	protein_coding	ENSMUSG00000004709	Cd244a	ensembl_havana	15	386.001	339	289	429.001	354	380.001	412	405	320	399.999	430.999	313	383.001	267	406	214	387.001	473	418	292.999	441.001	376	173	201	287	339	284	170	254	215	224	253.999	252	168	253	142	162	262	226
17	57665691	57790528	124837	+	ENSMUSG00000004730	protein_coding	ENSMUSG00000004730	Adgre1	ensembl_havana	16	12504.8	11072.5	8350.37	12303.5	11544.8	10599.1	9895.46	9272.51	9447.61	9750.22	12669.3	12736.8	12149.1	9795.62	13492.2	7638.48	7754.41	9754.21	8319.69	5718.22	9260.87	8093.62	7632.49	9008	11438.1	11810.9	10194.9	5708.85	8131.56	6890	8081.54	8308.45	8363.29	5969.39	7928.63	5048.09	7297.16	9454.82	6634.15
11	4041480	4045446	3966	-	ENSMUSG00000004748	protein_coding	ENSMUSG00000004748	Mtfp1	ensembl_havana	6	294	234	180	285	282	333	313	311	369	348	315	275	267	253	271	170	225	234	235	234	296	285	293	357	468	488	339	322	410	322	363	358	402	265	352	226	295	305	227
1	33758968	33781646	22678	+	ENSMUSG00000004768	protein_coding	ENSMUSG00000004768	Rab23	ensembl_havana	15	102	53	60	71	90	133	75	104	120	127	87.9999	87	78	82	119	86	114	90	103	79	139	134	112	113	132	167	140	72	151	134	142	128	158	102	132	68	110	148	96
9	64622581	64645041	22460	-	ENSMUSG00000004771	protein_coding	ENSMUSG00000004771	Rab11a	ensembl_havana	13	2630.02	2516	1920.99	2741.02	2648.98	2285.99	2105	2110.01	2226.99	2255	2978.99	2855.01	2783	2453.99	2787.99	2055.01	1850.01	2246	2032	1602	2283.98	2167	1733	1989.01	2734	3069.98	2316.99	1211	1578	1493	1644.99	1828	1741.99	1544.01	1867.01	1364	1814.99	2361.99	1799.01
12	85266255	85273403	7148	+	ENSMUSG00000004788	protein_coding	ENSMUSG00000004788	Eif2b2	ensembl_havana	12	2175.99	2015	1665	2666.01	2501	2543	2182.01	2230	2376.01	2401.98	2312.98	2201	2083.99	1911	2588	1502.01	1562	1916	1838.99	1411	1963	1844.99	1904.99	2241	3080.99	2957.01	2548	1621	2312.01	1855	2155	2386.99	2347	1922.01	2466.01	1842	2381.99	3206	2324.01
12	85157607	85181620	24013	+	ENSMUSG00000004789	protein_coding	ENSMUSG00000004789	Dlst	ensembl_havana	11	9667.78	9222.77	7320.49	10234.4	10491.7	10823.8	9382.3	9420.93	10197.9	10917.3	9477.93	8839.49	8851.44	7355.75	10362.8	6264.81	6783.2	8152.83	7646.36	5813.13	9068.62	8137.71	7648.76	9432.76	11676.9	11687.5	9999.33	6977.81	9520.94	8422.33	8946.61	10031.7	10196.1	7419.1	8142.98	6170.94	8463.5	10783.5	7843.63
12	85213409	85224565	11156	-	ENSMUSG00000004791	protein_coding	ENSMUSG00000004791	Pgf	ensembl_havana	8	10	19	22	55	14	16	19	18	25	20	28	36	25	20	27	17	18	39	25	11	44	26	14	32	37	46	14	19	10	19	25	19	30	25	24	10	15	42	20
11	61666475	61745900	79425	-	ENSMUSG00000004798	protein_coding	ENSMUSG00000004798	Ulk2	ensembl_havana	15	725.999	649.001	587.999	689.002	745.999	666.003	576.998	613.001	596.001	706.001	839.001	687.999	747	551	670	415	516	618	554	439.999	689	549.001	375	446.999	599.999	616.001	442	369	471.001	448	449	533.999	569.002	342	369.999	302.001	376.999	526.999	375.999
5	135598791	135601904	3113	-	ENSMUSG00000004814	protein_coding	ENSMUSG00000004814	Ccl24	ensembl_havana	11	158	117	105	181	103	252	238	212	211	262	57	61	29	28	44	38	52	92	56	41	52	52	151	187	200	181	209	110	127	135	174	207	191	38	71	42	53	76	35
5	108794559	108817539	22980	-	ENSMUSG00000004815	protein_coding	ENSMUSG00000004815	Dgkq	ensembl_havana	13	251.334	261.556	177.371	297.798	212.076	208.501	180.859	155.082	165.476	213.823	189.857	190.021	166.312	140.208	244.213	127.599	171.385	170.621	177.552	147.145	173.063	206.95	187.839	137.974	255.786	227.718	180.269	112.46	170.133	113.674	132.686	171.961	141.63	154.178	161.151	130.878	221.464	230.758	137.596
11	61544091	61563611	19520	+	ENSMUSG00000004837	protein_coding	ENSMUSG00000004837	Grap	ensembl_havana	3	191	217	99	210	176	188	194	167	187	162	264	228	200	182	248	128	158	246	194	120	229	175	108	134	184	154	160	106	136	101	99	138	137	88	109	64	79	123	105
16	65336014	65359613	23599	-	ENSMUSG00000004843	protein_coding	ENSMUSG00000004843	Chmp2b	ensembl_havana	8	1840.01	1675.02	1333	1783.96	1943.96	1634.98	1527.02	1491.98	1615	1785.98	1746.97	1685.01	1546.03	1594.02	1822.97	1269	1179.01	1396.99	1299	973.006	1597.02	1393.99	1236.99	1570.99	1963.02	2112.95	1619.02	1022.01	1324	1266.99	1231	1515.99	1404.99	1169.01	1320.98	947.994	1389.99	1779.03	1288.99
5	137015873	137025503	9630	+	ENSMUSG00000004846	protein_coding	ENSMUSG00000004846	Plod3	ensembl_havana	11	2523.49	2230.67	1639.77	2729.91	2256.56	3700.22	3173.45	3025.28	3338.06	3369.58	2792.11	2695.63	2622.71	1963.88	2992.75	1589.69	3090.77	3456.38	3256.98	2073.45	3329.18	2849.04	1559.07	1861.53	2469.7	2278.76	2244.28	1980.95	2572.31	2281.68	2612.21	2677.94	2940.74	1402.15	1612.1	1206.59	1626.28	2137.77	1449.51
5	137063847	137074990	11143	-	ENSMUSG00000004849	protein_coding	ENSMUSG00000004849	Ap1s1	ensembl_havana	15	2741.99	2536	2105.99	2958.01	2863.03	3485.02	2959.01	2993.02	3219	3414.02	2607.98	2770.99	2561	2407	2803.99	1975.01	2383	2790.02	2589.01	2050.01	3163.98	2962.98	2425	2880.01	3771.02	3790.03	3363.97	2332	3013.99	2702.99	3084.01	3350.02	3411.03	2097.99	2372	1864	2287	3240.01	2204.01
17	28806622	28841684	35062	-	ENSMUSG00000004865	protein_coding	ENSMUSG00000004865	Srpk1	ensembl_havana	17	2802.99	2532	1889	2552	2553.01	2450	1975	2099	2183.01	2390.02	2569.02	2399.01	2286.99	1954.01	2342	1673	1690	1974	1778	1292	2066	1874.01	2144.99	2362.99	3245.01	3176.02	2701.02	1355	1994.99	1556	1856.01	1945	1960	1694	1902.01	1355	1636	2350.99	1792
1	78077904	78173772	95868	-	ENSMUSG00000004872	protein_coding	ENSMUSG00000004872	Pax3	ensembl_havana	16	905.999	728	649	772.999	916.999	902.999	773	720	827.998	934	651	649.999	642	585	731	517	507	501	491.999	360	520	540	624	669.999	966	1052	884.994	547	727	686.999	728	727	775	624	753	520	708	889.997	638
1	181642900	181670612	27712	-	ENSMUSG00000004880	protein_coding	ENSMUSG00000004880	Lbr	ensembl_havana	12	1652.13	1693.06	1339.69	1731.01	2053.72	1992.15	1816.56	1729.55	2047.74	2302.08	1679.88	1491.86	1396.88	1334.12	1890.1	1205.13	1336.51	1372.34	1514.34	1118.85	1815.75	1822.73	2093.05	2254.92	2917.14	3121.59	2572.71	1547.52	2326.81	1863.13	2131.78	2508.21	2346.18	2412.29	2634.53	2040.01	2489.36	3163.46	2439.74
3	87766210	87792916	26706	-	ENSMUSG00000004895	protein_coding	ENSMUSG00000004895	Prcc	ensembl_havana	10	2312	2166	1733	2556	2377	2727	2436	2401	2832	2855	2340	2140	2328	1834	2637	1741	1857	1996	2144	1605	2375	2192	1996	2366	3075	3114	2654	1801	2453	2023	2433	2553	2611	1914	2281	1681	2217	2738	2095
3	87829908	87838025	8117	-	ENSMUSG00000004896	protein_coding	ENSMUSG00000004896	Rrnad1	ensembl_havana	17	363.4	306.637	234.956	403.622	323.521	362.139	276.683	354.886	384.397	399.642	284.628	272.324	277.895	198.762	333.19	205.007	277.623	360.061	349.321	225.211	303.093	317.167	188.689	234.551	307.961	322.265	296.214	155.916	241.755	177.188	257.293	225.81	226.142	215.471	281.086	180.908	279.87	377.352	234.386
3	87813628	87823440	9812	+	ENSMUSG00000004897	protein_coding	ENSMUSG00000004897	Hdgf	ensembl_havana	18	15984.1	15782.1	12435.1	18483.1	17442.8	15751.2	13914.8	14109.8	15859.1	16774.8	16350.9	14549.6	15494	13473.9	17620	11247.9	10312.2	11918.8	11720.9	8984.04	13981.8	12959	16048.1	18679.4	23666.6	24174	20870.9	12166.1	16275.8	15037.2	17064.1	17980.8	18199.1	13464.3	15122	11248	14734.7	19100.6	14356.9
10	80905869	80918394	12525	+	ENSMUSG00000004929	protein_coding	ENSMUSG00000004929	Thop1	ensembl_havana	13	3421.01	3517.02	2280	4030.04	3672.99	3058.02	2887.99	2640.99	3171.01	3342.02	3270.01	3186.98	3004.99	2799.01	3803.02	2359.01	2092	2338	2236.01	1587	2474	2397	3115.99	3679	4721.02	4746.02	3923.99	2244	2807	2385	3073.02	3022.01	3399.02	2846	3264.99	2422	3184.02	4151.98	2900.99
10	81102794	81109081	6287	+	ENSMUSG00000004931	protein_coding	ENSMUSG00000004931	Apba3	ensembl_havana	12	822	744.998	528.002	846.999	860.998	750.996	632.001	635.001	666.002	612.001	786.998	779.999	693	660.001	918.996	451.001	462.001	512.001	491.999	378	570.001	472.001	495.002	611.001	799.998	821.004	583.002	407.001	463.999	403.001	589.002	608	563.002	563.002	598.001	473.001	636.001	778.999	560.002
10	80989100	81003758	14658	-	ENSMUSG00000004934	protein_coding	ENSMUSG00000004934	Pias4	ensembl_havana	15	1016	917.997	780	1090	945	942.003	776.998	816.001	804	860.002	1031	954.997	870	739.001	997	642	592	731.001	704	525.999	652	631	717.001	850.999	1048	1016	898	517	687	574	669	703	789	613.001	732.999	546	738	1005	716.999
9	64093052	64160914	67862	-	ENSMUSG00000004936	protein_coding	ENSMUSG00000004936	Map2k1	ensembl_havana	9	3505.01	3078	2513.01	3699.02	3570.98	3259.99	2916	2961.99	3049.99	3178	3219.01	3267.99	3133	2774.99	3657.99	2261	2034.99	2650	2245	1618	2655	2369	2245.01	2542	3310.01	3367.99	3003	1598	2278	1891	2255	2473	2277.99	1708	2033	1535	1991	2377	1899
10	80879909	80896016	16107	-	ENSMUSG00000004937	protein_coding	ENSMUSG00000004937	Sgta	ensembl_havana	7	2527.99	2608.03	1748.99	2936.97	2914.03	2658.97	2312.97	2359	2676.04	2758.04	2561.03	2342.03	2272.01	2072.98	2763.97	1806	1706	2099.98	1985	1305.99	2229.99	2012	2336.99	2762.01	3560.04	3666.01	3033.03	1733.01	2461.99	2000.99	2475.99	2590.03	2686	2123.97	2178.99	1659.99	2195.99	2962.96	2009.02
17	5461145	5490535	29390	-	ENSMUSG00000004945	protein_coding	ENSMUSG00000004945	Tmem242	ensembl_havana	16	1282	1207	964.002	1381	1381	1267	1159	1082	1145	1176	1140	1158	1159	935.001	1112	852.001	715.999	865.001	826.001	624	865.001	906.999	919.999	1176	1551	1620	1293	725	1002	793	904.999	1111	1023	864.999	925.001	775	908.001	1267	946.998
5	136023654	136061727	38073	+	ENSMUSG00000004947	protein_coding	ENSMUSG00000004947	Dtx2	ensembl_havana	16	313.001	306	246	346	343	540	500.999	456	443.999	529	308	266	287	261	329	224	367	391	409	248	406	371	306	301	465.001	447	357	307	382	357.999	461.001	511.001	498.002	268.001	392	249	346.001	370.999	340
5	136112770	136140715	27945	+	ENSMUSG00000004952	protein_coding	ENSMUSG00000004952	Rasa4	ensembl_havana	14	744.002	717	440	937.002	657	789.001	721.001	730.001	663	735.001	746.002	819	731.999	578	798.998	479.001	656	866	743.999	594	859.001	643.001	161	217	244	252	244	246	332	324	329	350	346	187	215	138	203	251	190
6	51437912	51446875	8963	-	ENSMUSG00000004980	protein_coding	ENSMUSG00000004980	Hnrnpa2b1	ensembl_havana	17	11420.4	11158.7	9113.83	11750.1	12926.8	12915.6	11239	11865.7	12802.3	14975.9	12192.7	10621.2	11129	10088.8	12229.1	8718.03	8554.88	10605.9	10073	8081.93	12819	12139.1	13557.9	15442.8	20126.2	19703.5	16098	11121.9	15127.3	12879.1	13789.2	16419.7	16006.1	9549.06	10867.9	7936.93	10554.9	13493.9	10684
8	84984424	84997010	12586	-	ENSMUSG00000004994	protein_coding	ENSMUSG00000004994	Ccdc130	ensembl_havana	13	253	211	168	279	290	252	204	181	120	232	256	195	210	169	225	135	122	153	174	119	170	132	135	154	210	174	197	81	133	123	117	110	121	167	184	127	166	214	193
8	84976535	84983956	7421	-	ENSMUSG00000004996	protein_coding	ENSMUSG00000004996	Mri1	ensembl_havana	10	2687.99	2457	1907.01	2918	2638.01	1850	1728	1770.01	1778	1858	2448.01	2299	2342.99	2002.99	2659	1559	1324.01	1557	1530	1139	1470	1449	1278.99	1678.99	2062.01	2221.99	1678.99	1087	1305	1090	1313	1349	1415	1601	1876.01	1537	1745.99	2267	1752.99
3	146435329	146518746	83417	-	ENSMUSG00000005034	protein_coding	ENSMUSG00000005034	Prkacb	ensembl_havana	16	3843.11	3592.94	2775.02	3874.91	4021.01	4394.09	4212.9	3963.96	4300.08	4541.13	3805.97	3816.98	3748.97	3087.96	4069	2517.02	3238.02	3945.93	3329.99	2767.02	4172.93	3912.97	2526.04	3170	4025.94	3899	3449.03	2680.95	3825.03	3398.01	3929.95	4337.06	4099.02	2464.02	3207.99	2127	2761.99	3568.01	2740.99
11	119234251	119246363	12112	-	ENSMUSG00000005043	protein_coding	ENSMUSG00000005043	Sgsh	ensembl_havana	14	785.004	705.103	538.339	825.758	881.374	911.052	841.103	876.135	835.117	875.735	828.81	814.796	718.543	551.283	978.962	499.436	711.78	825.727	638.53	503.122	804.897	659.379	478.292	542.727	674.465	740.217	637.984	493.025	702.95	607.51	772.77	715.166	780.781	542.655	793.718	413.573	711.732	834.125	617.559
4	152423108	152474652	51544	+	ENSMUSG00000005045	protein_coding	ENSMUSG00000005045	Chd5	ensembl_havana	17	63	70	39	60	57	25	19	39	17	29	40	57	53	22	25	28	14	22	21	27	17	17	8	16	13	28	11	5	12	8	14	4	9	5	13	6	17	4	4
10	78261503	78263457	1954	+	ENSMUSG00000005054	protein_coding	ENSMUSG00000005054	Cstb	ensembl_havana	8	5755	5258	4150	6152	6028	5680	4839	4804	4632	4997	6302	6286	5956	5224	6212	4433	4270	5502	4959	3551	5346	5306	3588	4519	5798	5770	4687	2843	3568	3094	3604	4231	4119	3393	3839	2918	3537	5084	3780
5	136247001	136275411	28410	-	ENSMUSG00000005057	protein_coding	ENSMUSG00000005057	Sh2b2	ensembl_havana	14	1776.02	1607.01	1175	1831	1660	2001	1617.98	1628	1742	1853	1715.99	1649	1643	1263.01	1737.99	991	1211	1449.01	1273	950.995	1224	1182.99	1118	1460	1601.01	1735.01	1423	1045	1282.99	1114	1407	1373.99	1469	880.001	1276	770.003	1127	1497	1119
6	124373775	124392027	18252	-	ENSMUSG00000005069	protein_coding	ENSMUSG00000005069	Pex5	ensembl_havana	13	1611.99	1561.01	1096	1831.01	1605.99	1452.99	1264	1214	1301.99	1282	1399.99	1507	1326.99	1129.99	1623	931.002	1012	1161	1059	774	1241	1071	780	939	1309	1255	1061	632.999	794.001	795.998	943.003	993.997	906.002	726	1022	697.998	880.002	1138	999.997
12	72132363	72148236	15873	+	ENSMUSG00000005078	protein_coding	ENSMUSG00000005078	Jkamp	ensembl_havana	17	722	654.999	578	779.001	912.002	700	708.999	725.001	689	788.001	708	820	738.999	699	820	562.001	591.999	713.999	680.999	477	842.999	790.001	548.001	698	794	843.998	809.998	461	653.001	483	626.999	672.999	707	492.999	560	451	533	739.999	510.999
2	102641486	102732011	90525	-	ENSMUSG00000005087	protein_coding	ENSMUSG00000005087	Cd44	ensembl_havana	18	7780.94	7326.94	5675	7362.79	7949.08	8321.07	6806.05	6662.96	7429.92	7410.01	9612.57	9341.72	8788.24	7415.92	9200.07	6084.97	6115.08	7280.13	6644.9	4745.01	7411.95	6759.95	5680.97	6869.27	8615.99	8928.78	7342.18	4100.99	5544.05	5180.06	5687.01	6074.85	6005.1	4945.99	6602.02	4436	5882.1	7081.72	6060.86
2	118219099	118305716	86617	+	ENSMUSG00000005102	protein_coding	ENSMUSG00000005102	Eif2ak4	ensembl_havana	14	2079.99	1906.03	1363	1790.02	1811.99	1629	1477.99	1419.99	1501	1807.01	1890.01	1733.02	1675.01	1404.99	1828.98	1107	1293.98	1571.01	1455.99	1082	1642.01	1618.99	1004	1177.99	1400	1534.98	1361	777.998	1203.99	1125.01	1133.99	1239	1394.99	1059.01	1207	1010.01	1263	1454	1268.99
5	38684156	38720565	36409	-	ENSMUSG00000005103	protein_coding	ENSMUSG00000005103	Wdr1	ensembl_havana	13	4362.92	4050.05	3206.98	4682.94	4606.04	3687.96	3186.97	3311.99	3739	4075.04	3985.99	3873.05	3872.05	3545.96	4201.05	2705.02	2407.01	3023.03	2631	2178.01	3313.98	3089.97	3585.98	4219.04	5378.05	5598.13	4669.1	2345.97	3211.95	2856.02	3325.04	3541.02	3485.04	2707	2978.97	2368.98	2901.97	3991.1	2924.02
5	38506616	38660487	153871	-	ENSMUSG00000005107	protein_coding	ENSMUSG00000005107	Slc2a9	ensembl_havana	14	803.997	677.001	516.999	928.999	674.002	776.001	746	639.998	677	614.998	841.997	780.003	704.001	612.001	882.998	485	561	713.002	553.001	421.001	609.002	561.001	319	372.999	498.001	455.001	467.001	302	403	340	433.999	421.001	363.001	374.999	414.999	262	453	463	373
15	66801167	66841490	40323	-	ENSMUSG00000005125	protein_coding	ENSMUSG00000005125	Ndrg1	ensembl_havana	14	27964.4	26194.8	18561.8	31026.7	26266.1	22438	18560.3	19109.7	18615	17790.9	23319.8	23113.1	21563.5	16238.7	21321.6	12428.4	11425.2	14766	12228.9	7114.06	12851.8	10541.2	8604.09	10788	12881.1	13940.3	14068.2	5462.96	8176.02	6948.01	8622.87	8185.98	8678.12	4305.01	4838.02	3537	5012.02	6544.04	4799.99
9	53313625	53345703	32078	+	ENSMUSG00000005131	protein_coding	ENSMUSG00000005131	4930550C14Rik	ensembl_havana	5	36	17	28	26	20	31	28	13	44	43	21	28	10	29	31	12	26	23	16	25	28	21	11	11	23	12	20	20	29	23	11	20	12	22	19	16	11	27	12
8	85809899	85824912	15013	+	ENSMUSG00000005142	protein_coding	ENSMUSG00000005142	Man2b1	ensembl_havana	11	6734.99	6373.03	4529.98	7374.98	6755.99	8812.02	7217.03	7167.99	7731.98	8025.86	7213.01	6566.99	6774.97	5297.02	7538.02	4291.99	6248.99	7739.03	6788.97	4684.03	7223.06	6343.05	4383	5442	6768.02	6545.05	5735	4592.01	6313.06	5437.03	6332.99	6642	7052.04	4219	5179.01	3670	4978.99	6480.97	4731.99
8	85801664	85807936	6272	-	ENSMUSG00000005150	protein_coding	ENSMUSG00000005150	Wdr83	ensembl_havana	17	462.126	424.351	269.907	417.091	450.28	417.68	366.199	362.175	390.981	399.488	479.365	435.12	405.264	391.895	526.621	307.285	284.435	359.354	348.578	232.151	390.126	339.448	362.49	344.163	533.629	549.112	472.11	280.057	372.227	315.196	394.053	356.174	417.713	311.185	351.116	322.067	383	421.179	340.258
8	85696216	85701464	5248	+	ENSMUSG00000005161	protein_coding	ENSMUSG00000005161	Prdx2	ensembl_havana	16	5450.01	5098.79	4207.61	6651.45	5770.05	6079.84	5769.37	5289.96	5589.54	5869.42	5556.62	5407.96	5261.51	4671.97	6007.02	4179.01	3907.25	4617.43	4466.73	3303.02	4894.37	4719.98	3863.57	4849.84	6450.61	6564.48	5755.38	3758.53	4803.59	4202	4685.42	5223.69	5059.89	4316.99	4663.86	3722.74	4523.59	6211.95	4485.01
11	69624823	69649464	24641	-	ENSMUSG00000005198	protein_coding	ENSMUSG00000005198	Polr2a	ensembl_havana	16	8216.29	7741.38	5366	8258.61	8860.47	9139.48	7560.69	7625.77	8790.63	9496.28	8345.35	7407.17	8317	6456.74	9362.58	5782.31	6804.64	8144.65	7346.11	5667.16	9440.47	8397.71	6294.12	7380.55	8711.33	8569.71	7274.53	5464.13	7879.84	6908.84	7831.36	8519.61	8782.23	5234.16	5947.15	4013.1	6045.08	7220.16	5102.02
11	69563941	69572911	8970	-	ENSMUSG00000005204	protein_coding	ENSMUSG00000005204	Senp3	ensembl_havana	13	3444.96	3239.63	2627.04	3628.03	3654.87	3998.31	3586.96	3383.22	3677.02	3867.76	3259	3134.96	3149.71	2708.24	3499.97	2233	2655	2955.45	2916.38	2165.94	3126.87	2923.98	2975	3715.72	4566.82	4804.91	4008.83	2403.84	3297.95	2742.98	3086.02	3357.84	3595.77	3414.05	3742.92	2777.77	3590.92	4485.72	3366.28
6	54572096	54622825	50729	+	ENSMUSG00000005225	protein_coding	ENSMUSG00000005225	Plekha8	ensembl_havana	16	469	432.454	353	391	419	415.207	359	406	409.823	430	436.66	367.346	388.61	330.33	400.559	344.092	334.734	332.459	315	264.277	378.987	341.707	342	413	489	559	503.779	306.881	356	422.001	388.438	444.88	408.512	322.932	301.055	246.679	305	408.726	311.409
2	69024239	69036539	12300	-	ENSMUSG00000005233	protein_coding	ENSMUSG00000005233	Spc25	ensembl_havana	17	842	805.005	781.003	868.996	1146	1100.01	924.994	964.003	1237	1224	1053.99	894.005	877.002	980.999	1017	874.997	828.006	914.003	993.997	719.998	1253.99	1225	1175.01	1348.01	1856.01	1872.99	1627.99	1025	1453	1253	1277	1528.01	1427	1039.01	1242	939.996	1227.99	1550	1216
16	18630529	18654012	23483	+	ENSMUSG00000005262	protein_coding	ENSMUSG00000005262	Ufd1	ensembl_havana	14	516.002	607.997	470.998	643.999	607.998	794.998	634	537.998	622.998	683.001	708.004	607.998	591.001	572.001	705.004	424.999	500.001	538.998	525.998	390.999	631.004	548	596.998	629.002	894.998	906.002	804.999	472.001	572.996	523.002	594.001	637.999	648.004	494	552.998	383	480.999	708.997	507.002
11	62591182	62622732	31550	-	ENSMUSG00000005267	protein_coding	ENSMUSG00000005267	Zfp287	ensembl_havana	14	153	138	100	113	117	139	117	130	128	174	117	111	103	86	114	94	120	130	119	94	148	144	74	91	132	134	80	81	60	96	97	118	99	61	123	74	77	104	137
5	33897017	33940162	43145	-	ENSMUSG00000005299	protein_coding	ENSMUSG00000005299	Letm1	ensembl_havana	7	813	747	566	949	953.001	877.004	727.999	706.001	790.001	902	734	655.001	716	618	952.003	531	528	580	538.001	509.001	751.002	708	1321	1415.99	1745.01	1833.99	1547	843	1052	1019	1244	1284	1307	1039	1145	899.999	1171	1440	1097
13	58323970	58363468	39498	-	ENSMUSG00000005312	protein_coding	ENSMUSG00000005312	Ubqln1	ensembl_havana	16	4345.95	4280.09	3262.02	4465.02	4563.16	3586.01	3239.05	3404.02	3694.99	4040.99	4098.06	3781.99	3869.01	3417.97	3970.02	2855	2355.01	2726.04	2588.02	2021	3151.99	2930.04	3820	4624.93	6024.2	5909.94	4759.98	2657	3645	3075	3616.01	3964.02	3898.98	3118.05	3475.01	2773	3463.03	4326	3466.04
15	77799247	77813207	13960	-	ENSMUSG00000005354	protein_coding	ENSMUSG00000005354	Txn2	ensembl_havana	17	4347.99	3885.06	3038.98	4676.88	4567.05	4305.11	3884.08	3773.89	4033.09	4214.01	4070.93	3845.96	3980.01	3440.06	4535.91	2907.05	2749.98	3325.97	3331.98	2207.02	3546.03	3303.94	4067.08	4656.97	6268.79	6385.09	5228.95	3159.96	4164.08	3579.09	4142.02	4373.03	4680.87	3332.03	3806.1	2912.94	3771.94	5217.06	3430.94
6	106757162	106777039	19877	-	ENSMUSG00000005362	protein_coding	ENSMUSG00000005362	Crbn	ensembl_havana	15	1087	1095.56	876.004	1011	1199	1143	1010.01	1038	1022	1142.98	1124	1022.6	1005	901.001	1030.48	700.003	805.998	888.004	844	640.999	1018	847.013	611.001	765.764	917.37	997.993	779	550.999	693	636	724.001	815.998	740.002	632.389	719.001	536	725.001	848.002	733.847
17	88282490	88298321	15831	+	ENSMUSG00000005370	protein_coding	ENSMUSG00000005370	Msh6	ensembl_havana	5	4020	4004	2938	3998	4135	4844	4282	4250	4721	4955	3839	3405	3511	3116	3908	2655	2922	3408	3593	2704	4282	3846	3439	4101	5211	5527	4535	3078	4444	3912	4315	4843	4844	3085	3237	2531	3331	3885	3012
17	88298287	88372720	74433	-	ENSMUSG00000005371	protein_coding	ENSMUSG00000005371	Fbxo11	ensembl_havana	16	1211.01	1194	864.002	1089	1274.01	1344.01	1050	1202	1265	1371	1192	1054	1048	871	1081	760.002	986.003	1128	1011	832	1095	1163	817.001	875.998	1237	1170	918.999	820.999	1143.99	1010	998.001	1200	1266.01	635	802.002	592	797.998	994.996	800.001
5	135118744	135167237	48493	+	ENSMUSG00000005373	protein_coding	ENSMUSG00000005373	Mlxipl	ensembl_havana	14	4	11	7	16	8	21	3	14	36	14	10	1	3	6	1	6	4	13	6	4	7	6	8	20	24	23	16	4	4	8	11	15	11	6	12	18	10	7	6
5	135178511	135194615	16104	+	ENSMUSG00000005374	protein_coding	ENSMUSG00000005374	Tbl2	ensembl_havana	14	1686	1735	1182	1904.01	1654	2363	1967.99	2017	2421.01	2516.01	1530	1494	1452	1217	1546	986	1129	1504	1400	1014	1791	1559	1347	1441	2041	1961.99	1806.99	1311	1738.01	1628	1806.99	1818	2001.01	907.999	979.999	747	920	1306	927
5	135081811	135093814	12003	-	ENSMUSG00000005378	protein_coding	ENSMUSG00000005378	Bud23	ensembl_havana	18	830.61	761.002	532.144	941.309	856.36	953.032	927.363	909.653	1042.45	1117.77	785.073	720.505	676.306	693.74	940.397	604.788	686.323	776.688	802.622	603.743	817.5	799.177	818.273	1048.23	1383.1	1270.43	1090.03	906.037	1098.11	1057.03	1199.34	1187.11	1250.03	776.288	899.13	667.614	815.924	1091.3	746.258
8	75836197	75855068	18871	+	ENSMUSG00000005410	protein_coding	ENSMUSG00000005410	Mcm5	ensembl_havana	7	3371.99	3597.92	2914.01	4108.96	4238.03	4311.93	4144.07	4084.03	4918.15	5151.87	4035.92	3577.01	4130.15	4028.99	5086.07	3334.97	3349.09	3812.98	4013.92	3178.99	4944.18	4885.99	5492.79	6689.22	8331.73	8415.95	6901.74	4426.03	6086.68	5221.98	5995.89	6682.83	6803.68	5142	5719.84	4381.97	5839.21	7445.75	5347.1
8	75820249	75827218	6969	+	ENSMUSG00000005413	protein_coding	ENSMUSG00000005413	Hmox1	ensembl_havana	9	7284.08	6782.11	4730	7606.94	7008.97	5945.04	4872.99	4940.01	5311.98	5406.96	6732.93	6345.03	6336.09	4365	5840.06	3653.99	3402.98	4129.02	3624.01	2358.01	4035.03	3450.98	4694.02	5284.04	6780.9	7038.08	6469.07	2752	3743.98	3238	3715.01	3609.98	3698.98	2020.99	2045	1656	2159	2598.99	1987.01
11	59552131	59671687	119556	+	ENSMUSG00000005417	protein_coding	ENSMUSG00000005417	Mprip	ensembl_havana	18	2949.18	3062.99	2123.63	3231.73	3123.8	3143.32	2929.25	2817.87	3256.68	3462.9	2933.99	2695.94	2979.96	2303.56	3478.17	2058.2	2413.34	2843.12	2497.06	1982.13	3078.12	2940.39	2496.66	3151.13	3928.95	4012.11	3427.71	2389.85	3520.26	2856.94	3334.16	3358.04	3516.04	2578.7	2814.96	2047.73	2872.46	3538.27	2685.7
7	24967129	24993585	26456	+	ENSMUSG00000005442	protein_coding	ENSMUSG00000005442	Cic	ensembl_havana	14	5155.97	5028.06	3464.99	5687.07	5192.01	4825.91	4088.02	4095.99	4458.03	4611.98	5254.9	4902.99	4879.96	3776.98	5922.91	3191	3637.99	4286.01	3951.04	2712	4422.04	3921	3037.98	3822	4746.03	4667.02	4372.94	2600.02	3642.04	3122	4010.98	3832.96	4199.97	2865.99	3301.98	2346.99	3345	4131.01	2969
7	24994474	24997412	2938	-	ENSMUSG00000005447	protein_coding	ENSMUSG00000005447	Pafah1b3	ensembl_havana	13	0	0	0	0	0	0	0	0	0	0	0	0	0	0	0	0	0	0	0	0	0	0	2	0	0	0	1	0	0	0	0	0	0	0	0	0	0	0	0
8	84699622	84723073	23451	+	ENSMUSG00000005469	protein_coding	ENSMUSG00000005469	Prkaca	ensembl_havana	11	3091	3037	2307	3277	3427	2959	2636.01	2727	3005	3158	2898	2613	2764	2276	3002	1930	1780	2339	2158	1581	2511	2327	2405	2810	3681	3642	3035	1829	2691	2492	2654	2844	2827	2171	2599	1706	2351	3182	2304
8	84682136	84696827	14691	+	ENSMUSG00000005470	protein_coding	ENSMUSG00000005470	Asf1b	ensembl_havana	9	989	1020	778	977	1195	1273	1204	1230	1365	1444	975	855	1092	991	1335	842	902	932	1048	793	1324	1297	1523	1789	2396	2474	2011	1278	1817	1555	1657	1913	1794	1530	1508	1213	1560	2017	1387
8	84441806	84453522	11716	+	ENSMUSG00000005481	protein_coding	ENSMUSG00000005481	Ddx39a	ensembl_havana	19	3805.94	3692.95	3071.96	4611.04	4453.91	4005.93	3514.06	3613.03	3930.01	4202.96	3691.95	3229.94	3467.01	3434.03	4165.7	2902.98	2324.03	2570.01	2551	1992.03	3030.97	3025.01	4933.81	5623.03	7943.55	8115.62	6521.19	3384.99	4705.85	3881.88	4525	4623.09	4882.84	4004.11	4325.05	3627.96	4216.89	5456.89	3870.93
8	84334822	84339283	4461	+	ENSMUSG00000005483	protein_coding	ENSMUSG00000005483	Dnajb1	ensembl_havana	11	1038.01	971.004	827.003	1213	1118.99	1055	1092.99	965.993	1075	1144	1042.01	1064.99	1079.01	838.004	1221	807.001	667.004	878.002	824.995	557	1015.99	934.994	1075.99	1273	1658.01	1686.01	1525.99	848.997	1042	885.999	1053.99	1175.01	1188	922.005	1089.99	735.998	989.991	1446	945.997
1	87872841	87936274	63433	-	ENSMUSG00000005501	protein_coding	ENSMUSG00000005501	Usp40	ensembl_havana	15	925.001	904.997	694	901.001	993.999	977	834	899.001	952.996	1062	909	882.001	881.999	816.002	1063	628.999	717.999	903	789.001	610.001	1025	901.999	739.998	754	1067	1053	847.998	642.999	849.003	753	776	907.998	929	619.001	735	521	697.998	913.997	645.999
2	90735084	90741971	6887	+	ENSMUSG00000005505	protein_coding	ENSMUSG00000005505	Kbtbd4	ensembl_havana	13	963.933	854.699	611.012	958.458	980.7	1031.37	1063.8	978.307	1089.88	1120.51	884.795	816.981	894.454	747.754	989.294	676.372	755.466	856.765	830.328	678.129	921.721	970.173	847.442	937.986	1299.82	1394.29	1137.19	792.053	1131.34	995.147	1082.27	1087.04	1081.64	734.137	994.195	676.962	884.971	1158.7	878.058
2	90770727	90849843	79116	+	ENSMUSG00000005506	protein_coding	ENSMUSG00000005506	Celf1	ensembl_havana	17	5101.96	4858.05	3642.95	5001.98	5137.98	4889.97	4187.01	4241.94	4509.99	5059.97	4551.01	4115.96	4507.94	3605.03	4706.95	2959	3318	3830	3474.01	2526	4087.93	3875.95	3878.06	4607.07	5934.02	6033.08	5007.99	2803.01	4285.02	3878.98	4149.03	4489.96	4455.01	3438.04	3823.04	2742.99	3502.97	4309.96	3504.03
2	90724978	90735172	10194	-	ENSMUSG00000005510	protein_coding	ENSMUSG00000005510	Ndufs3	ensembl_havana	10	2227.47	2103.65	1703.74	2453.88	2237.73	2074.78	1874.61	1745.36	1843.33	1862.87	2041.27	1994.51	1915.15	1788.77	2325.83	1382.07	1197.92	1511.78	1413.39	961.986	1434.22	1481.32	1607.63	1890.83	2532.39	2453.98	2288.65	1156.51	1601.46	1433.1	1750.65	1803.86	1815.56	1504.92	1554.76	1262.92	1576.31	2041.44	1459.03
5	135698887	135764181	65294	+	ENSMUSG00000005514	protein_coding	ENSMUSG00000005514	Por	ensembl_havana	15	5427.14	4906.03	3533.99	6397.96	5407.02	6656.97	5807.07	5718.83	5927.8	6380.9	4747.97	4512.98	4529	3476	4958.08	2837.97	4235.95	5134.98	4673.99	3622.01	5447.05	4824.93	2744.04	3274.02	4012.04	3822.01	3466.01	2717	3963.94	3181.01	3773.95	4096.06	4227.02	2454.97	3022	2108.02	2764.96	3510.04	2615.02
7	67602575	67883417	280842	+	ENSMUSG00000005533	protein_coding	ENSMUSG00000005533	Igf1r	ensembl_havana	11	2440	2390	1462	2279	2409	2264	1781	1803	2028	2328	2054	1850.01	2136	1450	2109	1341	1474	1824	1623	1301	1918	1831	1239	1429	1750	1692	1444	1153	1750	1525	1586	1713	1943	1241	1358	791	1306	1435	1323
8	3172061	3329618	157557	-	ENSMUSG00000005534	protein_coding	ENSMUSG00000005534	Insr	ensembl_havana	11	1453	1311	870	1337	1405	1389	1202	1204	1175	1340	1339	1242	1309	1015	1466	778	967	1298	1138	797	1194	1162	593	756.001	1002	1003	911	605	855	797	945	979	1058	650	815	542	873	1042	758
7	12733041	12764963	31922	+	ENSMUSG00000005566	protein_coding	ENSMUSG00000005566	Trim28	ensembl_havana	15	7762.14	7382.88	5553.02	8605.95	7938.16	8295.03	7047.96	7360.14	8146.08	8483.14	7406.02	6722.97	6844.01	5955.06	8197.91	4942.03	5423.02	6178.97	6119.05	4686	6852.12	6644.97	6781.03	7944.1	10311.9	10081.3	8548.04	5804.02	8184.05	6666.97	8070.06	8354.03	8937.88	5870.96	6938.95	5028.03	6894.98	8168.96	5955.1
7	12769047	12772203	3156	-	ENSMUSG00000005575	protein_coding	ENSMUSG00000005575	Ube2m	ensembl_havana	17	2565.02	2599	1908.99	3032.99	2853	2670.99	2066.99	2223.02	2370	2523.99	2672.03	2730.97	2497	2307.99	3128.99	1919.01	1613.01	2049	1962.01	1540.01	2320	2034	2193.99	2974.99	3531.98	3395.96	2890.99	1898	2343.99	2015	2495.99	2559.98	2793.02	2130	2444.99	1946.99	2263.02	3010	2211
16	4105393	4238363	132970	-	ENSMUSG00000005580	protein_coding	ENSMUSG00000005580	Adcy9	ensembl_havana	12	829.999	736.997	581	646	749.003	406	354	351.999	398.001	442	744.001	674.002	712	548.001	767.004	404	274	350.999	252	233	383	331	431.001	464	556.001	568.999	464.998	257	371	269	334	381.001	362	360	373	299	355.999	512	372
13	83652153	83815200	163047	+	ENSMUSG00000005583	protein_coding	ENSMUSG00000005583	Mef2c	ensembl_havana	17	5087.92	5132.94	3871.03	5427.98	5915.92	4787.05	4152	4459.01	4625.95	5230.98	4523.05	3813.99	4177.05	3729.04	4491	2919.03	2899.03	3400.95	3151.01	2482.99	4185.03	3772	3398	4247.98	5289.04	5205.99	4356.01	2908.99	4339.05	3549.01	4315.01	4559.96	4874	3294.02	3641.01	2701.99	3563.02	4044	3530.98
7	110628158	110655585	27427	+	ENSMUSG00000005609	protein_coding	ENSMUSG00000005609	Ctr9	ensembl_havana	17	2249	2125	1578	2292	2373	2177.01	2099.99	1969	2064.98	2172	1968.01	1782.99	1816	1524	2107.02	1322	1302	1534	1396	1184.01	1700	1566	1593	1984.01	2561	2526.99	2074.97	1473	2005.01	1699	1801	2092.01	2085	1416	1688	1193	1745	1936	1331
7	110666957	110682238	15281	-	ENSMUSG00000005610	protein_coding	ENSMUSG00000005610	Eif4g2	ensembl_havana	18	25951.2	25349.8	20119.3	26337.9	28664.3	27543.9	24974.4	25487.9	28261.5	30352	26312.9	24419.7	24733.4	21571.6	28085.1	17957.9	18851.9	22050.5	20834.6	16080.8	25828.4	24850.6	29345.8	32456.1	43496.9	44580	36727.6	21827.7	31251.8	27526.4	29039.1	32573.7	32338.4	21547.1	24933	18325.9	23479.9	30110.2	22601.8
16	32249739	32293889	44150	+	ENSMUSG00000005615	protein_coding	ENSMUSG00000005615	Pcyt1a	ensembl_havana	16	2959.01	2797.59	2118.02	3085.34	2888.96	2281.06	2066.52	2169.47	2238.39	2322.79	2894.45	2695.72	2745.98	2328.42	3117.29	1904.86	1563.63	1923.44	1812.88	1449.58	2002.71	2083.01	1596.71	2131.67	2756.42	2659.93	2240.45	1280.9	1769.02	1571.79	1706.47	2017.31	1880.84	1984.32	2380.85	1672.34	2280.79	2804.15	2129.67
7	80643429	80694913	51484	+	ENSMUSG00000005621	protein_coding	ENSMUSG00000005621	Zfp592	ensembl_havana	12	958.999	886	714	1036	1027	1131	896	844	977.001	1010	1075	888.001	897	743	1068	591	761	919.001	895	638	1059	800	655	809.999	978.999	1078	846	620	824.001	706	802	805.001	942.001	585	927.001	501	814	878	857
3	94940005	94949926	9921	-	ENSMUSG00000005625	protein_coding	ENSMUSG00000005625	Psmd4	ensembl_havana	16	4134	3869.03	3108	4852.02	4369.98	4467.03	4149	4091.94	4266.97	4675.06	4140.02	4146.02	3968.03	3401.02	4583.95	2791.99	3058	3597.04	3368.03	2561.99	3902.04	3659.08	3545.99	4196.99	5585.06	5762.98	4703.98	2967.01	4228.99	3423.05	4066.03	4287.96	4249.01	3462.01	3755.98	3019.99	3792.07	5008	3542.95
12	54793134	54842489	49355	-	ENSMUSG00000005656	protein_coding	ENSMUSG00000005656	Snx6	ensembl_havana	10	4399.91	3976.01	3168	4156.99	4331	5227.88	4683.01	4741.95	4866.99	5375.17	3903.94	3689	3797	3021.01	3834.92	2622.95	3436	4025.01	3666.01	2761	4348.97	4167.06	3217	3948.1	4880.02	5313.95	4231.01	3078.93	4150	3616.01	3964	4566.08	4262.02	2638.04	3012.98	2231.02	2761.03	3763.08	2728.03
6	83282673	83302891	20218	-	ENSMUSG00000005667	protein_coding	ENSMUSG00000005667	Mthfd2	ensembl_havana	9	2114	2246	2078	2793	2875	555	584	640	782	785	2460	2298	1857	2054	2935	1491	241	297	276	257	450	381	1804	2156	2905	2761	2317	1047	1424	1244	1479	1597	1412	3277.01	3902.01	2714	3639.01	4514.01	3680.01
1	171043580	171050084	6504	-	ENSMUSG00000005674	protein_coding	ENSMUSG00000005674	Tomm40l	ensembl_havana	10	871.75	818.486	647.054	955.091	973.1	886.718	895.411	800.423	957.188	898.954	773.882	771.068	816.255	761.9	1017.35	591.672	645.681	751.681	743.627	583.436	787.252	727.254	689.914	861.473	1196.3	1205.77	986.777	541.137	869.564	710.562	839.525	903.021	885.931	782.602	911.59	774.397	910.458	1328.79	933.642
1	171041539	171048271	6732	+	ENSMUSG00000005677	protein_coding	ENSMUSG00000005677	Nr1i3	ensembl_havana	15	8.25169	17.5124	18.9446	25.9061	31.8949	19.2803	5.58996	17.5765	28.812	13.0443	17.1155	9.93245	8.74703	9.10169	29.6497	8.32806	10.3208	5.31627	9.37079	10.5658	21.7488	22.7434	20.0848	13.5287	21.6925	21.2329	9.22412	18.8635	12.4378	18.4374	12.4722	18.9806	16.0697	17.4008	21.4105	13.604	5.54439	20.2086	35.3613
10	128139204	128157228	18024	+	ENSMUSG00000005682	protein_coding	ENSMUSG00000005682	Pan2	ensembl_havana	10	646.001	755.997	400	662	656.998	595.999	561	507.999	538	614.002	514	512.001	483	452.999	593	353	423	495	470	368	509.999	439	427	470	645	551.001	533.001	331.999	544.001	422.001	467.999	534	492	371	420	286	451.001	572.001	399
10	128173603	128198349	24746	+	ENSMUSG00000005683	protein_coding	ENSMUSG00000005683	Cs	ensembl_havana	9	8567	8167	6559	9356	8955	7072	6748.99	6634	7341	7669.99	8326	7550	7956.99	6769	9637	5913	4978	5858.99	5290.99	4258	6482	6008.99	7581	9018.99	11414	11524	9978	5157.99	7733	6622	7633.99	8150	8226	6796	7734	5862	7774.99	10061	7224
7	110367413	110411613	44200	+	ENSMUSG00000005686	protein_coding	ENSMUSG00000005686	Ampd3	ensembl_havana	18	600.873	629.999	400	616.999	579.997	680.001	658.999	507	601.002	575.987	650.001	539.901	552.001	492.001	630.998	409.001	539.001	587.001	548.999	402.001	614.998	569	404.001	496	560.001	555.998	579.999	333	447.999	416	483.7	449.987	527.998	359.982	373.001	260	409.001	475	378.963
3	103078971	103086483	7512	+	ENSMUSG00000005687	protein_coding	ENSMUSG00000005687	Bcas2	ensembl_havana	15	3908.05	3791	2983.97	3913.9	4279.02	4092.09	3711	3433.98	3752.98	4117.89	4123.1	3986.05	3669.02	3406.02	3932.08	2710.98	2858	3490.99	3152.03	2504	3821.02	3492.93	3086	3834.01	4882.06	4970.12	4149.96	2952.98	3745.92	3080.03	3708.98	4039.97	3824	3326.03	3387.97	2785	3406.98	4176.03	3372.96
8	106363200	106409555	46355	+	ENSMUSG00000005698	protein_coding	ENSMUSG00000005698	Ctcf	ensembl_havana	16	1771	1701	1338	1567	1869.15	2145	1865	1889.99	1969	2321.01	1851.99	1635	1731	1557	2062	1323	1560	1919	1782.99	1406	2009.99	2055.99	2067.98	2223	2955	2980.01	2371.01	1835	2376	2100.99	2165.01	2446	2618.01	1652.46	1971	1501	1958.01	2220.99	1788
8	106427780	106430129	2349	+	ENSMUSG00000005699	protein_coding	ENSMUSG00000005699	Pard6a	ensembl_havana	17	290	289	174	325	285	194	187	165	170	230	228	206	221	202	290	154	116	161	136	90	148	131	135	217	255	259	249	124	145	125	145	167	163	208	287	174	281	316	222
16	4362525	4377719	15194	-	ENSMUSG00000005718	protein_coding	ENSMUSG00000005718	Tfap4	ensembl_havana	9	552	500	350	602	561	522	501	496	494	563	604	453	480	407	506	329	397	439.999	474	277	511	397	411	495.001	601	614.001	543	332	578.001	390	487.001	509	552.001	327	411	313	402	511	403
16	18057648	18066597	8949	-	ENSMUSG00000005732	protein_coding	ENSMUSG00000005732	Ranbp1	ensembl_havana	15	2644.02	2498.01	2137.03	2680	3178.03	3129	2768.07	2785.01	3053.02	3507.01	2866.02	2675.01	2779	2608.02	2941.99	2194.01	2203.01	2556.02	2460.01	1934	2972.03	2944	3567.05	4091.02	5708.98	5398.97	4325.04	2840.99	3535.01	3197.09	3673.99	4143.15	4293.98	2970.01	3180.97	2454	2774.01	3924.01	3051.03
3	94861386	94868873	7487	+	ENSMUSG00000005774	protein_coding	ENSMUSG00000005774	Rfx5	ensembl_havana	13	564.56	575.395	407.29	566.999	624.075	580.002	502.999	548	599.001	622.705	527.101	512	452	395.001	501.999	329.313	382	442	387	318	485.457	396.506	353.999	402.447	533.196	525.999	420	343	423	348	418	477.001	493.999	387.689	501.499	348.293	444	563	441.999
3	94791404	94794273	2869	-	ENSMUSG00000005779	protein_coding	ENSMUSG00000005779	Psmb4	ensembl_havana	13	7733.71	7171.78	5650.95	8583.85	7833.27	7276.7	6844.14	6664.08	7375.1	7868.77	6922.93	6953.23	6976.76	6167.1	7972.2	5111.07	4740.99	5711.07	5528.11	4142.05	6442.95	5943.9	6123	7592.4	9921.66	9848.34	8470.28	5013.94	7149.13	5791.81	6890.85	7258.17	7710.03	5969.94	6691.1	5388.89	6417.86	8628.81	6273.98
9	7558457	7568487	10030	+	ENSMUSG00000005800	protein_coding	ENSMUSG00000005800	Mmp8	ensembl_havana	4	73	71	33	78	81	27	30	11	22	22	96	53	71	64	52	42	16	14	14	14	33	18	62	76	100	110	84	24	52	27	34	43	43	27	34	17	37	45	35
2	122523153	122544584	21431	-	ENSMUSG00000005802	protein_coding	ENSMUSG00000005802	Slc30a4	ensembl_havana	13	2509.99	2388.02	1861.99	2311.02	2613.98	2286.98	2034	2004.02	2225.99	2340	2689	2695.01	2477.99	2272.01	2648.99	1739.99	1606.99	2007.01	1694	1425.99	2246.03	1953.98	1935.99	2254.03	2963.99	3022.06	2486.98	1554.01	2289.98	1801.02	1924.99	2146.02	2210.01	1846.99	2151.97	1723	2129.99	2495.98	2165.98
2	122607157	122651490	44333	+	ENSMUSG00000005803	protein_coding	ENSMUSG00000005803	Sqor	ensembl_havana	15	1683.02	1623.02	1226.01	1815.02	1838.03	1626.02	1432	1418	1481	1521.01	1726	1973.01	1922	1587.99	1966.97	1226.99	1174	1451.99	1267	909.009	1472.01	1306	839.999	1149	1388.01	1390.01	1270	866.01	1162.99	1068.01	1149	1345	1201.99	1128	1263.99	966.009	1135	1547	1242
2	122580423	122591396	10973	+	ENSMUSG00000005804	protein_coding	ENSMUSG00000005804	Bloc1s6	ensembl_havana	15	1333.01	1157.01	957.004	1363.99	1356	1209.01	991.005	1054	1230	1230	1329.01	1137	1228	987	1355	896.005	839	1076.01	992.004	759.001	1100	998.001	970.998	1076	1308	1406	1395.01	779.002	1045	892.005	947.999	1111	1092.99	936.999	1250	725.002	1038	1381.99	1034
3	138164717	138195277	30560	-	ENSMUSG00000005813	protein_coding	ENSMUSG00000005813	Metap1	ensembl_havana	13	1541	1351	1064	1482	1414	1781	1360	1577	1640	1826	1466	1388	1434	1157	1344	867	1135	1344	1204	950	1513	1362.99	1518	1607	2216	2191.99	1677.01	1262	1538	1510	1702	1661	1701	1245	1365	1063	1273	1734	1274
17	57541635	57555447	13812	-	ENSMUSG00000005823	protein_coding	ENSMUSG00000005823	Gpr108	ensembl_havana	10	1447.01	1363	970.999	1670.99	1480.01	1569	1290	1348	1363	1265	1582.99	1524.99	1368	1239.99	1734.99	941	1211	1425.01	1294	882.001	1451	1420	827.998	979	1152	1266.99	990.999	700.001	983.997	763.999	1003.99	1069	1051	880.002	1121	779.001	1125	1313.99	1114.01
17	57496492	57501178	4686	-	ENSMUSG00000005824	protein_coding	ENSMUSG00000005824	Tnfsf14	ensembl_havana	8	68	54	27	60	49	48	42	43	35	50	103	81	50	26	81	51	32	55	69	39	64	47	46	42	67	60	60	22	42	51	48	31	49	30	55	28	19	51	36
16	11010834	11021196	10362	-	ENSMUSG00000005846	protein_coding	ENSMUSG00000005846	Rsl1d1	ensembl_havana	13	6457.13	5920	4683.01	6114.96	6329.17	6282.97	5637	5482.92	5841.07	6187.99	5890	5740.1	5265.97	4855.01	5833	4045.04	3976.01	4701.02	4351	3338.01	5134.04	4723	4867.98	5455	7397.95	7588	6200.04	3713	4850	4338	4520	5363.97	5020.03	4523.02	5051.06	3735.99	4643	6135	4894.99
18	34353977	34455606	101629	+	ENSMUSG00000005871	protein_coding	ENSMUSG00000005871	Apc	ensembl_havana	16	1231	1255.01	838	1186.99	1373.01	1398	1183.01	1135	1347	1191	1157	1014	1078	853	1174.01	736.999	966.005	1254	1053	767.998	1287.01	1155	738.999	861.995	1112	1049.01	987.002	776	962.002	958	1065	1093	1294	669	772	471.001	687.002	898.001	738.001
18	34477938	34507124	29186	-	ENSMUSG00000005873	protein_coding	ENSMUSG00000005873	Reep5	ensembl_havana	7	1866	1731	1387	1866	1964	1999	1779	1850	2234	2286	2007	1985	2029	1858	2405	1556	1631	2031	1893	1453	2311	2112	1919	2320	3139	3162	2532	1535	2142	2062	2158	2431	2482	1821	2021	1552	1770	2459	1742
2	155849965	155860200	10235	+	ENSMUSG00000005881	protein_coding	ENSMUSG00000005881	Ergic3	ensembl_havana	14	2206.98	2151.02	1656.01	2572	2244.01	2393.01	2070.01	1916.98	2097	2230.99	2359	2291	2268.99	1890.01	2639.02	1539	1770.01	2172.01	1986	1394.99	2013.99	1829	1356	1716.01	2186	2213.99	1996.99	1376	1803.01	1440	1823	1846.01	1939.01	1510	1787.99	1241	1676	2208	1622
2	155688814	155772231	83417	-	ENSMUSG00000005882	protein_coding	ENSMUSG00000005882	Uqcc1	ensembl_havana	19	1379.99	1198	1053	1440	1401	1292	1266	1190	1253.99	1355	1370	1189	1133	1159	1488	861.999	778.999	1051	956.003	810.001	1117	1023	1040	1207	1628.99	1799	1414	830	1192	998.002	1097	1164	1191	934.999	1157	818	915	1437.99	1060
1	13209329	13444308	234979	-	ENSMUSG00000005886	protein_coding	ENSMUSG00000005886	Ncoa2	ensembl_havana	15	1506.01	1435	1024	1475.01	1546	1494	1215	1242	1494	1559	1387	1247	1351	1099	1590	873.999	1115	1250.01	1096	871	1368	1122	1156	1283	1484	1661.01	1388	1048	1457.01	1161	1399	1427	1479	1063	1174	845.001	1180	1438	1211
6	92068371	92151276	82905	+	ENSMUSG00000005893	protein_coding	ENSMUSG00000005893	Nr2c2	ensembl_havana	15	1022.84	939.163	697.383	969.268	930.144	1366.5	1101.49	1081.09	1100.39	1126.69	1018.36	877.765	898.876	735.825	1107.21	599.794	934.054	1069.72	997.258	638.985	1095.65	991.906	684.3	820.768	998.804	967.549	870.709	705.945	909.185	901.256	805.108	993.957	1003.12	737.684	946.729	630.589	865.285	1066.56	799.336
10	93983885	94033074	49189	+	ENSMUSG00000005897	protein_coding	ENSMUSG00000005897	Nr2c1	ensembl_havana	15	589.999	480	416.999	527	557.002	604.998	464.001	543	515	608.001	505.001	419.001	536.001	407	536.001	376	372.001	511.998	425	315	481.999	474.001	356	400	550.999	579.999	490	334	497.999	408	417.001	482	476	308	328	264	426.999	473.002	390
16	17437218	17462693	25475	+	ENSMUSG00000005899	protein_coding	ENSMUSG00000005899	Smpd4	ensembl_havana	15	769.999	747	526	819	862.001	877.001	836.001	838.001	978.998	1031	797.999	689.999	795.001	638.001	932.999	547	620	784	647.001	530	872	847.998	870.002	1058	1208	1233	1064	762.001	1087	965	1049	1125	1102	686	745	622	711.001	848	644.999
5	3646066	3687233	41167	+	ENSMUSG00000005907	protein_coding	ENSMUSG00000005907	Pex1	ensembl_havana	15	736.521	693.523	508.802	654.635	691.448	767.564	691.052	611.455	675.236	750.609	619.01	601.386	580.776	542.11	637.936	414.846	527.971	620.82	600.751	385.288	683.785	523.798	486.584	432.731	601.925	668.722	536.706	378.068	505.78	402.774	484.704	523.255	569.814	414.866	510.869	347.485	454.736	557.004	421.846
17	29170924	29188524	17600	+	ENSMUSG00000005936	protein_coding	ENSMUSG00000005936	Kctd20	ensembl_havana	20	1940.98	1801.01	1398.01	1819	2061.99	2251.02	1849.01	2033.98	2298	2236	2066	1891	2071.99	1623	2326.99	1352	1601.01	1786.99	1699	1271	2148.98	2028.99	1890	2177	2905	2845.98	2518.01	1494	2141	1895.99	2130	2157.02	2489.01	1825.99	2101	1570	2065.98	2555.98	2022
11	73074422	73089869	15447	-	ENSMUSG00000005949	protein_coding	ENSMUSG00000005949	Ctns	ensembl_havana	10	1193.99	999.997	775.999	1141.99	1174.01	1194.98	1114.99	1176.01	1176	1245	1229.01	1094	1139	873.004	1396.02	779	979.996	1217.99	1132.99	806.005	1334	1079.99	662.004	885	1169	980.994	926.004	683.001	931	809.996	894.993	1028	948.993	720.999	983.006	627.998	803	1023.01	843.002
11	73090286	73115338	25052	+	ENSMUSG00000005951	protein_coding	ENSMUSG00000005951	Shpk	ensembl_havana	14	129	160	94	156	151	134	113	90	109	108	139	138	135	86	126	47	64	81	71	56	92	73	40	55	64	59	64	43	52	44	28	54	84	53	113	88	61	107	111
16	21023505	21042056	18551	+	ENSMUSG00000005958	protein_coding	ENSMUSG00000005958	Ephb3	ensembl_havana	16	103	134	68	104	127	142	124	113	144	144	140	102	104	99	113	67	93.0001	115	155	88	120	105	129	160	189	186	108	95	132	109	120	152	138	92	111	61	105	157	83.9999
3	94520064	94566180	46116	-	ENSMUSG00000005968	protein_coding	ENSMUSG00000005968	Tuft1	ensembl_havana	15	534	522.001	365.001	628.999	549	690.998	549.001	515.999	577	651.001	741.999	612.999	659.002	541	620.999	419	522.999	566.999	552.002	434.001	609.003	541.001	264	403	503.001	476.001	401	273.001	381	340	419.999	415	410.001	344	419.999	305	343	468	415
2	105216636	105229665	13029	-	ENSMUSG00000005973	protein_coding	ENSMUSG00000005973	Rcn1	ensembl_havana	7	698	669	493	615.996	650.997	562.998	583.002	524	587.997	643.999	642.002	640.998	606	545.998	610.999	450.999	447.999	522	504.999	403.999	602.996	557.999	450	507.001	671.001	707	629.999	441.998	573.001	504.001	535.998	600.003	581.999	429	432.999	288	410.999	492.999	376
16	3854806	3857889	3083	+	ENSMUSG00000005980	protein_coding	ENSMUSG00000005980	Dnase1	ensembl_havana	16	39.206	35	40	43	26	53	56	69	45.2254	72.664	44	45	39	40	42.274	21	53.7172	52.5401	72.8722	30	58.5899	62.9606	34.8959	29	52	28	39	34	57	38.9992	42.682	50.9498	62.4493	23	32	26	37	26	26
16	3857835	3895692	37857	-	ENSMUSG00000005981	protein_coding	ENSMUSG00000005981	Trap1	ensembl_havana	12	6562.01	6014.99	4919	7166	6599.99	5401	4839	4932.01	5274	5624	6135.01	6043.01	5651	4757	6701.99	4140	3360	4168	3802	2826	4392	3965	3713	4609	5907	6086.01	5246	2932	4154	3679	4141	4483	4570.01	3822	4664	3234	4477	5625.01	4138
16	3690239	3722635	32396	+	ENSMUSG00000005982	protein_coding	ENSMUSG00000005982	Naa60	ensembl_havana	15	543.125	519.518	503.914	626.935	552.46	741.034	569.065	570.443	641.261	696.749	598.001	521.735	576.374	468.469	597.869	417.835	500.123	630.609	503.725	454.299	614.947	620.743	597.557	565.145	850.219	761.096	680.809	486.732	639.822	645.114	757.667	688.618	830.54	470.911	496.252	394.317	449.5	664.128	484.321
16	3713043	3726554	13511	-	ENSMUSG00000005983	protein_coding	ENSMUSG00000005983	1700037C18Rik	ensembl_havana	16	50.8041	47.9777	52.5544	50.8422	54.7807	46.0925	61.4525	40.558	74.3239	59.0236	44	26.573	42.3763	32.5305	58.1295	29.165	43.3765	50.757	34.1251	31.4716	61.937	39.8596	36.1049	58.3018	94.2708	73.4634	62.2934	35.2834	45.9906	48.2643	64.7068	58.9169	64.7944	37.0888	40.7484	25.8323	37.11	54.2868	43.1831
19	4320208	4333166	12958	-	ENSMUSG00000005986	protein_coding	ENSMUSG00000005986	Ankrd13d	ensembl_havana	17	97	96	79	122	111	85.0001	75	83	103	104	87.0001	99	76	45	116	68	70	77	72	41	68	72	85	106	106	102	99	50	82	57	65	72	81	76	102	75	80	122	85
1	150268589	150325687	57098	+	ENSMUSG00000006005	protein_coding	ENSMUSG00000006005	Tpr	ensembl_havana	19	4467.96	4474.01	3276	4211	4420.99	4367.97	3638.98	3713.01	4345.02	4622.04	4256.04	3928.98	3927	3249	4346.01	2870.99	3487.01	4052.02	3705	2714	4539.97	4154	2926.6	3326.98	4106.03	4266	3588.98	2529	3380.92	2996.99	3431.99	3759.63	3890.98	2483.01	2697.03	1875	2508	3439.1	2448.99
1	150237056	150268832	31776	-	ENSMUSG00000006010	protein_coding	ENSMUSG00000006010	Odr4	ensembl_havana	15	1038.01	916.994	783.996	1003.01	851.997	812.997	882.997	854.001	778.002	861	828.002	886	852.002	727.998	854.001	547.001	627.998	825.996	676	518.001	819.999	737.998	543.372	607	758.001	809.003	658	421.001	544.998	493.001	511	590.363	572.998	485	584.999	389	480.999	614.885	510
7	15931072	15955963	24891	-	ENSMUSG00000006019	protein_coding	ENSMUSG00000006019	Dhx34	ensembl_havana	16	629.998	569.999	451	729	697.002	518	470.999	435.001	560	529.002	591.001	459	583.999	407.001	608	364	328.001	417	454	257	444.001	336.001	452	503.999	669.003	640.997	543.002	308	404.001	329	417	466	501	500	609	423	523.999	653.003	523
7	15853820	15861442	7622	+	ENSMUSG00000006021	protein_coding	ENSMUSG00000006021	Kptn	ensembl_havana	6	398	373	270	460	459	265	273	271	325	308	321	370	321	279	387	213	192	243	260	184	238	219	202	337	338	324	308	180	233	212	218	263	254	293	338	226	266	421	254
7	15832383	15851901	19518	+	ENSMUSG00000006024	protein_coding	ENSMUSG00000006024	Napa	ensembl_havana	14	4225.02	4076.97	3057	4800.03	4473.03	3573.98	3094	3075	3457.01	3593.01	3989	3705.03	3672.02	3137.02	4306.03	2691.01	2460	2775.99	2542.99	1970.01	2860.99	2620	2719.01	3385.01	4231.03	4194.99	3563.02	1837	2458	2303	2635.99	2715	2786	2805.01	3397.99	2629.01	3206.99	4294.99	3139.98
18	36799734	36803869	4135	-	ENSMUSG00000006050	protein_coding	ENSMUSG00000006050	Sra1	ensembl_havana	13	1292	1213	961.998	1415	1321.99	970.996	849.002	942.002	1015	1020	1206.01	1167	1186	979.002	1228	768.001	662.001	746.998	716	494	771	750	888.001	1129	1457.01	1306	1095	579	785.002	707	848.999	839.001	810.998	792.998	786.003	665	900.002	1233	842.003
11	95959678	95966497	6819	-	ENSMUSG00000006057	protein_coding	ENSMUSG00000006057	Atp5g1	ensembl_havana	16	1052.21	1040.44	978.32	1322.3	1318.1	1147.08	940.829	1003.18	1212.08	1318.05	1151.49	1094.01	1045.4	940.508	1096.82	786.238	690.24	830.146	701.546	656.161	915.737	899.786	1313.31	1596.3	1968.93	2017.13	1528.28	1086.98	1311.98	1131.79	1441.66	1443.43	1529.81	1154.04	1122.35	920.923	1116.51	1426.02	1053.25
11	95925711	95938257	12546	+	ENSMUSG00000006058	protein_coding	ENSMUSG00000006058	Snf8	ensembl_havana	11	500	506.652	392.365	572.974	530.286	501.762	455.146	454.837	532.858	555.258	562.292	502.355	478.027	419.216	620.079	411.13	338.311	476.009	452.797	292.831	481.359	461.257	539.604	630.114	797.437	719.553	618.982	402.668	521.07	417.57	541.526	563.342	507.273	419	519.979	407.1	521.001	617.4	407.649
7	29923556	29931698	8142	-	ENSMUSG00000006095	protein_coding	ENSMUSG00000006095	Tbcb	ensembl_havana	13	735.27	749.364	614.033	859.336	937.137	782.504	656.001	643.75	799.545	746.9	861	829.788	852.5	747.878	1054.92	592.2	534.544	625.733	588.001	493.598	655.646	627.466	807.841	1033.36	1301.41	1209.25	1020.43	623.647	772.25	650.287	781.654	883.096	939.488	777.832	844.043	665.526	784.761	1045.04	805.643
11	75521814	75539698	17884	+	ENSMUSG00000006127	protein_coding	ENSMUSG00000006127	Inpp5k	ensembl_havana	10	830.994	772.003	585.999	830.001	724.996	708.002	661.001	689	654	732.998	773.002	766.999	758.004	676	791.997	534	563	647.001	545	468.001	683.999	634	428.999	459.001	641.001	597.002	605	390	484.002	375.001	405	505.998	532.998	388.001	470	434	461.001	631	490
16	17269851	17305299	35448	+	ENSMUSG00000006134	protein_coding	ENSMUSG00000006134	Crkl	ensembl_havana	5	1570	1511	1056	1691	1808	1756	1507	1413	1635	1886	1672	1426	1513	1230	1747	955	1059	1411	1272	980	1556	1399	1333	1511	1877	1843	1573	1065	1576	1502	1551	1771	1737	1147	1576	1003	1370	1865	1430
11	45742791	45801453	58662	+	ENSMUSG00000006169	protein_coding	ENSMUSG00000006169	Clint1	ensembl_havana	21	5943.05	5121.01	3998.13	5642.97	5515.86	5330.87	4554.1	4654.14	4964.03	5176.09	5310.77	4871.08	4879.97	4004.9	5323.8	3354	3267	3722.96	3494.05	2661.94	4175.98	3762.95	3806.91	4485.02	5845.17	5697.93	4736.06	3062.05	4102.1	3555.97	4183.07	4353.11	4487.97	3541.02	3791	2845	3724.05	4600.92	3631.97
13	22186343	22193913	7570	-	ENSMUSG00000006179	protein_coding	ENSMUSG00000006179	Prss16	ensembl_havana	10	22	32	11	23	18	29	12	10	11	14	25	17	27	19	39	16	9	26	13	10	17	24	9	19	22	22	21	17	16	10	22	15	8	25	23	25	17	41	16
13	29375729	30039658	663929	-	ENSMUSG00000006191	protein_coding	ENSMUSG00000006191	Cdkal1	ensembl_havana	18	358	330	309	401	407	348	274	310	348	323	425	382	308	241	359	203	205	247	276	204	312	264	203	267	345	358	319	150	237	164	224	244	245	257	288	209	259	322	274
7	130537841	130587391	49550	+	ENSMUSG00000006205	protein_coding	ENSMUSG00000006205	Htra1	ensembl_havana	14	487	510	374	535	521	577	558	436.001	514	478	460	504	474	402	542	321	403	505	419	326	463	495	289	371	518	557	375	341	428	382	423	434	483	294	361	299	366	381	347
4	141171965	141195242	23277	+	ENSMUSG00000006215	protein_coding	ENSMUSG00000006215	Zbtb17	ensembl_havana	13	614.001	474.002	378.999	693.001	556.998	393.999	454	446.001	422	431.999	566.001	494.001	507.002	369	540.999	328	323	358.999	384	287	415.999	363	313	410.001	548.001	515.999	438.001	237	299	264	365	354	355	324	458.001	318.999	366.001	517.998	428.999
4	141303373	141333408	30035	-	ENSMUSG00000006219	protein_coding	ENSMUSG00000006219	Fblim1	ensembl_havana	13	8876.98	8007.87	5515.06	9263.35	8184.35	6562.03	5828.3	5794.03	5748.91	6317.71	9163.35	8479.96	8434.4	6397.3	8958.31	5183.98	5515.17	6731.77	6016.95	3858.07	6289.27	5493.92	4044.08	5037.08	6156.18	5990.93	5423.02	3135.03	4404.92	3994.93	4552.88	4562.14	5051.92	3664.1	4377.09	3081.98	4166.91	5361.9	4021.96
4	141148090	141152623	4533	+	ENSMUSG00000006221	protein_coding	ENSMUSG00000006221	Hspb7	ensembl_havana	8	3776	3604	2417	4580	3481	3401	3385	3125	3160	3334	5197	4701	4626	3616	4940	2936	3678	4337	3868	3003	4478	3478	1935	2363	2862	2805	2583	2120	3196	2657	3026	3083	3101	904	936	773	1033	1294	931
9	21838767	21847169	8402	+	ENSMUSG00000006241	protein_coding	ENSMUSG00000006241	Ccdc159	ensembl_havana	17	49	35	29	51	37	64	54	54	53	54	34	41	51	22	41	30	33	55	32	24	31	46	24	29	43	21	48	27	36	26	18	51	43	30	43	21	29	58	16
5	88868714	88912080	43366	+	ENSMUSG00000006262	protein_coding	ENSMUSG00000006262	Mob1b	ensembl_havana	16	726.002	700	551.999	651.001	685	900.998	697.001	785.998	851	918	774	632.001	639.001	553	732	482.999	591.999	656.001	660	499.999	825	706	690.001	711.001	1079	974	808.001	623	889.002	858.002	781.999	886	907	538.001	624	420	554.001	707	606
8	69541298	69566364	25066	+	ENSMUSG00000006273	protein_coding	ENSMUSG00000006273	Atp6v1b2	ensembl_havana	15	20730.6	18459.1	14632.3	20920.9	20305.7	16743	15122.6	14584.3	15018.7	15435.2	21405.7	20906.4	20080.6	17841.5	22263.2	13829.3	12198.7	14575.5	13095.6	9790.07	15181.1	13248.3	12953.2	15177.8	20039.5	20240	17335.1	8768.84	11353.3	10350	11678.7	12783.8	12505.5	12195.2	14519.5	10944.1	14115.7	17470.6	13755.9
8	73094843	73175305	80462	-	ENSMUSG00000006276	protein_coding	ENSMUSG00000006276	Eps15l1	ensembl_havana	11	1410	1292.01	1030	1658	1313.99	1266.01	1170	1214	1228	1494	1654.01	1336	1362	1169.99	1459.99	993.002	1016	1080.01	973.003	791	1245	1083	1047	1235	1549	1490.99	1360	890.002	1187	998	1117	1131	1152.01	928.001	1107	837.999	964.002	1378.99	976
14	51061516	51108018	46502	-	ENSMUSG00000006281	protein_coding	ENSMUSG00000006281	Tep1	ensembl_havana	9	2303.99	2228	1552.99	2382.96	2241.02	2070.03	1696	1707.98	1811.02	1969.97	2097.01	2046.01	2055.04	1569.99	2433.01	1347	1497.99	1746.99	1731.98	1126	1977.98	1698.98	1174	1481.99	1823.02	1819.02	1668.99	1064	1544.99	1309	1580.01	1626.01	1760.01	1170	1569.99	919.004	1590	1868.02	1411.99
14	51002872	51022977	20105	-	ENSMUSG00000006288	protein_coding	ENSMUSG00000006288	Ttc5	ensembl_havana	9	923.876	842.855	654.877	1026	952.363	953.999	873.096	881.001	989	897.886	964.772	901.553	883.693	742.696	954.001	650.698	686	789.907	733.999	570.875	902.842	762.55	582.278	727.735	955.613	935.862	832.928	524.85	608	503.806	735.935	644.814	685.683	662.592	718.642	597.999	722	977.789	663.781
14	51143935	51162351	18416	-	ENSMUSG00000006289	protein_coding	ENSMUSG00000006289	Osgep	ensembl_havana	15	732.153	699.099	542.81	791.39	757.286	763.596	585.555	646.262	670.894	687.065	722.505	703.597	642.515	678.698	986.446	518.67	469.206	631.289	503.1	416.486	632.359	553.294	567.476	680.928	889.613	870.428	714.878	454.719	635.911	542.021	579.477	672.878	596.23	600.613	734.93	516.677	653.314	975.318	613.97
1	74318999	74323898	4899	-	ENSMUSG00000006299	protein_coding	ENSMUSG00000006299	Aamp	ensembl_havana	14	5136.93	4626.94	3487.03	5483.89	5043.04	4428.92	3838	3982.95	4147.02	4274.96	4612.9	4144.02	4264.14	3606.95	5271.86	3001.97	2766.02	3328	3027.02	2272.02	3500.97	3137	3198.02	3619.96	4795.93	4783.06	4231.08	2317.03	3324.97	2504	2926.97	3047.98	3181	3164.03	3574.99	2583	3313.99	4663.89	3235.02
1	74327406	74344782	17376	-	ENSMUSG00000006301	protein_coding	ENSMUSG00000006301	Tmbim1	ensembl_havana	18	1603	1572	1087.01	1758.98	1703.99	1597.99	1548.01	1420.37	1562	1622.98	1923.98	1705.01	1717	1483.98	2148.97	1183.99	1324.99	1530	1385.01	1133.72	1614	1589.98	1195	1257.01	1689	1703.98	1442.01	940.005	1244	1043.01	1203.01	1392	1364.01	1088.99	1290.99	1036.44	1333	1673.02	1240
1	74275243	74307369	32126	+	ENSMUSG00000006304	protein_coding	ENSMUSG00000006304	Arpc2	ensembl_havana	15	15281.7	14360.5	11155.7	15735	15859	13547.9	12261.9	11492.5	12954.7	13218.6	14152.6	13634.6	13540.6	11794.4	14528.1	9429.45	8891.26	10480	9715.49	7355.83	11259.7	10463.8	10839.9	12599.9	16441	16887.5	13637.6	7850.28	10235.2	8917.75	10424.2	11274.8	11248.1	8633.71	9395.53	7200.04	9253.4	12163.9	9388.57
7	30268283	30288152	19869	-	ENSMUSG00000006307	protein_coding	ENSMUSG00000006307	Kmt2b	ensembl_havana	17	1778.02	1611.02	1119.01	1644	1544.99	1545.01	1241.99	1357	1334.01	1463.99	1768	1522.98	1484.99	1125.99	1901.99	973.997	1221	1337	1166.99	851.002	1512	1249.99	1007.99	1203	1520.98	1449.01	1329.99	854.998	1173.99	977.994	1219.01	1196.99	1427.98	775.995	1067.01	783.002	1131.01	1248	1008
7	30289106	30298335	9229	-	ENSMUSG00000006310	protein_coding	ENSMUSG00000006310	Zbtb32	ensembl_havana	11	253	207	144	281	224	134	146	116	158	147	251	267	331	215	318	187	157	174	173	154	224	198	139	170	213	217	201	86	115	98	117	118	145	192	212	201	172	255	166
7	30427126	30428966	1840	-	ENSMUSG00000006315	protein_coding	ENSMUSG00000006315	Tmem147	ensembl_havana	10	857.998	825.001	691.001	951.001	1036	1112	1025	971.996	979.002	961	976.996	937.004	896.999	870.999	1145	711	816	855	867.998	629.999	971.997	880	850	1136	1509	1556.01	1114	838.001	1020	986.002	996.001	1116	1067	866	967.001	755.998	963	1260	899.999
7	3706992	3709897	2905	+	ENSMUSG00000006333	protein_coding	ENSMUSG00000006333	Rps9	ensembl_havana	15	22465.3	20529.3	14886.6	25986.9	22557.7	27751.1	23978.4	22266.7	23463.9	23656.9	22714.7	22831.7	21118.7	18682.8	23407.3	15468.5	17789.7	21645.3	20564.9	14126.8	20484.4	19245.1	13400.8	17188.5	22503.8	22577.7	19366.4	12693.1	16685.5	14010.4	17419	19022.6	19118.5	15039	17714.4	13279.9	16140.7	22371.4	16249.9
7	3623323	3632929	9606	-	ENSMUSG00000006335	protein_coding	ENSMUSG00000006335	Tfpt	ensembl_havana	17	313	267	196	336	265	265	256	209	254	251	284	287	275	214	293	221	163	216	199	149	232	191	204	272	370	365	280	167	182	152	214	204	248	231	278	196	210	304	278
12	113103856	113109127	5271	+	ENSMUSG00000006356	protein_coding	ENSMUSG00000006356	Crip2	ensembl_havana	11	0	0	0	1	0	0	2	0	1	2	0	2	0	2	0	0	0	2	3	0	2	0	0	0	0	0	5	0	0	2	2	4	1	0	0	0	0	0	1
12	113109936	113117500	7564	+	ENSMUSG00000006360	protein_coding	ENSMUSG00000006360	Crip1	ensembl_havana	12	0	0	0	0	0	0	0	0	0	0	0	0	0	0	0	0	0	0	0	0	0	0	0	0	0	0	0	0	0	0	0	0	0	0	0	0	0	1	0
8	123351880	123425849	73969	-	ENSMUSG00000006362	protein_coding	ENSMUSG00000006362	Cbfa2t3	ensembl_havana	17	83	70	65	77	69	118	99	86	122	93	61	74	72	74	69	56	63	72	86	68	114	97	47	83	83	89	54	124	177	124	144	171	172	45	72	46	58	102	58
15	85090150	85170737	80587	+	ENSMUSG00000006369	protein_coding	ENSMUSG00000006369	Fbln1	ensembl_havana	15	0	0	0	10	1	5	7	12	9	10	4	6	3	1	8	2	11	14	6	4	13	6	17	8	16	5	23	16	20	15	31	31	29	3	2	3	4	8	9
X	35861859	35869733	7874	+	ENSMUSG00000006373	protein_coding	ENSMUSG00000006373	Pgrmc1	ensembl_havana	11	0	0	0	0	0	0	0	0	0	0	0	0	0	0	0	0	0	0	0	0	0	0	0	0	0	1	0	0	0	2	1	0	0	0	0	0	0	0	0
15	78915074	78922554	7480	+	ENSMUSG00000006378	protein_coding	ENSMUSG00000006378	Gcat	ensembl_havana	16	2395.75	2278.57	2126.99	3021.21	2856.27	2037.83	1820.41	1842.93	2162.82	2197.04	1724.73	1403.51	1519.56	1399.44	1953.86	1142.3	793.355	958.34	841.989	713.137	997.801	976.25	1899.35	2245.15	2890.45	2941.22	2363.67	1533.73	2014.52	1777.08	1776.65	2140.26	2132.54	2274.73	2745.84	1961.57	2712.73	3382.42	2540.34
4	118285290	118290151	4861	+	ENSMUSG00000006390	protein_coding	ENSMUSG00000006390	Elovl1	ensembl_havana	16	2086.99	1929	1454	1968	2003	1926	1769.01	1707.99	1766	1746.01	2129.99	1992.99	2063	1699	2319	1490	1565	1798	1626	1333	1877	1757.01	1564	1647	2249.01	2068.01	1855.99	1120	1662	1325	1639	1583	1784	1410	1775.01	1220	1600	2028	1447
4	118266534	118272980	6446	+	ENSMUSG00000006392	protein_coding	ENSMUSG00000006392	Med8	ensembl_havana	17	504.001	553.001	446.999	527.001	624	500	487	456	510	574	592	600.001	565.999	520	544.999	438.001	346	498	406	368	593	500.001	582	724	905.998	876.997	738	438	504	451	587	606	635	532	546.999	490	515	775.998	573
4	118217187	118219942	2755	+	ENSMUSG00000006395	protein_coding	ENSMUSG00000006395	Hyi	ensembl_havana	18	114	105	101	128	130	88	68	50	73	59	95	119	112	85.9999	139	66	66	74	77	37	71	36	30	44	54	48	39	21	48	30	26	46	30	43	77	46	74	119	80
4	118290098	118294550	4452	-	ENSMUSG00000006398	protein_coding	ENSMUSG00000006398	Cdc20	ensembl_havana	16	2539	2616	2078.86	3048.01	3274.01	3154.01	3014	3186	3583	3918.98	2907	2646.99	2943	2722	3587	2480	2498.99	2743	2927	2478	3598.99	3437	3814	4677	5813.98	5853.01	5042.01	2924	4123.01	3372.01	3882.99	4034.99	4323	2916.99	3334.98	2561	3131	4098.02	2884.99
1	171077990	171088207	10217	+	ENSMUSG00000006403	protein_coding	ENSMUSG00000006403	Adamts4	ensembl_havana	14	48	38	43	73	42	44	50	60	52	35	65	42	57	41	38	32	30	45	44	32	51	51	29	43	29	26	33	31	39	31	20	40	25	30	44	29	39	65	50
1	171197667	171216167	18500	+	ENSMUSG00000006411	protein_coding	ENSMUSG00000006411	Nectin4	ensembl_havana	13	12	9	9	23	10	17	15	23	9	23	7	8	6	14	19	7	6	12	14	15	11	5	6	4	12	7	9	7	22	21	17	20	4	8	16	8	9	15	7
1	171173238	171186823	13585	+	ENSMUSG00000006412	protein_coding	ENSMUSG00000006412	Pfdn2	ensembl_havana	11	1069	1050	866.898	1114	1156	1111	1025	1002.73	1073	1224	1101	1015	1006	888	1160	775	740.001	983.999	873.001	641	1012	987.997	888.998	1089	1330	1385	1213	646.999	812.999	802.001	860.002	997	981.003	816.001	907.001	664.001	890.001	1069	920.999
2	167334565	167358094	23529	+	ENSMUSG00000006418	protein_coding	ENSMUSG00000006418	Rnf114	ensembl_havana	18	2371.03	2074.01	1558.01	2708.04	1997.99	2104.03	1735.01	1855.01	1836	1782.03	2043.04	2242.05	2159.02	1651.02	2401.99	1258.99	1539.01	1808.01	1674.97	1151.01	1813	1569	1023.01	1276	1554.97	1698	1353.99	909	1271.99	1111.99	1226.01	1174	1373.01	1018	1483.01	1047.01	1226.01	1674.99	1342.99
X	36087390	36137765	50375	-	ENSMUSG00000006423	protein_coding	ENSMUSG00000006423	Steep1	ensembl_havana	16	1254.02	1167.92	833.926	1156.59	1271.49	1179.38	1048.2	1014.73	1082.69	1168.52	1201.5	1092.65	1083.92	1002.33	1240.05	784.811	950.559	1028.84	1004.27	766.827	1240.89	1091.02	905.281	1042.87	1405.1	1429.82	1232.46	733.909	1008.61	856.046	947.643	1048.8	1039.64	842.872	1043.66	643.298	823.184	1228.04	882.469
19	47167259	47247881	80622	+	ENSMUSG00000006435	protein_coding	ENSMUSG00000006435	Neurl1a	ensembl_havana	17	45	65	36	102.899	73.5579	81	47	43	56.7604	63	84	66	50	35	84	34	53	81	68	40	59	55.9287	11	16	22	21	21	30	26.8758	29.7672	31	23	30.865	45	44	31.2248	61	69	52.9583
4	148675960	148679451	3491	+	ENSMUSG00000006442	protein_coding	ENSMUSG00000006442	Srm	ensembl_havana	11	4660.11	4497.08	3604.04	5585	5082.03	4774.93	4134.08	4083.91	4649.03	4919.06	4531.95	4160.95	4522.94	3820.96	5198.98	3299.96	2914.01	3279.95	3262.98	2535.01	3589.97	3385	5941.17	6535.89	8609.31	8570.73	6503.06	4153.95	5208	4399.05	5368.03	5537.97	6081.94	4485.07	5287.92	4099.96	4925.11	6624.16	4702.01
4	141028551	141056696	28145	+	ENSMUSG00000006445	protein_coding	ENSMUSG00000006445	Epha2	ensembl_havana	4	21	18	20	20	23	35	61	45	35	50	10	33	34	21	26	8	30	43	15	12	27	25	29	20	31	60	48	44	48	44	65	47	59	26	30	29	40	42	17
19	4850597	4861663	11066	-	ENSMUSG00000006456	protein_coding	ENSMUSG00000006456	Rbm14	ensembl_havana	11	1356.42	1469.39	1052.28	1540.09	1665.8	1656.07	1495.33	1558.73	1686.91	1743.06	1361.62	1224.47	1481	1155.76	1609.53	917.169	1139.21	1204.83	1335.21	978.163	1431.65	1490.67	1549.49	2143.3	2460.35	2501.83	1917.92	1435.13	2008.17	1599.69	1922.77	1992.45	2020.46	1022.26	1216.69	1040.69	1250.87	1540.82	1049.99
19	4928696	4935426	6730	+	ENSMUSG00000006463	protein_coding	ENSMUSG00000006463	Zdhhc24	ensembl_havana	14	179	161	131	209	169	139	109	109	153	151	225	179	178	125	152	91	99.0001	156	143	86	108	102	108	136	206	227	169	66	123	114	109	107	151	122	124	109	114	216	129
19	4936906	4956657	19751	-	ENSMUSG00000006464	protein_coding	ENSMUSG00000006464	Bbs1	ensembl_havana	10	86	137	80	142	131	103	100	91	133	119	85	97	94	102	145	80	83	81	87	64	100	103	68	81	108	108	91	79	123	100	83	130	119	69	88	71	100	82	80
2	25134833	25146035	11202	-	ENSMUSG00000006471	protein_coding	ENSMUSG00000006471	Ndor1	ensembl_havana	19	708.222	768.694	508.221	794.342	688.801	882.9	819.508	796.564	807.865	809.636	745.053	733.351	670.21	543.265	815.871	405.174	616.155	782.092	790.911	543.416	848.478	655.154	633.103	690.685	1041.16	1019.93	701.322	528.791	733.626	603.385	762.798	763.886	755.394	593.83	590.495	453.688	601.71	795.097	552.091
2	24944367	24952894	8527	+	ENSMUSG00000006476	protein_coding	ENSMUSG00000006476	Nsmf	ensembl_havana	20	73	78	54	115	81	131	86	91	104	75	81	105	69	78	116	73	59	91	96	64	120	105	41	57	79	66	67	26	74	59	51	74	64	55	70	53	56	80	53
2	71703568	71734203	30635	+	ENSMUSG00000006494	protein_coding	ENSMUSG00000006494	Pdk1	ensembl_havana	12	12315.9	11643.4	8401.82	12581.9	12083.3	11478.7	9771.72	9828.87	10525	11058.2	11005.8	10418.8	10380.4	8314.73	11123.8	6929.89	6745.82	8434.76	7320.97	5360.14	8969.04	7718.01	6334	7549.98	9859.98	10267.7	9281.92	4936.01	7119.12	5980.16	7157.17	7241.11	7588.07	4333.03	4810.01	3752.98	4777.05	6135.11	4553.96
10	79690261	79700606	10345	+	ENSMUSG00000006498	protein_coding	ENSMUSG00000006498	Ptbp1	ensembl_havana	17	9748.41	9654.52	7444.8	10711.3	11239.9	10881	9561.59	9476.47	10699.6	12031.1	10220.7	8775.78	9444.14	7754.12	10567.2	6664.85	7291.99	8574.54	8042.64	6032.86	9669.37	8804.11	10400.3	11922.8	15174.6	15057.4	12280.5	8283.68	11925.8	9785.79	11721	12260.7	12185	7073.38	7192.06	5888.7	7703.76	9204.98	6820.31
8	123160340	123170162	9822	-	ENSMUSG00000006517	protein_coding	ENSMUSG00000006517	Mvd	ensembl_havana	6	2418.05	2248.02	1629.01	2746.95	2280.02	984.003	856.996	741.998	878.005	919.006	1173	1002.01	1080	905.992	1246	750.003	342	356.999	343.999	297.999	392.001	330	547	661.001	816.004	762.996	705	231	307	328	330.001	364.001	343	1673.03	1682.01	1353	1788.02	2286.02	1687.99
8	123151515	123159670	8155	-	ENSMUSG00000006519	protein_coding	ENSMUSG00000006519	Cyba	ensembl_havana	12	10597.1	9649.01	7304.84	12564.6	10449.4	13045.7	11380.6	10655.1	11502.4	11351.1	11417.8	12661.7	11888.3	10610.7	14672.5	8474.25	9880.3	12347.9	11619.5	8331.25	12147.6	10986.2	7666.09	9341.87	12700.3	13162.8	10893.7	7272.9	8890.81	7759.07	9513.08	10189.9	10705.1	7321.28	8564.19	6907.11	7738.87	11677.2	8184.91
14	30547547	30599168	51621	+	ENSMUSG00000006526	protein_coding	ENSMUSG00000006526	Stimate	ensembl_havana	14	408.999	371	272	353	381	435	334	344	399	426	357.999	352.999	397	302.999	490	280	259	352.999	268	243	445	385.001	360.001	360	507	499.999	445.001	259.001	364	289.001	409.001	307	422.001	335	423.001	273	416.999	524.999	384
14	30436806	30544679	107873	+	ENSMUSG00000006527	protein_coding	ENSMUSG00000006527	Sfmbt1	ensembl_havana	17	585.999	554.001	452	629.001	559.999	518.001	509	495	598.001	671.999	486	511.001	485	387	512	369	397	449	435	333	573	513	496	544	720.999	718.002	648.998	369	451	471	479	572	516	460	480.001	352	509	546	481
8	22482801	22550322	67521	-	ENSMUSG00000006567	protein_coding	ENSMUSG00000006567	Atp7b	ensembl_havana	12	71	87	40	83	55	54	57	102	64	52	33	34	24	29	50	24	29	44	21	16	44	20	18	22	37	30	31	37	42	25	41	37	35	3	9	12	13	13	8
11	102284229	102293382	9153	+	ENSMUSG00000006575	protein_coding	ENSMUSG00000006575	Rundc3a	ensembl_havana	15	18	18	22	25	39	26	23	14	23	48	27	24	9	17	41	9	20	24	13	23	10	11	13	26	36	42	28	21	26	18	31	27	31	19	22	16	17	28	13
8	123294754	123300294	5540	+	ENSMUSG00000006585	protein_coding	ENSMUSG00000006585	Cdt1	ensembl_havana	4	4174.14	4216.02	3108.94	4657.84	4783	3869.92	3454.96	3416.05	4150.13	4225.87	5063.05	4555.92	4642.1	3916.08	6022.19	3396.89	3081.94	3565.08	3449.94	2696.98	4072.98	3809.9	3316.97	4165	5275.96	4888.98	4157.15	2674.03	4172.13	3278.96	3960.94	4024.91	4181.95	3971.91	4546.87	3468.08	4710.03	5279.16	4247.05
8	123301374	123303649	2275	-	ENSMUSG00000006589	protein_coding	ENSMUSG00000006589	Aprt	ensembl_havana	9	6487.23	6203.21	4568.01	7485.19	6536.22	6307.92	5864.11	5875.07	6399.94	6634.17	6803.96	6703.94	6298.14	5590.1	7639.28	4608.97	4788.08	5634.03	5448.95	3818.05	5865.99	5544.93	5377.11	6569.14	8925.17	9043.43	7463.98	4562.98	5745.07	5146.98	5806.96	6611.86	6742.78	4650.93	5415.97	4130.95	4883.03	7204.24	4961
7	46445527	46473225	27698	+	ENSMUSG00000006599	protein_coding	ENSMUSG00000006599	Gtf2h1	ensembl_havana	14	3839.96	3476.09	2771.98	3588.98	3520.01	3683.05	3241.97	3116.02	3350.03	3548.95	3752.08	3473.02	3433.99	2955.03	3538.95	2442.97	2475.99	2923.97	2787	2002.01	3122.02	2858	2916.04	3453.04	4562.04	4725.15	3595.02	2116.97	3123.03	2642.03	2942.04	3261	3283.96	2561.99	2856	2011.99	2713.98	3199.04	2724
13	23886017	23894838	8821	-	ENSMUSG00000006611	protein_coding	ENSMUSG00000006611	Hfe	ensembl_havana	16	1830	1647.01	1321	2130.01	1946	954.003	895.999	840.001	909.998	957	1934.99	1898	1755.01	1723	2278.01	1304	650	680	636	512	802.999	688	1437	1730.01	2381	2391	2023.01	615.001	815.001	677	919.998	868.002	919.998	1325	1609	1154	1522.01	2137.99	1499
5	31193380	31206269	12889	-	ENSMUSG00000006641	protein_coding	ENSMUSG00000006641	Slc5a6	ensembl_havana	13	441.096	431.383	321.654	416.381	450.776	639.729	502.781	544.7	585.999	534.767	446.151	407.59	490.962	394.401	501.185	282.752	436.864	540.438	425.301	337.774	561.26	471.764	491.213	534.571	735.071	714.733	614.775	427.616	619.933	550.753	576.498	644.57	692.634	407.39	464.778	380.77	511.622	643.289	428.379
7	30157740	30186649	28909	+	ENSMUSG00000006649	protein_coding	ENSMUSG00000006649	Nphs1	ensembl_havana	18	832.346	788.489	691.112	861.412	1024.35	1324.91	1187.09	1024.8	965.506	1245.02	1028.8	1134.98	803.13	683.066	651.092	799.346	981.088	1173.79	893.832	705.386	1064.43	867.116	624.852	899.93	1232.21	1036.66	781.798	720.327	412.015	506.685	823.244	1246.07	1096.33	752.11	915.614	613.87	582.535	739.857	711.714
7	30134407	30144961	10554	-	ENSMUSG00000006651	protein_coding	ENSMUSG00000006651	Aplp1	ensembl_havana	9	61	64	53	93	66	71.0001	54	49	52	58	86.9999	68	68.0001	50	66	52	62	56	42	44	53	51	20	71	52	49	25	33	86	39	60	34	34	28	42	32	51	42	42
9	108394005	108437363	43358	+	ENSMUSG00000006673	protein_coding	ENSMUSG00000006673	Qrich1	ensembl_havana	15	2263.99	2337.99	1684	2078.02	2400.97	2507.02	2250.01	2133.99	2175.01	2484.99	2247	2004	2057	1745.01	2215.99	1545	1754.99	1949.98	1732	1302.99	2093	1901.99	1745	2034	2562.01	2392.99	2193.99	1513	1981	1784	1908.01	2076.99	2242.01	1507.01	1750.7	1255	1711	1871.99	1795
9	108367801	108379537	11736	+	ENSMUSG00000006676	protein_coding	ENSMUSG00000006676	Usp19	ensembl_havana	18	3463	3357.02	2523.01	3729.99	3379.96	4019.02	3124	3286	3396.98	3780.99	3351.98	3099	3192.02	2527	3857.01	2201.01	2512	2857.01	2838.99	1938.99	3098.98	2694.01	2388.02	2735.99	3417	3535	3077	1994.01	3014	2287.99	2822.99	2951	3151	2107.99	2711	1850.01	2373	3236.98	2393
X	92348373	92675762	327389	-	ENSMUSG00000006678	protein_coding	ENSMUSG00000006678	Pola1	ensembl_havana	7	1178	1362	1009	1323	1599	1447	1203	1152	1634	1774	1502	1222	1419	1215	1511	1028	968	1158	1138	1025	1628	1478	1594	1880	2356	2366	2082	1330	1875	1655	1813	2156	2066	1480	1649	1141	1634	1988	1570
4	137047007	137085032	38025	-	ENSMUSG00000006699	protein_coding	ENSMUSG00000006699	Cdc42	ensembl_havana	18	10390.7	9525.04	7847.84	10501.2	10330.2	10224.9	9242.01	9142.21	9836.02	10311	10211.1	9566.11	9867	8557.82	10592.9	7179.14	7232.1	8281.84	7913.17	5946	9202.02	8643.9	8828.06	10300	13402.4	14303.9	11712.9	6615	8871.11	7916.9	8855.86	9943.1	10115.1	7737.82	8328.91	6591.02	8395.89	10879.1	8274.97
17	31783708	31826668	42960	+	ENSMUSG00000006705	protein_coding	ENSMUSG00000006705	Pknox1	ensembl_havana	14	680.999	722	541	856.001	796.999	736.999	596	635.999	765.999	709	728	731	661.001	594	834.999	523	525.001	626	554	394	770.999	655	657.001	795.999	933.998	1015	794	477	616	614.001	635.999	695	752.999	538	677	417	617.001	839	604.999
13	24935828	24945907	10079	-	ENSMUSG00000006715	protein_coding	ENSMUSG00000006715	Gmnn	ensembl_havana	12	862	825	782.998	936.999	969.995	757.002	799.998	790.001	893.002	979.994	837	777.001	833.003	851.003	1044	723.997	591	618.999	628.001	563.999	785.998	798.004	1198.36	1233.01	1725.86	1776.78	1390	696	956	759.002	873	993.995	958.995	1114.01	1160	955.002	1104.99	1536.01	1090
13	25001931	25015524	13593	-	ENSMUSG00000006717	protein_coding	ENSMUSG00000006717	Acot13	ensembl_havana	8	1270	1110	870	1239	1276	992	882	859	922	1002	1124	1166	996	986	1135	745	673	840	732	557	801	803	715	928	1306	1308	936	638	773	733	810	927	890	888	903	704	822	1237	913
13	22129264	22144950	15686	+	ENSMUSG00000006720	protein_coding	ENSMUSG00000006720	Zfp184	ensembl_havana	17	72	59	36	58	41	46	30	36	31	46	46	39	53	22	38	31	53	27	39	26	52	39	39	44	47	60	34	13	15	17	10	28	41	37	45	18	47	71	30
10	126899403	126903790	4387	+	ENSMUSG00000006728	protein_coding	ENSMUSG00000006728	Cdk4	ensembl_havana	13	8635.38	7955.46	6399.26	9987.28	9150.63	9286.19	8606.31	8245.61	9153.04	9479.39	8214.39	7993.41	7987.11	7024.09	9255.98	5871.21	5739.85	7061.64	6577.82	4774.68	7530.45	6893.69	6798.32	7874.85	10458.6	10988.9	9142.45	6001.05	7538.34	6607.52	7456.08	8126.71	8424.28	6347.01	7376.31	5532.27	6708.26	9403.83	6715.05
10	127001094	127008200	7106	+	ENSMUSG00000006731	protein_coding	ENSMUSG00000006731	B4galnt1	ensembl_havana	11	3031.27	2786.48	2122.56	3310.2	3162.36	3582.27	3053.08	2983.23	3001.73	3345.31	3610.93	3437.77	3502.29	2886.71	4281.64	2444.25	2892.36	3266.17	3047.87	2394.58	3754.57	3185.05	2900.84	3528.47	4290.1	4391.28	3577.25	2636.28	3703.59	3072.38	3603.79	3617.28	4024.37	2616.82	3151.89	2198.91	2844.24	3859.42	2633.18
10	126877283	126882235	4952	+	ENSMUSG00000006732	protein_coding	ENSMUSG00000006732	Mettl1	ensembl_havana	15	435.999	409	350	430	398.001	533	410	450	468	490	437	413	354	385	508.999	266	373	430.999	406	279	463.999	464.001	483.001	565.001	716.001	762.001	565	412	526.999	477	543.999	563	513.999	363	443	351	348	574.999	438
10	126903149	126906134	2985	-	ENSMUSG00000006736	protein_coding	ENSMUSG00000006736	Tspan31	ensembl_havana	10	1523.44	1493.45	1100.76	1699.57	1484.13	1692.49	1485.73	1338.64	1478.07	1464.71	1447.36	1402.53	1575.84	1303.74	1553.96	1036.65	1038.14	1224.26	1183.3	921.368	1216.51	1198.23	1071.73	1168.09	1622.01	1673.38	1430.77	887.974	1199.63	1051.47	1172.97	1275.16	1416.38	1188	1233.71	994.683	1146.76	1578.05	1163.01
18	6201002	6242175	41173	-	ENSMUSG00000006740	protein_coding	ENSMUSG00000006740	Kif5b	ensembl_havana	15	2797.02	2622.99	1873	2318	2720.02	3090.01	2370.99	2296	2497.01	2847.01	2978.02	2609	2572.01	2253.03	2862	1896.98	1994	2326	2281.02	1689	2511.99	2492.98	2413.99	2606.02	3489.97	3490.01	2847.01	1819.01	2502	2088.01	2345	2654	2633.01	2069.99	2233	1615	2325.99	2525.01	2054.99
7	46335532	46360105	24573	-	ENSMUSG00000006763	protein_coding	ENSMUSG00000006763	Saal1	ensembl_havana	15	778.999	756	637	794.001	840	867	806	748	909	952	659.001	706	670	677	830.999	560	592	716	607	507	662	707	633.001	789.001	1097	1035	889	522	831.998	713	751.999	897	821	648.001	706	544.001	692	830	696
10	114914546	115020928	106382	-	ENSMUSG00000006764	protein_coding	ENSMUSG00000006764	Tph2	ensembl_havana	9	98	77	76	105	123	198	208	202	216	243	72	81	61	62	104	83	112	137	126	116	149	143	76	128	219	172	129	174	215	242	229	234	230	97	139	80	111	147	128
11	100465730	100482556	16826	+	ENSMUSG00000006782	protein_coding	ENSMUSG00000006782	Cnp	ensembl_havana	17	1128.01	1059	802.015	1279.22	1164.53	1110.75	1134.53	1021	1143.02	1174.36	1059.32	1012.01	1047.03	965.996	1184.69	685.998	715.004	930.665	961.479	650.014	902.994	793.005	785.287	1086.99	1313.01	1233.21	1137.95	620.025	883.3	776.228	902.675	1069.56	1087.97	823.427	934.026	687.41	937.999	1361	801.001
11	100436433	100463395	26962	+	ENSMUSG00000006784	protein_coding	ENSMUSG00000006784	Odad4	ensembl_havana	15	68	37	68	94	84	76	40	30	38	48	52	44	46	51	50	49	37	15	30.8035	26	19	29	22	30	44	56	30	20	25	20	16	27	30	66	58	41	51	90	60
2	165915009	165997584	82575	-	ENSMUSG00000006800	protein_coding	ENSMUSG00000006800	Sulf2	ensembl_havana	15	3729.95	3533.05	2578.04	3985.03	4037.98	3903.04	3224.02	3211.97	3454.01	3766.08	3703.16	3295.95	3195.01	2560	3609.03	2305.01	2429.54	2813.04	2543.99	1890.98	2932.98	2560.01	3293.01	3894	4898.1	4655.17	3976.98	2708.97	3769.11	3136.03	3753	4067.05	4106.11	2616.01	3051.01	2206.02	3106.94	3704.05	2796.97
17	13225733	13258951	33218	+	ENSMUSG00000006818	protein_coding	ENSMUSG00000006818	Sod2	ensembl_havana	6	2023.71	1888.68	1433.12	2081.69	1964.1	2244.66	1904.51	1702.16	2082.22	1981.19	1815.22	1834.09	1796.11	1581.31	1865.43	1292.36	1339.09	1543.17	1397	1113.55	1619.11	1531.32	1772.29	2094.05	2675.34	2833.48	2329.07	1320.01	1965.63	1605.25	1846.04	2033.23	2033.52	1465.17	1507.1	1222.1	1537.21	2134.11	1505.22
18	36868092	36875451	7359	+	ENSMUSG00000006850	protein_coding	ENSMUSG00000006850	Tmco6	ensembl_havana	9	618	497	354.001	547.999	554.001	353	326	278	312	298	391	425	363.001	331	424	350.999	186	253	216	158	198	237	184	301	342	315	286	143	209	142	152	204	194	372	448.001	270	392	538	382.001
6	83520193	83549712	29519	-	ENSMUSG00000006906	protein_coding	ENSMUSG00000006906	Stambp	ensembl_havana	11	655	574.998	471	645.001	684	487	377.001	467.001	439	575.999	564	490.999	518	486.001	543.998	365	317	442	346	277	427	400.999	352	404.999	523	503.001	560	215	389	332	333	393.999	351	304	434	303	409	423	375
11	101081941	101117290	35349	-	ENSMUSG00000006920	protein_coding	ENSMUSG00000006920	Ezh1	ensembl_havana	15	1125	989.997	678.001	1160	934.999	894.998	774.999	817.001	814.999	919.999	1004	1018	928.002	697	1107	660	665	907.998	756	588.002	815.999	694	437	624.998	795.001	752.997	694.001	443	561.001	507.999	557.999	644.001	599	460	549	437.001	582	737.002	567.999
11	100238153	100246955	8802	-	ENSMUSG00000006930	protein_coding	ENSMUSG00000006930	Hap1	ensembl_havana	16	0	3	0	4	0	0	0	0	0	0	2	4	2	0	0	0	0	0	1	0	0	0	0	0	2	2	2	0	0	0	1	0	0	0	0	0	2	3	1
9	120758282	120789574	31292	+	ENSMUSG00000006932	protein_coding	ENSMUSG00000006932	Ctnnb1	ensembl_havana	18	27361.6	25490.4	19060.6	27842.6	26841.7	24884.6	20704.8	21380.2	22311.8	23696.4	27913.6	26546.1	26308.8	21685.5	29671.1	17646.1	18299	20735.8	19234.2	14306.7	22046.5	20615	18518.2	21792.9	28495.6	28751.8	24460.3	15010.4	21001	18411.5	20772	21789.4	22359.7	14846.2	17491.6	12823.4	17212	21832.7	16091
9	120321298	120324397	3099	+	ENSMUSG00000006941	protein_coding	ENSMUSG00000006941	Eif1b	ensembl_havana	6	668	682	503	726	797.999	740.001	661	681	649	742.999	617	706	673	522	712	430	490	526	556	410	610.001	537	491	622.001	737.001	841.001	737.999	417	543	440	442	555	510	327	373	294	377	504	360
16	20470402	20482165	11763	+	ENSMUSG00000006998	protein_coding	ENSMUSG00000006998	Psmd2	ensembl_havana	17	10993.5	10688.2	7986.06	11868.1	11419.5	10332.9	8739.11	8702.02	10070.4	10243.6	11430.1	10302.1	10770.5	9200.58	12157.7	7619.04	7053.73	8048.43	7644.91	6017.05	8972.62	8425.54	9146.35	10611.8	14124.3	14403.2	11947.9	6858.92	9629.74	8552.79	9389.59	10093.5	10298.1	7879.44	8463.05	6533.31	8932.99	10623	8235.61
17	24904066	24908930	4864	-	ENSMUSG00000007021	protein_coding	ENSMUSG00000007021	Syngr3	ensembl_havana	6	27	11	4	12	11	5	3	2	9	7	9	15	6	6	11	5	0	2	9	1	9	4	7	6	14	27	12	4	5	5	14	2	2	5	2	7	19	11	16
17	35219963	35235299	15336	+	ENSMUSG00000007029	protein_coding	ENSMUSG00000007029	Vars	ensembl_havana	17	9906.52	9865.37	7363.9	11994.5	10878.8	9870.38	8591.97	8581.05	9620.86	9731.76	8971.05	8575.09	8839.41	7563.81	11634.2	6027.11	5731.06	6505.09	6335.85	4981.94	7716.91	7221.98	6914.64	8456.38	10541.5	10614.8	9102.73	6063.05	8671.75	7064.15	8550.02	8896.31	9708.21	7356.87	9100.88	6277	8803.76	10864.5	7882.95
17	35191679	35198262	6583	+	ENSMUSG00000007033	protein_coding	ENSMUSG00000007033	Hspa1l	ensembl_havana	5	26	15.1927	18.9852	6.7846	0.0329536	0.0428397	18.9995	15.0429	28.3357	20.9999	1.55004e-07	10.3294	10	6.96973	19.971	15.5479	7.85061	3.40556	24.9998	7.77397	31	13	11.3353	20.7662	24.0194	21.488	22.9993	13.5692	9.13497	6.3385	11.9992	10.9108	31.9904	3.83918	9.02447	11.5076	18.0109	0.00152394	4.40212
17	35247581	35265722	18141	-	ENSMUSG00000007035	protein_coding	ENSMUSG00000007035	Msh5	ensembl_havana	16	16	23	23	24	12	24	30	26	19	17	21	17	28	23	22	18	14	7	20	7	17	14	14	14	16	10	27	6	12	15	15	12	7	27	19	16	19	27	18
17	35308239	35321964	13725	+	ENSMUSG00000007036	protein_coding	ENSMUSG00000007036	Abhd16a	ensembl_havana	16	749	721	517.001	896.007	710.999	808.001	743.997	751	792.998	840.004	747.001	745.997	747.997	616.999	849.998	517.001	568	730.003	679	526.999	764.997	705.998	434	548.001	675.003	649.997	666.999	421.999	618.999	434	616.001	644.001	698.999	445.002	513	378.999	467.999	709.999	464.999
17	35150229	35154930	4701	+	ENSMUSG00000007038	protein_coding	ENSMUSG00000007038	Neu1	ensembl_havana	6	3311.93	3116.95	2310.97	3612.92	3211.99	4397.1	3933.94	3732.95	3906.92	4055.94	3361	3444.91	3545.9	2810	3860.11	2365.05	3156.99	4021.03	3652.94	2459.95	3803.95	3634.91	2079	2380.04	3164.93	3232.97	2798.03	2162	2654.97	2408.01	2862.95	2841.02	3042.94	2485.98	2753.99	2089.03	2595.03	3379.04	2643.96
17	35278011	35281072	3061	+	ENSMUSG00000007039	protein_coding	ENSMUSG00000007039	Ddah2	ensembl_havana	13	3	0	1	2	3	2	0	0	2	8	0	1	5	2	2	0	1	6	9	5	0	1	3	6	0	3	0	0	3	0	1	2	1	0	2	0	1	6	2
17	35268942	35277726	8784	+	ENSMUSG00000007041	protein_coding	ENSMUSG00000007041	Clic1	ensembl_havana	10	6971.13	6752.08	5335.02	7768.84	7157.11	6476.91	6148.11	5852.12	6324.99	6464.05	7800.88	7746.16	7354.1	6397.01	8409.91	5226.03	4985.98	5953.95	5848.1	4389.08	6678.89	6208.99	4618.99	5689.99	7297.16	7701.83	6390.04	3613.01	5282.94	4326.05	5030.01	5299.91	5445.07	4309.01	4943.95	3797.03	4937.99	6299.11	4763.06
17	35200838	35204868	4030	+	ENSMUSG00000007050	protein_coding	ENSMUSG00000007050	Lsm2	ensembl_havana	18	761.999	793	657	915.997	877.002	1196	1042	902.999	1106	1189	962.999	873.001	858.003	823.999	963.999	734.002	895.999	991.997	932.999	773	1112	1141	896.001	1069	1428.01	1571	1210	954.998	1194.99	1087	1215	1464.01	1386.99	919	1042	789	936.998	1463	933.999
5	110434172	110485341	51169	+	ENSMUSG00000007080	protein_coding	ENSMUSG00000007080	Pole	ensembl_havana	15	1120	1233	977.999	1443.01	1588.01	1559.99	1369	1346	1613	1791.01	1368	1197	1294	1158	1628	1002	1079	1216.99	1276	1037	1582.01	1439.99	1384	1802.01	2134.01	2268.99	1917	1543.01	1888.98	1769.01	1919.01	2125.01	2161.99	1511	1705.99	1253	1931	2010.01	1676.99
5	135052336	135079955	27619	+	ENSMUSG00000007207	protein_coding	ENSMUSG00000007207	Stx1a	ensembl_havana	11	45	36	25	39	43	48	53	47	48	40	45	25	31	30	40	28	49	31	38	38	68	52	26	52	44	30	36	32	58	42	52	55	66	36	36	30	56	67	45
6	48578997	48600162	21165	+	ENSMUSG00000007216	protein_coding	ENSMUSG00000007216	Zfp775	ensembl_havana	7	180.882	141	127	120	120	94.5975	102	108	87	101.672	83	113.732	83	64	111	67	44.3692	47.7277	68	48.8062	65.2405	57.7886	75.9295	75.8493	101	116	82.0001	44.0177	66	61	69	66.0363	55.8846	111.869	170.822	100	98.9999	150	121
19	6103652	6107816	4164	-	ENSMUSG00000007338	protein_coding	ENSMUSG00000007338	Mrpl49	ensembl_havana	11	920.003	921.997	649.998	1020	891.003	1182.99	990	956	1009	1178.99	1047.99	906.001	834.999	814	914	571	753.001	927.001	846.002	692.003	985.004	842.995	944.006	1080	1406.99	1357.01	1132	853.999	1110	991.001	1035.99	1170	1165	822.002	827.003	649	788.999	1073	837.999
3	103009920	103077086	67166	+	ENSMUSG00000007379	protein_coding	ENSMUSG00000007379	Dennd2c	ensembl_havana	16	1040	1075	809	1233.01	1187	1157	1077	1204.99	1256	1294.01	1159	1131	1121	938.002	1158	759.003	889.003	1150	962.003	805.002	1137	1058	758.001	1010	1152	1201.01	1131	698.998	1039	886.997	943.001	969.998	1081	634.002	916.997	573.001	766.001	952.998	741
12	111540957	111622656	81699	+	ENSMUSG00000007411	protein_coding	ENSMUSG00000007411	Mark3	ensembl_havana	17	2081	1847	1366	1877	1943.01	2564.99	2139.99	2079.01	2418	2460.99	1854	1871.01	1772	1439.99	1762	1266	1547.99	1907	1816.99	1406	2028	1933	1483	1814	2274	2371.02	1853.99	1617.99	2027.99	1678	1991.01	2135	2168	1537	1710	1344	1646	1924	1659.01
5	3682932	3707186	24254	-	ENSMUSG00000007415	protein_coding	ENSMUSG00000007415	Gatad1	ensembl_havana	16	914.212	956.471	787.102	1049	1079.2	1065.67	983.404	933.247	991.25	1036.26	1042.27	1072.32	960.116	892.391	1074	818.293	707.219	961.093	868.746	656.347	979.002	968.208	888.183	1031.52	1301.13	1376.29	1190.27	752.073	930.229	807	941.295	1148.5	1072.34	837.36	954	645.123	839.09	1107.13	790.027
6	122285679	122294640	8961	+	ENSMUSG00000007458	protein_coding	ENSMUSG00000007458	M6pr	ensembl_havana	15	5632.77	5072.09	4089.11	5861.42	5584.02	5682.8	4976.79	4798.53	4936.69	5198.43	5925.95	6175.5	5620	4893.92	6195.41	4255.23	4281.98	5275.15	4760.85	3640.55	5475.89	4790.2	3706.26	4537.45	5944.36	6272.49	5453.04	3049.65	4178.58	3658.1	4213.29	4588.02	4554.83	3050.93	3437.18	2561.46	3328.7	4571.23	3262.93
2	30127727	30153803	26076	+	ENSMUSG00000007476	protein_coding	ENSMUSG00000007476	Lrrc8a	ensembl_havana	19	829.011	945.412	679.538	1079.4	880.038	944.274	812.864	784.734	828.209	869.923	883.366	722.691	768.748	582.616	909.901	584.735	591.552	695.145	547.381	426.057	706.99	619.664	489.852	643.339	817.763	900.242	754.547	526.028	651.789	604.037	661.52	711.856	674.008	513.267	755.228	432.006	557.732	793.998	612.438
17	21165573	21186179	20606	+	ENSMUSG00000007564	protein_coding	ENSMUSG00000007564	Ppp2r1a	ensembl_havana	16	8331.03	7959.05	5839.02	9378.92	8417.09	6874.94	6253.02	6270.89	6592.95	6690.96	8241.16	7449.05	7650	6241.03	8220.09	5418.99	4521.01	5341.97	5034	3921.98	5675.99	5370.02	5876.96	7015.96	8714.96	8753.83	7728.06	4084.99	6090.97	5114	6111.97	6121.03	6393.98	5156.98	5827	4541.02	5950.03	7241.99	5409
17	28532493	28545547	13054	+	ENSMUSG00000007570	protein_coding	ENSMUSG00000007570	Fance	ensembl_havana	17	389	340	227	508.001	386	353	338	332	313	358	408	422	340	315	535	229	285	289	343	178	317	320	237	359	473	384	371	202	268	265	328	300	337	303	365	231	334	428	295
14	55912146	55919278	7132	-	ENSMUSG00000007589	protein_coding	ENSMUSG00000007589	Tinf2	ensembl_havana	10	740.746	651.329	538.301	655.882	745.727	654.96	597.826	553.178	656.449	718.225	860.866	664.824	647.134	696.009	908.176	543.379	428.298	527.168	521.081	429.308	647.105	649.456	758.4	926.194	1165.47	1263.22	1068.47	582.393	640.485	700.658	657.822	773.178	757.575	861.964	1086.93	766.621	872.468	1420.48	996.452
8	70536107	70543513	7406	+	ENSMUSG00000007594	protein_coding	ENSMUSG00000007594	Hapln4	ensembl_havana	11	506	477	330	567	564	453	420	440	408	463	407	405	355	343	433	269	309	355	352	212	339	324	350	372	485	514	475	277	343	324	361	457	464	296	349	288	397	505	377
17	57071757	57077094	5337	+	ENSMUSG00000007603	protein_coding	ENSMUSG00000007603	Dus3l	ensembl_havana	10	803	759	617	876.999	792.001	915.001	802	899.003	837.999	945.998	770.001	748	651.001	562	783.997	497.001	625.001	733.998	729	562	802.998	694.999	621.001	724.001	949	973.999	854.997	568.998	758.002	667.999	829.002	840	840.002	663.998	714	575	700	948.003	686
8	71940747	71952228	11481	+	ENSMUSG00000007610	protein_coding	ENSMUSG00000007610	Gtpbp3	ensembl_havana	16	927.001	794.001	606.999	1109	798	875	682	646	748.002	763	846	906.999	875.001	738.998	1023	552	517.001	562	721	485	707	613.001	700.001	846	1140	1132	865.001	506	686.998	565	678	707	721.001	687	855.998	672.001	838.999	1173	806
4	47353222	47414932	61710	+	ENSMUSG00000007613	protein_coding	ENSMUSG00000007613	Tgfbr1	ensembl_havana	16	975.002	850.001	680	790.001	915.003	1193	1079	1003	1117	1131	1011	965	987.997	850	1138	603.999	941	1091	1039	808.998	1130	1084	831.001	961.003	1275	1346	1113	1025	1474	1353	1462	1479	1561.01	639.001	852.998	542.001	695	951.001	827.998
13	93436143	93541638	105495	+	ENSMUSG00000007617	protein_coding	ENSMUSG00000007617	Homer1	ensembl_havana	19	1091	1179	945	1176	1236	777.001	826.999	835.999	977.998	1001	906	942.999	957.998	755.001	924	602	411	517	573	329	685	571.001	876.999	1021	1286	1228	1142	568.001	663	636	689	726	753	637	722	452	723.999	823	657
11	87267471	87295781	28310	-	ENSMUSG00000007646	protein_coding	ENSMUSG00000007646	Rad51c	ensembl_havana	14	121	87	77	105	161	98	80	77	134	113	126	135	111	122	144	82	65	65	59	50	94	114	90	155	190	149	138	75	133	101	118	113	116	138	182	133	197	228	177
9	74944896	74967596	22700	+	ENSMUSG00000007656	protein_coding	ENSMUSG00000007656	Arpp19	ensembl_havana	14	1535	1521	1258	1688.01	1808	1787	1768	1660	1836.01	2073.99	1709	1724.01	1535	1432	1795.01	1322	1286	1672	1465.99	1163	1952.99	1921.01	1700	1947.99	2512	2625.01	2041	1354	1912	1669.99	1789	2189	1978	1430	1502	1281	1398	1884	1549
2	152622588	152673649	51061	-	ENSMUSG00000007659	protein_coding	ENSMUSG00000007659	Bcl2l1	ensembl_havana	19	1887	1685	1356.99	1931.01	1697.01	1542	1342	1303.99	1318	1338	1921	1776	1817	1413	1895.01	1182	1221	1448.99	1354	967.001	1350	1347.99	812	1024	1410	1426.01	1115	764	988	894	928.004	1017	987.002	1031	1271	907.999	1247	1450.01	1091
17	57328051	57338523	10472	-	ENSMUSG00000007670	protein_coding	ENSMUSG00000007670	Khsrp	ensembl_havana	11	5603.07	5318.08	3812.01	5725.06	5744.97	6566.28	5696.04	5506.05	6519.14	6690.11	5666.16	5303.99	5238.06	4360.94	6304.18	3739.92	4741.98	5386.92	5294.03	3939.08	5997.84	5524.15	4772.99	5861.09	7046.27	6957.25	5877.87	4587.98	6618.09	5449.96	6543.75	6722.9	7361.83	4022.08	4667.99	3378.94	4826.93	5704.05	4306
8	71320871	71326580	5709	-	ENSMUSG00000007721	protein_coding	ENSMUSG00000007721	Ccdc124	ensembl_havana	7	804	820	597	952	897	866	814	816	856	959	839	758	834	684	1024	602	589	762	807	514	802	797	849	1168	1458	1497	1266	828	1061	851	1047	1136	1128	810	819	653	871	928	725
11	22940519	22953781	13262	+	ENSMUSG00000007739	protein_coding	ENSMUSG00000007739	Cct4	ensembl_havana	11	12335.4	10913	8806.78	12174.5	11869.2	10149.7	8889.16	8465.84	8973.41	9081.71	11193.7	10775.6	10350.3	9205.87	10907.4	7140.93	6082.02	7122.08	6769.09	4823.97	7731.05	6771.09	8005.12	9918.39	12876.4	13702.9	11049.2	5231.95	7299.8	6593.89	7110.83	7821.7	7850.76	7863.05	9073.11	6691.88	8626.9	11229.8	8674.13
11	51576213	51579702	3489	-	ENSMUSG00000007777	protein_coding	ENSMUSG00000007777	0610009B22Rik	ensembl_havana	10	526	551	349.001	553	505	688	593	576	588	709.001	574	553	523.001	482	601	360	423.998	518	468	378	599.999	571	428	518.001	718	795	632.001	412	486	449	532	514	576.999	460.999	587	416	548	660	596
5	145168525	145184113	15588	+	ENSMUSG00000007812	protein_coding	ENSMUSG00000007812	Zfp655	ensembl_havana	17	1779	1679.98	1243	1663.98	1738	2201.98	2062	1895.99	2068.98	2080	1755.01	1775.03	1684.99	1380.01	1756	1189	1569.99	2024.97	1686.99	1173	2082.97	1726	987.008	983.004	1386.99	1339.99	1221.01	946.999	1385.98	1278.99	1230	1450.98	1367	840.999	1173.01	732.001	810.995	1498.99	1013.99
9	108183328	108215134	31806	+	ENSMUSG00000007815	protein_coding	ENSMUSG00000007815	Rhoa	ensembl_havana	14	8314.28	7943.72	6144.07	8218.3	8995.62	7652.69	6940.76	6996.42	7579.5	8044.59	8081.47	7862.16	7730.05	7085.6	8427.1	5621.11	5421.07	6383.36	5946.24	4432.79	7021.19	6335.89	6897.55	8324.39	10672.6	10939.2	8952.71	5257.73	7474.68	6276.48	7142.63	7836.16	7947.41	6165.53	6737.72	5245.93	6804.03	8197	6724.88
14	25459609	25667168	207559	+	ENSMUSG00000007817	protein_coding	ENSMUSG00000007817	Zmiz1	ensembl_havana	16	5612.83	5202.01	3611.93	5564.91	5677.02	5265.09	4332.89	4289.06	4809.03	5224.99	5196.91	4334.86	4813.9	3450.92	5421.93	3110.99	3704.02	4518.86	4118.93	3075.91	4578.91	3993.08	3277.94	3645.92	4440.92	4577.9	4150.06	3049	4235.92	3792.93	4567.85	4582.98	5137.8	2628.91	3043.97	1947.02	3157.95	3650	2714
6	118478269	118539188	60919	-	ENSMUSG00000007827	protein_coding	ENSMUSG00000007827	Ankrd26	ensembl_havana	11	494	457	311	489	453	482	370	371	471	537	403	376	437	397	426	294	344	370	399	271	479	380	366	364	558	537	435	338	424	410	338	534	453	320	317	238	418	383	298
7	44790108	44804009	13901	-	ENSMUSG00000007833	protein_coding	ENSMUSG00000007833	Aldh16a1	ensembl_havana	16	1337	1224.01	882.999	1441.99	1298.76	1333.69	1130.99	1143	1327	1250	1208	1091	1061.01	960.006	1360.99	838.995	852.999	903.999	1025	692.999	1009	988.001	837.729	930.999	1288	1241.01	1154	779	954.997	859.003	1024	1107.01	1090	759.004	946.002	809.002	907.005	1282	848.001
13	58273693	58276371	2678	-	ENSMUSG00000007836	protein_coding	ENSMUSG00000007836	Hnrnpa0	ensembl_havana	7	6772	6633	5027	7437	7399	7665	5960	5947	6362	6808	6919	6778	6660	5833	8345	4766	4498	5728	5357	3778	6001	5224	6060	6820	8563	8447	6967	4854	6215	4950	6589	6723	7425	4391	5118	3933	4773	6328	4785
7	44703008	44712102	9094	-	ENSMUSG00000007837	protein_coding	ENSMUSG00000007837	Prrg2	ensembl_havana	12	160	130	106	183	139	150	153	112	113	140	155	146	155	112	128	105	106	153	95	82	117	138	104	96	148	159	100	85	89	77	94	103	96	125	132	110	133	169	89
11	50267817	50277356	9539	+	ENSMUSG00000007850	protein_coding	ENSMUSG00000007850	Hnrnph1	ensembl_havana	17	3329.98	3463.01	2595.99	3401	3957	4293.98	3930	4066	4197.05	5174.94	3516.99	2899.98	3220.97	2861.98	3398.01	2386	3160.99	3742.01	3688.01	2878	4517.01	4297.01	4020.03	4330	5849.97	5733.11	4745.98	3259.99	4676.01	3996.02	4385.99	4954.04	4950.06	2796	3097.99	2284	2865.98	3815.99	2910
12	86129315	86209234	79919	+	ENSMUSG00000007867	protein_coding	ENSMUSG00000007867	Ift43	ensembl_havana	10	439.999	390.999	246	466.001	364.999	338.999	331.001	315	283	321.001	421	365	274.001	327	401.001	254	277	304	274	269	353.001	307	205	230	272	246	302	214	237	217	263	241	260	222	228.999	180	204	258	254
4	135870808	135873067	2259	+	ENSMUSG00000007872	protein_coding	ENSMUSG00000007872	Id3	ensembl_havana	4	25	18	34	22	34	129	91	104	101	108	87	51	57	53	53	26	91	56	119	57	99	77	39	30	32	26	31	60	58	73	76	93	80	20	26	12	16	12	16
4	133406319	133484081	77762	-	ENSMUSG00000007880	protein_coding	ENSMUSG00000007880	Arid1a	ensembl_havana	17	3276.98	3054.04	2076.98	2976.05	3349.02	3357.96	2815.02	2742.02	3128.99	3426.95	3113.02	2667.99	2894.03	2241.95	3458.05	1991.97	2415.03	2988.96	2648	2125	3220.99	2977.02	2228.99	2729.02	3356.99	3592	2960.03	2305.95	2798.97	2705.01	3232.96	3555.04	3752.02	1975.99	2580.97	1666.99	2314	2908.02	2260.97
7	141929648	141941776	12128	-	ENSMUSG00000007891	protein_coding	ENSMUSG00000007891	Ctsd	ensembl_havana	17	69336.1	62125.2	48563.8	75932	65821.5	75862.5	66213.3	65711.1	68639.9	68848.6	72525	69228.9	67882.5	55886.5	77922.9	46828.3	62219	73014	68003.7	49068.6	73922.5	68716.3	52486.6	62283.9	82437.2	82417.6	69682.6	56951.2	82629.4	69646.4	76649.2	79392.7	81846.7	44009.9	53309.2	38823.1	51618.2	68124.2	49091.8
9	61820566	61821825	1259	-	ENSMUSG00000007892	protein_coding	ENSMUSG00000007892	Rplp1	ensembl_havana	9	13195.6	12201.3	10120.5	16926.7	13727.1	15488.1	13480.2	14630.7	14163.3	15303.1	12304	11904.4	12386.2	10544.5	13973.8	8454.95	10181.6	11872.8	11409.7	8283.66	11906.8	11874.3	8626.42	10166.7	14579.4	15060.7	12272	8656.33	12227.4	9974.08	11309.4	12025.8	11956.7	8976.24	10225	8079.72	10108.1	14271	9745.38
7	27353340	27356772	3432	+	ENSMUSG00000007944	protein_coding	ENSMUSG00000007944	Ttc9b	ensembl_havana	9	2.22722	8.14261	3.0723e-30	5.05696e-35	0	0	3.29668e-38	4.418e-36	2.67375e-31	0	3.74556e-37	0	1.58945e-36	0	0	0	1.01428e-37	6.91061	0	0	0	0	0	3.28621e-37	1.0985	3.77111	4.6157e-35	0	5.88152e-36	3.34138	2.20273	1.06406	1.07676	1.89311e-38	1.11566	1.08544	0	5.90984	0
7	101467520	101471934	4414	+	ENSMUSG00000007946	protein_coding	ENSMUSG00000007946	Phox2a	ensembl_havana	12	0	0	0	0	0	0	0	0	0	0	0	0	0	0	0	0	0	0	0	0	0	0	0	0	0	0	0	0	0	0	0	0	0	0	0	0	0	0	0
8	71909349	71916300	6951	-	ENSMUSG00000007950	protein_coding	ENSMUSG00000007950	Abhd8	ensembl_havana	10	430	457.999	296	487.001	453.999	480	380	429	457	544.002	393	408.999	466	338	506.001	288	310	388	345	295	430	443.001	377.999	505.001	583.999	567	470	375	530	426.999	517.001	533	555.001	414	511.001	360.999	502.001	591	423
5	136937004	136944259	7255	+	ENSMUSG00000007987	protein_coding	ENSMUSG00000007987	Ift22	ensembl_havana	13	602	563.999	466	821.998	676	738.999	781	704.001	723.999	722	653	573	560.001	535	693.001	393	596	670.001	543	442	741.001	731.999	416	521	604.001	747	618	419	672	440	581	659.001	680.001	394.999	475	404	427	661.999	463
7	44009467	44035245	25778	-	ENSMUSG00000008028	protein_coding	ENSMUSG00000008028	1700008O03Rik	ensembl_havana	16	15	11.3093	16.9037	22.343	18.3288	39.5246	18.2766	18.836	21.5734	18.358	37	11.8116	18	4.55441	16	2.25907	18	32	13.1319	11	24	13.6066	15	9.28388	29.8024	11.5649	20	6	13	8.85231	8	11	18.7642	21	7	9.78591	9	11.3854	16
X	10581252	10585930	4678	+	ENSMUSG00000008035	protein_coding	ENSMUSG00000008035	Mid1ip1	ensembl_havana	13	643.997	585.001	498	749	687.998	598.997	434.999	498	548.001	470.998	669	663.001	598.998	589.003	843.005	429	376.999	419.999	461.001	341.001	501.002	427.999	319	453.001	472.001	598.998	443	284	339	344.001	372	434.001	490	594.998	756.004	526.999	704.003	922	773.001
7	16472335	16483220	10885	+	ENSMUSG00000008036	protein_coding	ENSMUSG00000008036	Ap2s1	ensembl_havana	12	1910.99	1874.01	1514.01	2371.98	2117.99	1917.01	1668.01	1623.01	1913.98	2140.99	2089.98	1869.98	1888	1635.98	2059.98	1486	1340.01	1448.01	1472.99	1090.01	1787.99	1621.99	1715.01	2190.01	2699.95	2849.03	2136.98	1369.99	1905.01	1567.02	1725.98	1950.98	1807	1649.01	1823.01	1482.01	1572.01	2243.99	1659.99
5	108840248	108854791	14543	+	ENSMUSG00000008090	protein_coding	ENSMUSG00000008090	Fgfrl1	ensembl_havana	15	40	48	9	27	31	19	29	18	43	28	30	29	31	19	49	23	18	7	38	16	21	20	11	14	19	30	29	12	27	16	19	25	23	22	24	14	23	17	20
8	84874654	84899220	24566	+	ENSMUSG00000008129	protein_coding	ENSMUSG00000008129	Brme1	ensembl_havana	15	313	333	273.001	503.999	338	236	284	248	244	257	294.999	337	306	230	369	222	206	240	245	165	236	227	170	209	266	284	284	144	179	155	206	179	196	174	286	171	230	353	279
7	44139361	44145954	6593	-	ENSMUSG00000008140	protein_coding	ENSMUSG00000008140	Emc10	ensembl_havana	19	1867.01	1844	1425	2235.99	2110.99	2006.01	1782.99	1644.99	1945.99	1848.99	2087.03	1843	1898.01	1742	2181	1268	1254.01	1656.99	1541	1168	1778.99	1556	1516	1953.99	2524.97	2486.01	2198.99	1331	1898	1595	1848	1956	2165	1683	1882.02	1426	1875.01	2468	1662
8	85786684	85793754	7070	+	ENSMUSG00000008167	protein_coding	ENSMUSG00000008167	Fbxw9	ensembl_havana	15	202.991	187	192	302	212.987	219	190.873	205.922	242.985	242	212	218.961	204	231.96	275	171	158	217	150	154.971	195	189.876	131	137	208	219	215	114	172	125	147.978	155.982	174	135.959	195.902	117	185	262	175
2	90575714	90611366	35652	+	ENSMUSG00000008200	protein_coding	ENSMUSG00000008200	Fnbp4	ensembl_havana	16	1831.01	1667	1243	1811	1643.01	1652	1608	1593	1617	1695	1395	1458	1379	1117	1426	928.001	1349	1382	1383	1148	1578	1434	1170	1276	1737	1667	1449	898.001	1105	959.001	1022	1307	1218	912.001	1197	718	976.001	1317	973
8	4543026	4581681	38655	+	ENSMUSG00000008206	protein_coding	ENSMUSG00000008206	Cers4	ensembl_havana	17	29	20	13	21	18	11	19	13	29	33.1892	16.7883	13	8	12	7	11	14	21	12	17.5946	17	14	9	11	20	15	6	2	11	4	11	13	9	13	13	6	13	11.1982	12
2	73142945	73168163	25218	+	ENSMUSG00000008226	protein_coding	ENSMUSG00000008226	Scrn3	ensembl_havana	15	1153	994.001	793.001	1204	1096	1013	881.001	803	945.001	1122	1055	861	999	786.001	962	589	663	852.999	715	532	872	772.001	694	759.999	993.999	1025	948.001	559	866	643.001	786.001	885.999	824.999	518	715	498	608	731	630
18	56695515	56720785	25270	+	ENSMUSG00000008301	protein_coding	ENSMUSG00000008301	Phax	ensembl_havana	12	1523	1447.66	1099.45	1485.01	1538.36	1662.01	1455	1445.54	1442.01	1658.31	1557.47	1502.64	1248.84	1275.3	1531.32	879.332	985.006	1379.3	1167.66	935.433	1309.99	1199.97	1110.1	1314.98	1623.47	1693.99	1346.77	1000.59	1281.99	1123.48	1257.01	1439.06	1320.29	1103.55	1350.81	964.75	1149.98	1499.55	1227.04
4	72035379	72119157	83778	-	ENSMUSG00000008305	protein_coding	ENSMUSG00000008305	Tle1	ensembl_havana	19	251	241	149	261	206	262	226	246	225	203	281	280	249	193	315	201	182	237	206	146	261	223	215	242	303	313	242	130	203	181	194	211	240	163	165	152	216	276	188
7	100495054	100512654	17600	-	ENSMUSG00000008318	protein_coding	ENSMUSG00000008318	Relt	ensembl_havana	11	354.783	359	215	430	391.999	419.999	354	361.001	405	384	352	367	331	299	389.999	215	262	283	315	266	323	310	217	298	413	386.992	369	206	254	234	258	243	307	230	321	194	374.999	432.001	287
2	142904959	142914774	9815	+	ENSMUSG00000008333	protein_coding	ENSMUSG00000008333	Snrpb2	ensembl_havana	13	1970.96	1965.03	1627.01	1971	2162.99	2321.99	1986	2046.02	2189.02	2275.01	2004.01	1844.98	1768.99	1602	2033	1300	1305	1728.01	1607.02	1286	2152.01	1813.01	1828.03	1907.01	2792.97	2884.99	2283.99	1496.01	1867.99	1641.99	1735.98	2134.02	2069	1567	1622	1248	1720	2048.98	1645.01
5	125463029	125467267	4238	-	ENSMUSG00000008348	protein_coding	ENSMUSG00000008348	Ubc	ensembl_havana	10	17922.3	16710.3	11842.3	19391.1	18428.8	15992.4	13680.9	13715.1	15161	15894.5	17162.8	15185	15777	13060.2	18066.4	10602.2	11132.9	12858.1	12030.2	9544.63	14868.3	13428.2	11391.1	13611.9	17218	17158.5	15708.8	8884.73	13771.5	11297.8	12764.2	13582.6	13463.7	12783.8	15073.1	11060.1	14914.7	18806.2	13716.6
7	3632984	3645486	12502	+	ENSMUSG00000008373	protein_coding	ENSMUSG00000008373	Prpf31	ensembl_havana	17	2110	2129	1649	2433.03	2190.63	2233	1927	1968.88	2208.02	2370.98	2134.01	1947.99	2220.98	1769	2316.01	1561.93	1478	1806.89	1678.93	1326.68	1887	1941.72	2032	2264.94	3267.87	3162.79	2553.97	1548.91	2154.01	1817.99	2126.65	2321.72	2197.01	1816.85	1751.99	1438	1827.99	2407	1706.99
7	27186335	27189742	3407	+	ENSMUSG00000008384	protein_coding	ENSMUSG00000008384	Sertad1	ensembl_havana	9	272	193	181	336	263	293	281	271	181	264	259	227	223	174	218	161	135	159	148	87	156	139	129	225	202	234	217	87	133	97	125	128	159	89	114	88	91	156	127
16	8476444	8490020	13576	-	ENSMUSG00000008393	protein_coding	ENSMUSG00000008393	Carhsp1	ensembl_havana	10	667.575	702.999	494.308	727.392	642.843	745.344	600.601	707.723	695.26	744.922	780.631	732.177	676.297	614.627	710.781	416.801	506.052	625.745	609.748	468.543	672.546	652.279	399.626	565.624	733.196	650.724	645.351	313.711	500.886	395	410.99	532.072	468.763	455.758	578.651	423.947	534.719	653.646	525.564
10	93083276	93146998	63722	-	ENSMUSG00000008398	protein_coding	ENSMUSG00000008398	Elk3	ensembl_havana	17	459.382	407.738	297.072	439.999	395.271	624.751	620.565	669.602	698.516	823.421	462.544	372.36	448.69	319.89	473.976	287.47	529.686	695.032	635.473	476.019	774.347	646.844	411.777	382.284	541.946	483.628	439.66	562.269	784.905	703.402	710.065	861.82	912.33	342.648	385	239	348.459	446.174	311.943
9	25019428	25063117	43689	-	ENSMUSG00000008429	protein_coding	ENSMUSG00000008429	Herpud2	ensembl_havana	9	508	493	308	484	431	640	551	565	607	625	520	476	485	415	469	320	435	638.999	548	383	687	601.001	305	331	466	500	373	382	435	451	504	522.999	621.001	347	411	269	376	515	347
7	4427769	4448649	20880	-	ENSMUSG00000008435	protein_coding	ENSMUSG00000008435	Rdh13	ensembl_havana	16	1151	878.999	671.001	973.999	905.999	924.001	749.999	886.001	812	924.001	899.998	818	874	708.001	807.001	528.001	622	717.001	621	495.001	690.001	769	721.998	793.999	1123	1177	914.001	541	822.001	563	662.001	818.001	727	615	708.999	512.999	623.001	899.001	574
8	106587212	106605963	18751	+	ENSMUSG00000008450	protein_coding	ENSMUSG00000008450	Nutf2	ensembl_havana	9	32.5878	27.9231	27.8174	26.634	78.0607	18.8286	21.1189	34.0027	34.7457	26.1449	56.9807	28.0652	37.3759	19.7733	31.0967	21.6019	15.5494	28.9906	27.0857	42.66	31.2792	39.9356	45.9512	83.0409	105.797	88.4422	78.7321	32.1029	48.5705	34.4943	36.3901	33.3225	67.7391	46.2864	48.7858	34.8802	26.5759	44.4791	35.1847
1	152642293	152651349	9056	+	ENSMUSG00000008475	protein_coding	ENSMUSG00000008475	Arpc5	ensembl_havana	14	6057.2	5622.11	4549.96	6029.16	6202.67	5772.88	5340.88	5136.1	5219.07	5373.9	6263.23	5728.86	5993.85	5238.92	5800.18	4311.92	4109.93	4923.26	4576.08	3619.02	5327.19	5037.85	4239.95	5270.97	6812.24	7105.82	5691.16	3277.97	4495.91	3697.08	4495.99	4607.11	4760.03	3862.07	4415.15	3573.88	4398.03	5564.89	4290.17
4	91139000	91289023	150023	-	ENSMUSG00000008489	protein_coding	ENSMUSG00000008489	Elavl2	ensembl_havana	19	0	0	0	0	0	0	0	0	0	0	0	0	0	0	0	0	0	0	0	0	0	0	0	0	0	0	0	0	0	0	0	0	0	0	0	0	0	0	0
7	24786769	24879152	92383	-	ENSMUSG00000008496	protein_coding	ENSMUSG00000008496	Pou2f2	ensembl_havana	20	348	304	170	297.001	274	351	300	339	319	354.001	351	276	346	251	312	195	339	385	424.001	269.001	402	391	166	215	279	311.001	238	178	239	184	203	271	246	180	198	145	150	198	182
6	138117314	138133754	16440	+	ENSMUSG00000008540	protein_coding	ENSMUSG00000008540	Mgst1	ensembl_havana	12	1252	1243	1000	1301	1264.01	898.999	838.998	751.001	785.999	872.006	1892.01	2023.98	1770.99	1461	2037.01	1294.01	978.005	1226.01	1061.01	812.005	1095.01	1203.99	1222	1439.01	1853.01	2031	1458	583.001	715.998	618.997	664.998	834.996	773.996	928.998	932.004	732.999	929.998	1267	995.997
4	82208410	82623988	415578	-	ENSMUSG00000008575	protein_coding	ENSMUSG00000008575	Nfib	ensembl_havana	18	0	0	0	0	0	0	0	0	0	0	0	0	0	0	0	0	0	0	0	0	0	0	0	0	0	0	0	1	0	0	0	0	0	0	0	0	0	0	0
3	88461065	88477033	15968	+	ENSMUSG00000008604	protein_coding	ENSMUSG00000008604	Ubqln4	ensembl_havana	12	3824.04	3653.95	2650.02	4287.02	3905.98	4753.96	3912.99	3989.03	4342.01	4701.98	3863.02	3868.99	3884.04	2939.99	4101.99	2648.01	3037.01	3600.97	3619.02	2572	4064.02	3565.99	3542.02	4054.01	5460.92	5394.93	4460.01	3157.01	4291.03	3672.98	4257.03	4526.01	4774.93	2993	3353.96	2513.01	3367.98	4085.97	3129.99
17	34170973	34174976	4003	-	ENSMUSG00000008668	protein_coding	ENSMUSG00000008668	Rps18	ensembl_havana	16	16415.1	14987.3	12779.2	21795.7	17650.2	22926.9	20415.7	19353.3	19925.1	21325.1	15461	16054.8	13793.4	13335.3	17509.9	11247.6	14678.7	17009	16864.5	11808.1	16241.4	15442.9	9435.88	11343	15470.9	15844.1	12785.2	9468.9	13774.6	11912.1	13189.2	15215.7	14302.1	11206	12259.9	8801.34	11420.1	16945.9	11951.3
X	73314418	73316742	2324	+	ENSMUSG00000008682	protein_coding	ENSMUSG00000008682	Rpl10	ensembl_havana	14	485.265	479.409	343.647	477.797	420.167	544.6	469.713	513.979	528.801	574.567	397.923	516.184	482.032	382.566	340.517	312.356	370.225	377.918	362.705	278.003	424.897	442.895	377.842	438.211	581.834	578.647	494.677	214.703	362.65	324.544	332.024	364.174	426.912	310.467	406.325	327.605	394.445	457.791	390.592
7	117703595	117715412	11817	-	ENSMUSG00000008683	protein_coding	ENSMUSG00000008683	Rps15a	ensembl_havana	17	4007.9	3686.61	3011.62	4570.65	3988.06	4834.99	4340.7	4263.31	4080.65	4539.98	4084.17	3990.91	3682.18	3412.97	3846.75	2890.32	3023.41	3946.81	3416.42	2508.85	3756.42	3654.22	2531.09	3261.39	4372.8	4536.38	3751.11	2529.46	2962.35	2847.99	3098.88	4227.79	3908.97	2897.05	3186.39	2469.56	2923.1	3768.5	2987.31
15	89239922	89257030	17108	+	ENSMUSG00000008690	protein_coding	ENSMUSG00000008690	Ncaph2	ensembl_havana	16	6121.52	5948.95	4706.94	7137.07	6524.47	5996.01	5603.28	5517.62	6058.84	6116.45	6223.16	6163.72	6204.31	5358.17	7573.68	4520.12	4160.15	4815.03	4917.11	3605.14	5744.15	5253.11	4052.84	5320.98	6992.67	6897.81	6044.48	3587.53	5070.53	4277.2	4856.76	5251.2	5518.26	4235.66	5121.39	3799.22	4919.41	6601.13	4576.9
3	103647131	103698880	51749	-	ENSMUSG00000008730	protein_coding	ENSMUSG00000008730	Hipk1	ensembl_havana	18	4073.02	3608.97	2728.01	3678	3825.97	4297.95	3622.02	3372.98	3700.99	3932.04	3819	3710.01	3583.04	2916	4247.04	2369.98	2760.01	3294.99	3030.02	2234.99	3405.01	3233.99	2812.99	3417.02	4154	4042.97	3460.01	2576.82	3821.04	3391.02	3593.98	3993.03	4118.01	2547.01	3120.01	2179	2842.02	3543.04	2833.02
3	100469524	100592820	123296	-	ENSMUSG00000008763	protein_coding	ENSMUSG00000008763	Man1a2	ensembl_havana	17	3773	3795	2833	3968	4171	4693	4275.01	4342	4446.99	4991	4124.01	3681	3942	3142	4119	2675	3435	3994	3778	2996	4773.01	4278.01	3046	3384	4481.99	4462	3930	3261.99	4609.99	3915	4513.01	4737.01	4737.01	2663	3167	2303	3213	3823	3099
12	85319172	85335213	16041	-	ENSMUSG00000008822	protein_coding	ENSMUSG00000008822	Acyp1	ensembl_havana	16	375	283	220	364	320	277	252	255	285	290	320	306	295	247	237	202	210	306	212	193	294	224	144	257	272	248	259	101	157	147	179	174	140	188	230	180	277	286	229
11	102085258	102120993	35735	-	ENSMUSG00000008855	protein_coding	ENSMUSG00000008855	Hdac5	ensembl_havana	18	2439	2351	1734	2755.99	2334.98	2156.02	1790	1898.01	2137.01	2224	2323	2220.01	2180.99	1816.01	2444	1495	1452.99	1871	1670	1321	1971.99	1733	1446.01	1760	2289.01	2252	1975	1013	1605	1369	1690	1668	1773.99	1536	1813.99	1201	1558	2272	1483
13	18055156	18118825	63669	-	ENSMUSG00000008859	protein_coding	ENSMUSG00000008859	Rala	ensembl_havana	9	836	734	519	824	818	738	586	534	570	677	1166	1008	1032	868	1112	716	613	749	775	629	891	895	600	685	922	941	796	413	676	549	571	572	679	481.999	619	392	524	770.999	632
8	23067091	23083830	16739	-	ENSMUSG00000008892	protein_coding	ENSMUSG00000008892	Vdac3	ensembl_havana	13	1129.89	1229.14	978.833	1098.95	1360.35	1310.39	1052.19	1139	1447.15	1335.21	1187.51	1212.52	1059.03	975.352	1267.7	837.687	816.879	1004.74	979.588	722.477	1163.81	1139.83	1020.55	1281.93	1779.33	1757.98	1454.4	1033.62	1488.27	1322.56	1323.17	1644.04	1507.33	1069.76	1199.87	872.251	1112.64	1325.97	1054
3	95018333	95030363	12030	+	ENSMUSG00000008958	protein_coding	ENSMUSG00000008958	Vps72	ensembl_havana	15	1495.99	1275.99	993.998	1602.01	1421.01	1649.02	1455	1336.01	1619.01	1579	1432	1439.99	1320.01	1211.99	1550.99	953.997	1054	1299	1227.99	839.997	1445.49	1303.01	1061	1276.99	1627.99	1667.99	1402.99	1004.99	1297.99	1032.99	1318	1376	1393.01	1121.99	1294.99	1020.99	1269.99	1630.01	1319
16	84631813	84660668	28855	+	ENSMUSG00000008976	protein_coding	ENSMUSG00000008976	Gabpa	ensembl_havana	17	2799	2688	2136.99	2610	2836.98	2523.99	2360	2353	2512.99	2807.97	2591.02	2308.99	2521.01	2108.03	2613.01	1732.99	1716	2013.02	1961.01	1499	2266.01	2198.02	1972	2353.01	2954.04	3182.99	2548.99	1449	2158.99	1751	2023.01	2241.99	2231.02	1757	2065.01	1450	1875.99	2397.01	1862.98
5	115435169	115439059	3890	-	ENSMUSG00000009013	protein_coding	ENSMUSG00000009013	Dynll1	ensembl_havana	6	2264.01	2148	1705	2525.99	2427	2959	2609.99	2734	2869.02	2995.01	2386.98	2294.99	2434	2101.98	2251.99	1829.99	2003	2362.01	2267	1703	2700.99	2458	2689.98	3228	4340.02	4302	3401.98	2239	2775.99	2506.02	2986.01	3279	3299.04	2014.01	2107.01	1531	1860	2473.02	2008
2	37240086	37249345	9259	-	ENSMUSG00000009030	protein_coding	ENSMUSG00000009030	Pdcl	ensembl_havana	15	1255	1173.99	988.998	1253	1380	1226.99	1107	1066.01	1205.99	1258	1192	1101.01	1139	954.005	1257.99	776.999	837.998	950.995	958.005	767.995	1135	1068.99	1077.99	1193	1744.02	1636.99	1459.99	934.993	1130.01	959.004	1187	1275.99	1180.01	934.995	1053.99	820.003	1026.99	1354.01	1020.99
15	79244884	79287770	42886	-	ENSMUSG00000009035	protein_coding	ENSMUSG00000009035	Tmem184b	ensembl_havana	16	1986.98	1868.98	1276	2191.97	1855.99	1630.01	1418	1358	1494.01	1496	2104.04	1901.99	1930.02	1402	2292.04	1184	1223.99	1524.98	1389.99	1116.99	1681	1304.99	1175	1526	1720.98	1699.01	1512	993.999	1307.01	1037	1364.99	1291.01	1444.99	1032.01	1174.01	885.003	1260.01	1534	1099
11	4715845	4799537	83692	-	ENSMUSG00000009073	protein_coding	ENSMUSG00000009073	Nf2	ensembl_havana	17	3177.98	3068.99	2280.99	3344.99	3411.01	3388.99	2955.03	2820.03	3170.01	3278.02	3549.98	3125.01	3298	2848	3777.98	2336.01	2440	3034.97	2639	2064.01	3403.98	2876.97	2822.99	3169.01	4054.04	3967.97	3614	2312	3434	2862.02	3259.03	3621.02	3543.99	2505	2943.01	2129.99	2696.98	3482.99	2813.02
11	4654678	4687670	32992	+	ENSMUSG00000009076	protein_coding	ENSMUSG00000009076	Zmat5	ensembl_havana	11	375.964	355.874	251.935	386	399.963	394.925	347.754	389.885	343.716	406.727	317.654	324.885	373.968	290.843	362.836	265.903	250.85	274.76	307.949	226.977	320.922	287.972	272.929	346.83	422.877	492.835	407.755	230.893	366.92	260.937	307.637	357.69	363.901	268.777	307.78	204.899	307.734	421.82	304.938
11	5019689	5049267	29578	-	ENSMUSG00000009079	protein_coding	ENSMUSG00000009079	Ewsr1	ensembl_havana	17	4690.54	4617.28	3406.82	5004.57	5101.73	5110.28	4485.61	4415.43	4944.26	5580.55	4899.11	4183.69	4149.04	3712.44	4855.31	3235.26	3599.81	4063.94	3712.71	3007.36	4955.12	4187.29	3707.18	4203.21	5724.35	5498.47	4939.35	3396.09	4570.08	3832.7	4358.92	4989.35	4760.3	3052.53	3233.33	2416.87	3460.2	4446.01	3220.5
11	4936824	4992792	55968	+	ENSMUSG00000009090	protein_coding	ENSMUSG00000009090	Ap1b1	ensembl_havana	18	5138.04	4753.02	3639.96	5781.25	5195.83	4894.79	4186.18	4089.92	4521.06	4818.96	5096.92	4891.84	4550.98	3904.85	5734.74	3166.06	3070.96	3641.94	3162.05	2350.98	3677.06	3260.03	3302.07	4044.06	5140.02	4722.03	4214.86	2604.02	3651.91	3067.05	3644.05	3945.13	3939.12	2727.98	3410.09	2366.99	3001.04	4145.86	2856
3	108000105	108008749	8644	+	ENSMUSG00000009108	protein_coding	ENSMUSG00000009108	Gnat2	ensembl_havana	16	67	63	43	59	51	85	74	67	66	79	42	43	29	40	39	22	52	50	37	39	48	52	27	21	49	38	46	29	67	29	45	54	46	33	33	17	33	68	40
6	120813173	120869804	56631	+	ENSMUSG00000009112	protein_coding	ENSMUSG00000009112	Bcl2l13	ensembl_havana	5	1871.98	1607.53	1408.5	1874.5	1921.5	1955.07	1726.31	1732.64	1957.34	2133.25	1784.07	1690.32	1640.73	1362.25	1961.61	1203.6	1355.93	1659.5	1415.34	1118.83	1597.29	1594.18	1486.9	1831.24	2395.22	2382.45	1981.61	1339.42	1785.1	1651.52	1822.3	1977.18	1964.44	1547.34	1668.98	1264.27	1640.76	2112.1	1542.21
2	74350635	74409780	59145	-	ENSMUSG00000009207	protein_coding	ENSMUSG00000009207	Lnpk	ensembl_havana	16	523.999	462	451	442	589	591	503	476	519.001	667.003	562	466	446	473	591.998	309	444	478.999	485	371	566	536	530	571.001	764	806.999	601.999	418	518	497	561	573.001	594.001	426	495	349	445	569	461
10	77417554	77434567	17013	+	ENSMUSG00000009291	protein_coding	ENSMUSG00000009291	Pttg1ip	ensembl_havana	14	1356	1331	1050	1512	1404	1302	1262	1320	1307	1248	1337	1380	1289	1109	1450	849	1031	1237	1049	805	1214	1099	1052	1105	1548	1484	1275	766	1095	862	931	948	1031	753	904	707	868	1062	866
10	77743556	77806398	62842	-	ENSMUSG00000009292	protein_coding	ENSMUSG00000009292	Trpm2	ensembl_havana	19	521	506.001	345	562	407	452.001	381	344	374	433	409	359	409	352	485.001	246	220	332	260	198	273	193	202	251	331	315	291	157	226	174	284	223	247	166	198	154	146	302	194
10	77458109	77481828	23719	+	ENSMUSG00000009293	protein_coding	ENSMUSG00000009293	Ube2g2	ensembl_havana	18	1192.99	1010	699	1151	1105	1175	1011	1008	1040	1069	1118	873	1041	866	1103	681	808	930	957	685	1059	948	1064	1235	1540	1500	1361	819	1051	931	1079	1122	1144	847	1037	818	879	1133	1000
6	17463799	17573980	110181	+	ENSMUSG00000009376	protein_coding	ENSMUSG00000009376	Met	ensembl_havana	16	408	375	248	338.999	351	1144	1017	1076.01	1110	1230.99	499.999	409	443.001	327	408	250	1050	1233	1184.99	761	1275.01	1163	170	218	258	286	226	648	1012.01	826	865.996	1040.01	1011	122	123	101	134	142	189
6	115111863	115258968	147105	+	ENSMUSG00000009394	protein_coding	ENSMUSG00000009394	Syn2	ensembl_havana	14	2	2	1	4	8	4	0	0	9	0	0	0	0	2	0	2	0	3	1	0	8	0	2	1	1	3	8	2	8	0	6	1	2	4	4	3	4	4	0
X	20799634	20816848	17214	-	ENSMUSG00000009406	protein_coding	ENSMUSG00000009406	Elk1	ensembl_havana	14	816	780	572	889	892	903	798	766	742	973	812	736	799	675	831	542	582	688	659	508	771	690	548	706	893	1043	841	478	632	529	642	660	643	578	771	513	649	873	582
1	135362318	135615844	253526	-	ENSMUSG00000009418	protein_coding	ENSMUSG00000009418	Nav1	ensembl_havana	18	12277.1	11203.6	7226.88	11044.2	11115.2	7982	6528.73	7014.98	7228.98	7518.02	10152.6	9409.98	9143.95	6196.91	10132.5	5654.91	5850.9	7127.41	5911.99	4492.88	7252.99	6143.98	4237.92	5090.04	6358.03	6038.88	5826.96	3617.66	4905.85	4611.91	5066.02	5493.01	6342.21	3817.64	4434.89	3090.02	4663.98	5408.98	4272.01
13	98975527	99062893	87366	-	ENSMUSG00000009470	protein_coding	ENSMUSG00000009470	Tnpo1	ensembl_havana	18	9117.97	8751.11	6625.66	8158.55	9778.51	8143.15	6990.62	6831.47	7526.97	8371.1	8864.38	8333.02	8450.53	6803.13	9177.33	5781.55	5604.2	6315.85	5918.01	4473.82	7163.92	6849.93	7912.72	8778.3	11307.3	11890.8	9827.48	5377.14	7536.66	7012	7557.85	8206.84	8795.35	5345.23	6239.19	4582.35	6170.78	7170.68	5976.06
18	68433426	68457924	24498	+	ENSMUSG00000009535	protein_coding	ENSMUSG00000009535	Rnmt	ensembl_havana	14	2622	2478.01	1976	2720	2419.01	2561.98	2222.01	2153.01	2352.01	2525.99	2282	2265.01	2202	1990.99	2274	1662	1608.01	1787.99	1628.99	1379	2018	1755.99	1714	2008	2717.99	2910	2236.02	1351	1699	1473	1722.01	1804.01	1873	1751.99	1969.99	1460.99	1782	2351.01	1902
2	118306331	118310193	3862	-	ENSMUSG00000009549	protein_coding	ENSMUSG00000009549	Srp14	ensembl_havana	15	1869.02	1653.01	1384	2022	1807	2070.99	1816.04	1819.03	1805.01	1938.01	1927.01	1830.01	1842.97	1508.98	1719.98	1225.01	1331	1725.99	1562.98	1188	1700.01	1605.99	1293	1571	1981.01	2080.01	1685.01	999.994	1406	1248.01	1430.99	1614.98	1584	1288	1443.01	960.003	1365	1788.01	1275.01
2	32595796	32603089	7293	-	ENSMUSG00000009555	protein_coding	ENSMUSG00000009555	Cdk9	ensembl_havana	17	4384.05	4007.95	3156.96	4307.88	4164.97	4282.89	3690	3809	3899.06	4313.03	4161.03	4048.02	3936.07	3354.95	4713.11	2853.96	2981.02	3641.98	3216.99	2454	3800.01	3311	2896.99	3654.97	4785.11	4742.98	3704	2496.98	3235.97	2760	3283.01	3456.98	3644.97	3317.98	3947.03	2948.01	3522.04	4677.92	3603.99
2	32647246	32652257	5011	+	ENSMUSG00000009563	protein_coding	ENSMUSG00000009563	Tor2a	ensembl_havana	17	1783.82	1481.92	1106	1814.01	1630.99	1702.01	1485	1462	1636.01	1630	1731.99	1715.01	1588.99	1393	2114.99	1155	1349	1377	1362.99	1000	1495.99	1360.99	1429	1698.99	2221	2201.03	1822.99	1171	1639	1340.99	1727.01	1582.99	1900.01	1503.94	1754	1297.01	1759.99	2184.97	1482.99
2	32572621	32594158	21537	-	ENSMUSG00000009566	protein_coding	ENSMUSG00000009566	Fpgs	ensembl_havana	13	1451.02	1432	1146.99	1730.02	1605.99	1643.01	1397.99	1465.01	1544.98	1604	1260.99	1239.01	1370.99	1183	1494.01	972.999	992.005	1172.99	1174.01	852.996	1273	1111.01	1275	1520.01	2016.99	2026.01	1574.01	1069.99	1433	1176	1379	1403.01	1598	1245	1360	1080	1361.99	1699.98	1277
16	13074345	13235394	161049	+	ENSMUSG00000009569	protein_coding	ENSMUSG00000009569	Mrtfb	ensembl_havana	15	1464	1349.01	870.004	1351	1393.01	1074.99	873.996	913	1004.01	1073.01	1478	1414.01	1429.99	1224	1739.99	1005.99	892.002	1028	878.998	676	1097.01	940	763	899	1181	1241	1137.01	608	873.002	812.001	836.997	930.979	895	691.998	946	634	887.998	1159.01	816.003
15	103099971	103148244	48273	-	ENSMUSG00000009575	protein_coding	ENSMUSG00000009575	Cbx5	ensembl_havana	15	4402.05	4830.94	3868.94	4546.03	5677.89	5477	4783.02	4857.01	5893.13	6583.21	4830.97	4226.96	4704.96	4320.07	5372.01	3972.05	3914.96	4583.93	4640.01	3708.94	5850.04	5965.01	5854.06	7010.07	9253.05	9238.89	7683.98	5710.94	7648.75	7062.86	7450.81	8367.88	8673.18	5648.04	5907.91	4226.98	6337.16	7479.91	5888.02
15	79775860	79800108	24248	+	ENSMUSG00000009585	protein_coding	ENSMUSG00000009585	Apobec3	ensembl_havana	19	1115.98	1099	900.991	1052.59	1109	894	827	777	876	976.004	911.401	921.407	868	718.999	1046.19	644.001	609.608	707	648.999	516	864.007	733.002	696.932	876.228	981.002	1172.4	997.998	476	723.001	538	602	736.004	687.001	775.001	1004	670.406	878.968	1224	957.985
2	27078405	27138350	59945	-	ENSMUSG00000009614	protein_coding	ENSMUSG00000009614	Sardh	ensembl_havana	17	77	71	54	41	56	152	134	97	101	111	55	67	51	34	46	33	92	131	74	69	104	93	22	42	44	32	39	54	76	65	102	87	106	27	27	31	46	50	52
2	27152116	27317046	164930	-	ENSMUSG00000009621	protein_coding	ENSMUSG00000009621	Vav2	ensembl_havana	19	755.995	687	517.999	704.002	633.998	792.998	632.001	697.002	655.997	745.998	693.996	702.997	611.997	515.001	714.995	440.001	544.003	650.997	587.999	392.001	760.997	611.001	545.999	676.999	790.003	796.996	701.005	463.001	615.001	498	658.004	649.001	732.002	437.001	539.002	471.001	546.002	770.997	522.001
8	34089653	34109470	19817	+	ENSMUSG00000009630	protein_coding	ENSMUSG00000009630	Ppp2cb	ensembl_havana	11	1166	1040	914	1161	1215	1476	1345	1340	1403	1399	1197	1034	1099	981	1284	922	1017	1141	1165	876	1328	1180	969	1181	1541	1609	1315	973	1297	1267	1295	1441	1570	1036	1182	812	1069	1362	1086
4	117531878	117539471	7593	-	ENSMUSG00000009640	protein_coding	ENSMUSG00000009640	Dmap1	ensembl_havana	12	638	507	397	627	612	528.001	496.001	483	583.999	570.999	627	538.001	495.999	422	537	355.999	460	465.999	413	334	452	469	356	457.999	577.001	537.999	478	326	457.001	382	435.999	442.999	415	306.999	442	288.001	440	575.999	370.999
10	59282806	59452515	169709	-	ENSMUSG00000009647	protein_coding	ENSMUSG00000009647	Mcu	ensembl_havana	14	284	256	191	268	264	181	215	228	193	234	275	287	308	196	373	181	175	200	181	164	244	258	239	260	369	315	277	192	261	202	255	293	295	251	342	256	314	364	300
10	59258780	59277601	18821	-	ENSMUSG00000009654	protein_coding	ENSMUSG00000009654	Oit3	ensembl_havana	5	420	394	275	455	425	157	136	89	129	125	507	434	399	375	454	310	138	176	166	137	181	146	148	217	269	283	240	59	88	55	112	97	109	156	225	172	211	232	213
10	74896424	75020754	124330	+	ENSMUSG00000009681	protein_coding	ENSMUSG00000009681	Bcr	ensembl_havana	11	976.998	948.001	616	1024	1033	1355	1005	960.998	915	1199	929	965.001	898.998	725.999	1042	616	794	909.998	914	651	1026	922.001	696.001	880	1103	1052	867	707	963.001	864.001	1144	1024	1123	698	923.001	615	865	974.001	771.999
7	30732147	30741907	9760	-	ENSMUSG00000009687	protein_coding	ENSMUSG00000009687	Fxyd5	ensembl_havana	15	5297.02	4651.98	3513.99	5325.99	4814.01	5626	4929	4829.02	4926.03	4813.02	5659.01	5266.03	5200.01	4198.03	4837.98	3240.99	4530.01	5503.04	4796.03	3327.99	5382.03	4440.03	2541.99	2749.99	3598	3790.99	3044.99	2519	3290.01	2987.99	3335.99	3695	3628.01	1801	1951	1496	1778	2319	1929
15	100395893	100449890	53997	-	ENSMUSG00000009733	protein_coding	ENSMUSG00000009733	Tfcp2	ensembl_havana	10	435	415	320	449.001	425.001	443	376	417	458	408	408	350	383	298	402	252	311	388	281	226	458.999	373.001	248	314	426	440.999	322	267	383.999	304	325	293	368	299	347	213	297	367	254
9	113760002	113806271	46269	+	ENSMUSG00000009741	protein_coding	ENSMUSG00000009741	Ubp1	ensembl_havana	16	925.998	826.154	620.001	1007	932.79	914.795	842.621	901.242	893.466	993.19	937.822	977.863	821.264	655.999	995.821	585.991	727.775	878.999	756.965	627.999	893.832	772.999	714.999	768	999.461	941.561	827	615.624	844	696.77	852.758	878.736	907.998	547	696.948	464	606.549	736.531	533.992
1	132243864	132261227	17363	+	ENSMUSG00000009772	protein_coding	ENSMUSG00000009772	Nuak2	ensembl_havana	16	1410.01	1216.01	964.003	1184.99	1239.01	1614.98	1399.99	1343	1373.99	1476	1276.99	1205	1179	1022.01	1513.01	889	1067.01	1321.99	1126	867.002	1427.01	1165.99	946.995	1107	1423.02	1453.99	1054	841.996	1091	1033.99	1229.99	1246	1209.98	830.999	1217.01	842.006	1011	1417.99	1062
9	78016474	78079390	62916	+	ENSMUSG00000009828	protein_coding	ENSMUSG00000009828	Cilk1	ensembl_havana	16	118	134	93	190	144	131	110	137	146	142	151	101	81	100	146	89	88	125	113	102	137	119	115	127	159	190	115	109	120	108	126	143	159	144	159	94	168	214	143
4	140688514	140706505	17991	+	ENSMUSG00000009863	protein_coding	ENSMUSG00000009863	Sdhb	ensembl_havana	15	3027.04	2909.98	2386.98	3270.97	3291.96	2676.99	2530.98	2682.01	2639.02	2897	2947.04	2646.03	2824.98	2470.01	3317.95	2095.02	1657	1916.98	1891	1375	2165.01	1986	2941	3391.01	4453.99	4862	3543.95	2237.99	2872.99	2513	2872.01	3104.95	3157.03	2600.97	2861	2385.01	2983.98	3990.02	2674.01
11	59297960	59342013	44053	-	ENSMUSG00000009894	protein_coding	ENSMUSG00000009894	Snap47	ensembl_havana	16	3791.07	3509.97	2680.02	4032.95	3711.99	3346.04	3085.01	3048.03	3261.99	3320.99	3549.01	3522.05	3519.01	2933.99	3796.96	2524.01	2324.02	2599.01	2619.23	1914	2920.02	2775.01	2422.01	3013.96	3901.97	3845.04	3570.01	1886.99	2653.98	2292.99	2631.01	2800	2870.98	2636.97	3041.03	2274.02	2991	3727.05	2720.03
1	106648189	106687458	39269	-	ENSMUSG00000009905	protein_coding	ENSMUSG00000009905	Kdsr	ensembl_havana	6	1296	1262	1003	1349	1495	1239	1165	1129	1243	1422	2204	2110	1797	1811	2114	1512	1505	1796	1811	1271	2066	1953	910	1211	1605	1561	1258	912	962	979	1075	1168	1175	1033	1275	791	1064	1390	1209
1	106691801	106724459	32658	-	ENSMUSG00000009907	protein_coding	ENSMUSG00000009907	Vps4b	ensembl_havana	18	5036.94	4683.05	3971.06	5230.04	5251.01	5658.12	4817.06	4951	5134	5607.93	4999.02	4508.93	4629.92	3954.02	5000.06	3257.02	3650.97	4419.06	3883.02	3078.01	4678	4358.86	3808.97	4559.02	5785.96	5861.09	4791.98	3282	4507.87	3862.94	4274.94	4627.94	4709.99	3274	3757	2855	3440.96	4477.05	3464.05
9	44318436	44321725	3289	+	ENSMUSG00000009927	protein_coding	ENSMUSG00000009927	Rps25	ensembl_havana	10	15400.8	14439.3	11674.8	15446.2	16369.8	24320.3	21171.6	21398.8	21509.3	23375.1	14715	14267	13706.3	11796.6	13183.3	10065.6	14941.1	18810.1	16639.3	12530.9	17704.3	16999.5	9143.04	10653.3	14867.5	15158.1	12601.4	10748.8	14429.5	13373.7	13804.9	16604.8	15301.9	9845.16	10382.1	7873.8	9954.59	13152.5	10217.4
X	73325518	73333758	8240	+	ENSMUSG00000009995	protein_coding	ENSMUSG00000009995	Tafazzin	ensembl_havana	18	643.999	597	421	622	613	619.999	719	536	613.999	674.001	640	613.001	711	514	669	385	548.001	620.001	646.001	472	608.999	576	375	511	575.001	592	567	325	432	381	455	459	458.999	414	468	322	423	561.999	404
11	114656214	114681566	25352	+	ENSMUSG00000010021	protein_coding	ENSMUSG00000010021	Kif19a	ensembl_havana	14	102	116	82	106	81	173	192	163	144	195	103	107	77	94	120	77	129	155	140	95	143	150	61	117	100	106	120	87	129	119	112	85	133	91	93	69	66	129	112
11	61114243	61158291	44048	-	ENSMUSG00000010025	protein_coding	ENSMUSG00000010025	Aldh3a2	ensembl_havana	20	900.996	869	756.002	945.002	1033	832.004	774.998	880.998	829.002	829.001	1047	967	941.999	836.003	1172	711.001	608.001	747.001	664	589.998	817.003	775.997	704	871.994	1171.01	1076	897.003	532	802.002	585	768.998	844.003	739.001	682.999	850.001	707.002	827.996	1140	834.004
9	107411144	107415873	4729	+	ENSMUSG00000010045	protein_coding	ENSMUSG00000010045	Tmem115	ensembl_havana	3	705	748	503	685	749	876	664	782	853	876	727	775	715	607	898	520	550	698	650	489	772	737	550	702	847	829	716	570	694	568	647	707	765	481	676	526	696	800	615
9	107445144	107449979	4835	+	ENSMUSG00000010047	protein_coding	ENSMUSG00000010047	Hyal2	ensembl_havana	13	848.997	758.999	527.999	964.008	813.001	888.005	679.998	617	753	736	911.005	857.003	865.998	728.002	1042.01	551.001	604.998	734.002	646.999	474	689	623.999	542	615.998	826.001	725.001	755	439.999	511.999	405	601	562	586.001	402	525.998	436	524.998	631.001	494
9	107464841	107470585	5744	+	ENSMUSG00000010048	protein_coding	ENSMUSG00000010048	Ifrd2	ensembl_havana	11	2562	2310.79	1997.59	2878	2900.67	2307.5	2080.02	2232.82	2396.06	2496.47	2722.2	2553.66	2529.83	2392.63	3205.76	1855.98	1722.65	1985.56	1891.88	1344.7	2117.99	2065.78	2174.72	2484.05	3195.23	3494.54	2740.4	1649.44	2384.28	1838.22	2127.58	2235.33	2401.56	2222.81	2559.22	1948.05	2542.85	3482.37	2428.49
9	107454126	107458910	4784	+	ENSMUSG00000010051	protein_coding	ENSMUSG00000010051	Hyal1	ensembl_havana	16	3220.43	3312.1	2138.83	3469.31	3129.79	2774.81	2174.79	1833.46	2042.92	2259.54	3066.99	3037.14	2979.7	2149.96	2894.16	1788.95	1916.93	2519.62	1975.66	1127.3	2306.51	1676.73	853.72	1026.7	1200.92	1172.12	1239.98	627.301	699.934	654.022	811.747	858.215	701.445	498.235	502.8	331.884	548.206	781.558	491.384
9	107440454	107443312	2858	+	ENSMUSG00000010054	protein_coding	ENSMUSG00000010054	Tusc2	ensembl_havana	5	374.957	337.896	231.98	430.957	440.954	469.98	445.905	394.978	434.818	411.968	394.92	393.965	358.995	372.936	434.99	305.967	247.973	384.889	317.965	230.82	391.616	378.901	287.984	342	478.979	503.99	396.954	273	321	322.99	330	338.962	348.944	293.955	333.972	285.867	309	458.963	296.879
9	107419425	107422906	3481	+	ENSMUSG00000010057	protein_coding	ENSMUSG00000010057	Nprl2	ensembl_havana	9	427.001	356	276	368	442	359	288	274	295	317	395.001	358	305	327	366.999	258	226	296	218	206	301	249	227	402.001	421	384	289.999	161	210	200	276	260	279	286.999	319.001	268	353	426.001	274
9	107428754	107439467	10713	+	ENSMUSG00000010067	protein_coding	ENSMUSG00000010067	Rassf1	ensembl_havana	14	389.409	354.766	239.569	344.58	296.683	432.769	311.764	322.355	333.322	382.308	373.595	334.823	377.185	268.341	315.445	230.845	281.783	382.642	377.887	202.968	392.338	310.244	249.589	265	284.651	373.315	265.988	159	165	135.781	195	220.357	206.408	139.7	152.072	97.6577	169	225.535	166.871
19	8684246	8700734	16488	-	ENSMUSG00000010095	protein_coding	ENSMUSG00000010095	Slc3a2	ensembl_havana	14	5888.13	5871.9	4545.84	6792.99	6598.93	4505.06	4031.93	3907.91	4554.09	4763.1	6257.99	6467.24	5888.92	5410.04	7692.73	4238.94	3196.99	3986.05	3750.96	2664.98	4216.07	3940.93	4316.96	4848.96	6449.9	6333.95	5160.03	3197.01	4209.08	3620.96	4324.95	4697.02	4757.09	4760.07	5833.84	4403.02	5375.09	7266.13	5436.91
19	8734437	8748287	13850	+	ENSMUSG00000010097	protein_coding	ENSMUSG00000010097	Nxf1	ensembl_havana	16	1423.99	1371.01	1032	1340.99	1437	1666	1409	1469	1617.99	1697.99	1338	1270	1313.01	1098	1398.01	914.002	1231	1395.99	1300.01	969.996	1685.01	1370.99	1374	1459.98	1951.02	1979.98	1667.01	1107.99	1549	1162.99	1346.99	1632.98	1575.01	1025	1154	884.997	1078.99	1448	1132
19	8718777	8733434	14657	+	ENSMUSG00000010110	protein_coding	ENSMUSG00000010110	Stx5a	ensembl_havana	18	1147	1169.89	918.719	1362	1160.92	1197.7	1096	1035	1168	1138	1251.37	1116.35	1139.42	1023.11	1415.83	796.002	903.999	1043.26	906.435	663.027	1131.75	954.87	691.386	991.784	1235.43	1180	1033.31	676.081	809.999	732.227	759.378	833.001	913	798.359	876.999	660.879	860.751	1294.37	876.001
11	61017581	61040199	22618	+	ENSMUSG00000010142	protein_coding	ENSMUSG00000010142	Tnfrsf13b	ensembl_havana	13	683	659.001	511	723	706	650	576.999	602	595	650	762.001	724.999	708	631	780	511	560	679	603	423	692	572	479	574	635	675	647	339	440	401	427	481	457	400	461	342	465.999	659	440
8	124059452	124096255	36803	+	ENSMUSG00000010154	protein_coding	ENSMUSG00000010154	Spire2	ensembl_havana	8	280	271	190	285.001	308.001	233	229	198	223	240	265	334	326.001	265	317.001	212	172	271	226	167	252.999	288.999	218	290.001	301	306	266	130	214	198	194	254.001	202	221	263	168	327	341.001	251
9	20985454	21003305	17851	-	ENSMUSG00000010205	protein_coding	ENSMUSG00000010205	Raver1	ensembl_havana	12	2559.43	2339.99	1814.49	2550.68	2612.91	2644.63	2172.74	2585.86	2768.57	2897.67	2407.45	2009.5	2286.66	1815.13	2810.3	1603.73	1728.21	1921.65	1847.59	1337.72	2343.08	2005.56	2206.06	2596.2	3524.68	3349.16	2577.24	1955.98	2773.04	2142.9	2508.02	2752.06	3017.25	1690.15	1991.49	1497.78	1982.62	2385.02	1725.2
11	78152578	78181450	28872	+	ENSMUSG00000010277	protein_coding	ENSMUSG00000010277	Bltp2	ensembl_havana	8	10641	9871.92	7080.04	10167.1	10574	10872.9	9340.88	9532.06	10390.9	11203.1	9787.92	9321.96	9753.04	7668.97	10910	6482	7502.92	8685.92	8001.06	6213.96	10094.1	9245.06	7630.97	9324.08	11256.9	11420.2	10063	7029.95	9919.04	8362.07	9931.03	10726	10979	6215	7281	5049	7312.01	9331.06	6365.95
1	43137870	43155108	17238	+	ENSMUSG00000010290	protein_coding	ENSMUSG00000010290	AI597479	ensembl_havana	8	1142	997	740	1080	1092	928	939	834	993	1101	1033	1063	996	826	1025	679	669	846	774	583	925	800	730	825	1078	1186	867	563	801	667	679	825	794	643	843	556	757	881	760
7	46700349	46704526	4177	+	ENSMUSG00000010307	protein_coding	ENSMUSG00000010307	Tmem86a	ensembl_havana	8	500	477	394	621	495	666	620	551	597	553	549	603	607	460	772	375	597	695	625	395	680	562	314	396	556	647	482	397	569	442	551	522	659	363	480	353	430	646	432
11	87295891	87446650	150759	+	ENSMUSG00000010342	protein_coding	ENSMUSG00000010342	Tex14	ensembl_havana	17	17	24	21	30	19	12	19	6	10	13	18	17	26	15	15	19	6	20	14	4	17	2	8	9	4	11	14	0	6	1	11	5	11	6	2	0	4	4	0
11	101339233	101349525	10292	+	ENSMUSG00000010358	protein_coding	ENSMUSG00000010358	Ifi35	ensembl_havana	14	274	270	186	316	332	331	284	310	317	335	247	259	229	214	300	182	224	252	211	179	242	254	319	328	425	455	351	186	306	251	208	271	333	350	341	223	367	466	322
11	101518021	101526927	8906	+	ENSMUSG00000010362	protein_coding	ENSMUSG00000010362	Rdm1	ensembl_havana	10	125	115	94	123	125	98	109	94	85	85	143	117	107	128	159	89	64	77	80	63	86	80	86	87	149	119	107	55	83	61	82	67	107	72	82	62	83	105	104
14	55899720	55909582	9862	-	ENSMUSG00000010376	protein_coding	ENSMUSG00000010376	Nedd8	ensembl_havana	16	1741.01	1636	1221	1841	1773.99	1690.01	1674	1592	1613	1814.99	1769.01	1566	1719.01	1438.99	1632	1336	1137	1469	1550.99	1130	1716.99	1631	1448	1979.99	2630.99	2553	1993.99	1324	1466	1419	1558.01	1769.98	1651	1369.99	1410	1307	1366.01	1858	1503.99
11	76617428	76654406	36978	-	ENSMUSG00000010392	protein_coding	ENSMUSG00000010392	Gosr1	ensembl_havana	9	1875	1646	1377	1858	1848	1763	1699	1613	1591	1756	1781	1562	1502	1321	1822	1120	1202	1455	1373	1002	1735	1465	1023	1386	1531	1578	1395	906	1158	1061	1251	1337	1392	1042	1178	821	1196	1475	1217
14	54664366	54667214	2848	+	ENSMUSG00000010406	protein_coding	ENSMUSG00000010406	Mrpl52	ensembl_havana	13	330	275	192	361	329	417	435	308	321	409	372.999	372	337	255	364	233	280	424.999	361	248	349	379	299	440.999	524.001	519	441	327	402.001	341	417	495.999	487.999	204	266	173	250	318	229
1	36374811	36408263	33452	-	ENSMUSG00000010453	protein_coding	ENSMUSG00000010453	Kansl3	ensembl_havana	13	846.997	844.005	609.002	1001	824.002	1118	926.998	933.002	849	1057	872	822.002	748.998	664.003	887.997	542.999	782	968.997	903	635.999	948.004	834	577.002	673	793.002	762.998	750.001	486	626.002	551.002	623.003	714	666	519.999	607.002	471	568.998	668.002	575.001
10	22978862	23226685	247823	-	ENSMUSG00000010461	protein_coding	ENSMUSG00000010461	Eya4	ensembl_havana	17	265	198	175	195	243	225	188	189	206	209	216	160	187	141	158	132	114	156	132	110	179	154	101	124	142	124	131	103	131	116	107	162	147	113	93	78	89	132	112
2	181405125	181469591	64466	+	ENSMUSG00000010505	protein_coding	ENSMUSG00000010505	Myt1	ensembl_havana	17	2	0	0	0	0	0	5	0	0	0	0	0	0	0	0	0	0	0	0	0	0	0	0	0	0	0	0	0	3	0	0	0	0	0	0	0	0	1	0
4	109533785	109821158	287373	+	ENSMUSG00000010517	protein_coding	ENSMUSG00000010517	Faf1	ensembl_havana	8	1998	2062.99	1377	2073	2082	1669	1580	1538	1607	1672	1896.01	1975	1826	1567	2114	1267	1098	1294	1174	955	1416	1360	1463	1678	2261.01	2523	1929	1031	1454	1307	1438	1548	1450	1503	1786	1316	1589	2068	1604
3	88190064	88204307	14243	-	ENSMUSG00000010538	protein_coding	ENSMUSG00000010538	Tsacc	ensembl_havana	15	42	27	21	22	26	37	28	45	35	27	18	40	22	26	32	15	28	19	23	18	34	17	15	23	20	16	27	23	24	27	16	36	31	19	19	15	24	13	8
11	74661656	74719352	57696	+	ENSMUSG00000010554	protein_coding	ENSMUSG00000010554	Mettl16	ensembl_havana	15	1925	2002.01	1482	2032	1985.01	2237	2186.99	2067	2216.99	2624	1940.01	1813	1901	1553	1956	1377	1568.01	1684	1778	1340	2103.01	2119	2128	2246	2963.02	3294.01	2519.99	1782	2455	2295.01	2458.01	2797	2872.02	1655	1799	1301	1734.01	2102.01	1632
9	22068142	22069655	1513	+	ENSMUSG00000010607	protein_coding	ENSMUSG00000010607	Pigyl	ensembl_havana	9	136	103	77	117	117	195	150	132	207	165	103	93	99	72	137	58	90	133	111	108	187	159	102	95	171	158	120	132	128	129	144	178	171	106	96	96	130	119	78
12	83678010	83729898	51888	+	ENSMUSG00000010608	protein_coding	ENSMUSG00000010608	Rbm25	ensembl_havana	16	2713.98	2646.02	1978	2509.96	2801.01	3785.97	3462.03	3527.97	3684.04	4169.97	2459.99	2246.99	2285.98	2013.01	2436.99	1722.01	2889.98	3293	3039	2301.02	3576.06	3579.06	2623	2621	3668.01	3720.98	3012.97	2425.99	3245.97	3003.99	3248.01	3507.99	3547.97	1621.99	1683.97	1302.99	1770.01	2344.99	1589.01
1	180054569	180091004	36435	-	ENSMUSG00000010609	protein_coding	ENSMUSG00000010609	Psen2	ensembl_havana	16	1495.01	1345	945.001	1522	1388.01	1472	1244	1239	1393	1476	1643.01	1616.01	1452	1280	1635	978.999	1225	1374	1370.01	986.001	1494	1414	1079	1291.01	1718	1652	1361	1042	1248	1029	1324	1376	1424	1068	1142	943.001	1215	1455	1061
19	10160252	10174242	13990	+	ENSMUSG00000010663	protein_coding	ENSMUSG00000010663	Fads1	ensembl_havana	6	6347.34	5974.19	4427.16	6326.33	6155.75	4815.99	4343.98	4379.14	4691.91	4803.9	4822.15	4426.03	4509.09	3741.92	5267.11	3299.99	2735.96	3451.95	3116.1	2434.04	3809.93	3423.93	2892.03	3495.97	4489.96	4311.88	3761.93	2534.01	3666.97	2996.07	3519.96	4008.9	3774.1	4281.05	5111.07	3724.91	4927.3	6376.41	4896.15
5	29434800	29583389	148589	-	ENSMUSG00000010721	protein_coding	ENSMUSG00000010721	Lmbr1	ensembl_havana	16	212	246	164	203	246	238	211	229	255	261	215	192	190	113	256	175	171	228	154	154	222	172	143	156	238	166	193	90	176	169	166	215	203	157	181	121	140	247	166
7	143188543	143203399	14856	-	ENSMUSG00000010751	protein_coding	ENSMUSG00000010751	Tnfrsf22	ensembl_havana	16	764.099	703.004	497.349	778.36	665.523	592.307	597.336	646.68	653.826	690.339	683.279	592.881	573.044	531.85	615.423	408.022	489.573	485.189	501.624	462.949	681.122	511.967	416.885	488.342	532.067	606.185	478.638	378.797	481.731	389.407	525.415	552.109	555.586	468.741	566.422	338.272	415.103	656.941	581.735
7	143110967	143153828	42861	-	ENSMUSG00000010755	protein_coding	ENSMUSG00000010755	Cars	ensembl_havana	18	1959.02	2016.01	1520	2307.96	2388.98	936.996	819.004	915.998	908.996	1061.99	2011.98	1960.01	1682.98	1719.98	2681	1301	632	715.999	674.999	566	752.001	805.005	1027.01	1338.01	1703.99	1734.99	1479.01	772.001	1179	954.997	1127.99	1274.01	1124	2080.97	2332	1630.01	2229.03	2879.96	2197.02
6	18050963	18109061	58098	-	ENSMUSG00000010796	protein_coding	ENSMUSG00000010796	Asz1	ensembl_havana	12	0	0	0	0	0	0	0	0	0	0	0	0	0	0	0	0	0	0	0	0	0	0	0	0	0	0	0	0	0	0	0	0	0	0	0	0	0	0	0
15	79400612	79411941	11329	+	ENSMUSG00000010830	protein_coding	ENSMUSG00000010830	Kdelr3	ensembl_havana	9	35	30	20	52	40	33	46	44	41	46	42	27	45	39	32	11	20	35	32	22	42	44	31	19	23	28	33	17	16	20	21	25	27	19	24	9	5	14	8
2	102904020	102922990	18970	+	ENSMUSG00000010911	protein_coding	ENSMUSG00000010911	Apip	ensembl_havana	13	380	327	312	389	382	369	357	320	330	371	387	409	349	325	431	300	229	341	246	205	299	360	359	437	546	624	462	293	366	330	374	454	360	347	352	267	332	487	375.999
2	102851420	102903859	52439	-	ENSMUSG00000010914	protein_coding	ENSMUSG00000010914	Pdhx	ensembl_havana	11	1450	1349	1037	1368	1449	1167	1091	1119	1083	1253	1239	1252	1285	1171	1566	997.001	826.001	957.003	899.999	679	987.998	1049	1200	1405	1847.99	1807.01	1537	750	1044	893.999	993.001	1146	1156	1184	1247	960	1301	1608.99	1175
8	111345217	111447031	101814	+	ENSMUSG00000010936	protein_coding	ENSMUSG00000010936	Vac14	ensembl_havana	12	2476.01	2423.99	1842.98	2743	2573.01	2504.01	2074.98	2109.99	2388.98	2475.99	2524.01	2331.99	2325.98	1895.01	2795.05	1715	1636.99	1825.02	1762.01	1380	2188.01	2068.98	2336	2614.98	3482	3480.03	2870.96	1818	2618.99	2228.03	2719	2686.99	2833.01	2319.02	2624.05	1821.99	2697.99	3123.99	2385.99
3	145855588	145901269	45681	+	ENSMUSG00000011008	protein_coding	ENSMUSG00000011008	Mcoln2	ensembl_havana	14	554.001	443	321	510	487	559.003	514	529.999	590.001	501.999	568.998	593	531.997	456	571.001	363	563.001	633.997	530	395	643.998	625	383.001	409	581.001	492.002	418	353	475	340	380	498.001	401	333	408.001	312	295	470.999	366
7	44498415	44504846	6431	+	ENSMUSG00000011096	protein_coding	ENSMUSG00000011096	Akt1s1	ensembl_havana	18	807.989	808.999	596.984	1117	860.716	987.739	721.002	810.996	898.989	911.805	871.654	962.004	874.004	803.997	1173	609.944	674.902	881.959	718.812	597.001	856.197	796.816	804.999	931.969	1107.57	1115.96	942.986	670.903	818.921	687.949	913.205	875.752	947.999	738.999	910.994	674.71	804.989	1111.73	844.998
9	37560059	37568609	8550	-	ENSMUSG00000011114	protein_coding	ENSMUSG00000011114	Tbrg1	ensembl_havana	19	2436.59	2303.35	1743.99	2575.48	2407.1	2846.33	2556.68	2741.74	2843.36	3144.83	2360.08	2276.09	2347.01	1860.81	2433.06	1646.76	2012.91	2475.87	2199.35	1582.02	2569.2	2216.56	1667.18	1985.17	2706.11	2698.41	2319.41	1587.14	2244.18	1791.42	2112.93	2205.65	2407.55	1684.16	2028.95	1517.2	1833.95	2455.43	1908.52
12	112586479	112607795	21316	+	ENSMUSG00000011148	protein_coding	ENSMUSG00000011148	Adssl1	ensembl_havana	15	7847.47	7008.99	5395.91	8738.64	7374.72	7294.3	6604.66	5924	6587.14	6905.27	5621.21	5680.83	5608.98	4438.15	6075.14	3764.95	4157	4997.97	4574.08	3554.07	5263.95	4588.07	3206.1	4426.88	5244.11	5299.13	4713.97	3958.08	5634.05	4419.98	5526.23	5631.84	5440.06	2826.99	3605.98	2506.02	3314.06	4289.15	3085.06
12	112923705	112964325	40620	-	ENSMUSG00000011158	protein_coding	ENSMUSG00000011158	Brf1	ensembl_havana	9	1214.8	1121.81	832.718	1377.87	1230.44	1485.83	1420.82	1220.84	1360.43	1503.66	1312.63	1080.87	1156.89	991.849	1307.57	828.843	1140.76	1283.54	1295.27	979.71	1373.57	1263.64	956.65	921.632	1179.84	1195.45	1178.47	921.685	1339.92	1098.7	1317.68	1389.62	1291.38	760.878	879.398	653.888	791.849	1140.16	728.857
12	17594795	17601507	6712	+	ENSMUSG00000011179	protein_coding	ENSMUSG00000011179	Odc1	ensembl_havana	9	3910.73	4017.86	3280.59	4624.21	4586.96	6265.1	5451.34	5719.34	6538.5	6836.27	4097.17	3817.27	4035.11	3704.46	4673.23	3045.58	3322.2	4053.71	4121.6	3237.3	4959.62	4705.67	7367.51	8117.33	11433.5	11429.8	9131.91	6405.93	9135.69	7842.4	8321.96	9460.24	9321.7	4554.81	5023.76	3880.1	4946.88	6258.01	4841.45
11	45837670	45846322	8652	-	ENSMUSG00000011254	protein_coding	ENSMUSG00000011254	Thg1l	ensembl_havana	17	335	285	276	342	369	341.999	287	306.999	314	321	301	349	254	261	278	217	227	249	226	186	267	246	341	350	483	492	488.999	231	284	324	311	349.001	339.999	236	307	202	287	371.001	259
11	45946819	46038171	91352	+	ENSMUSG00000011256	protein_coding	ENSMUSG00000011256	Adam19	ensembl_havana	17	5	1	0	0	1	0	0	0	0	0	1	0	2	0	0	1	0	0	0	0	0	0	0	0	1	3	0	0	0	0	0	0	0	1	0	0	0	1	0
4	123156144	123192719	36575	+	ENSMUSG00000011257	protein_coding	ENSMUSG00000011257	Pabpc4	ensembl_havana	20	4967.54	4684.61	3788.14	5490.4	5009.98	4880.4	4281.49	4123.22	4286.49	4646.53	4981.18	4610.78	4483.11	3816.63	4885.51	3144.6	3319.71	3878.26	3423.25	2612.58	3947.77	3641.06	4250	4867.64	6098.95	6088.59	5007.59	3158.74	4265.8	3618.67	4517.84	4595.51	4770.53	3763.82	4368.34	3144.1	4131.13	5116.27	3830.25
7	19197256	19230688	33432	+	ENSMUSG00000011263	protein_coding	ENSMUSG00000011263	Exoc3l2	ensembl_havana	17	250	221	177	262	222	149	126	124	155	179	162	135	154	114	158	113	72	94	77	43	87	74	85	106	106	135	125	82	110	77	109	97.0001	83	57	114	60	57	120	125
7	19311212	19314582	3370	+	ENSMUSG00000011267	protein_coding	ENSMUSG00000011267	Zfp296	ensembl_havana	9	251.934	199.851	156	251.851	223.789	236.739	218.919	193.923	218	238.882	191	232.976	187.985	135.979	243	128.889	188.931	216.959	155.962	150.84	178.504	154	137.905	177.857	234.846	230	220.973	137.96	213.929	163	219.987	182.967	229.635	164.726	195.902	166.923	167.968	253	154
8	70495463	70524998	29535	+	ENSMUSG00000011306	protein_coding	ENSMUSG00000011306	Sugp1	ensembl_havana	8	1119	1064	848.997	1310.99	1184	1170	1050	1091	1085	1182.99	1152	1115.99	1103	937.004	1163	701.999	779.001	880.001	845.002	686.001	924.001	881.997	778.999	898.003	1171	1133	1040	645.998	822.001	753.999	837.999	876.002	964	794.004	918.996	684.998	938.003	1273	870.002
7	45120411	45138230	17819	-	ENSMUSG00000011382	protein_coding	ENSMUSG00000011382	Dhdh	ensembl_havana	9	1686.83	1607	1131	1668	1559	1283.88	1199	1159.72	1338	1355.39	1427	1353	1163	985	1340.72	861	1019	1228	1039.68	721	1339.97	1111	715.315	785	1057.66	964	951.591	586	674	603	725.15	736	840	610	743.604	528.652	644.089	997.741	662
7	29515539	29530431	14892	+	ENSMUSG00000011427	protein_coding	ENSMUSG00000011427	Zfp790	ensembl_havana	17	300	273	196	325	294	349.001	243	256	298	284	281	268	243	210	270	183	176	299.999	178	200	239	267	163	208	289	257	239	175	230	196	167	230	261	180	282	145	214	295	217
7	44545503	44552056	6553	+	ENSMUSG00000011658	protein_coding	ENSMUSG00000011658	Fuz	ensembl_havana	17	212.437	252.061	153.187	267.067	207.343	201.966	147.815	152.355	172.071	180.125	217.936	213.053	203.465	203.206	307.899	141.772	113.354	143.007	132.653	91.3038	133.217	113.596	146.497	160.29	192.913	259.619	164.9	111.538	131.395	85.9882	152.772	159.337	180.216	168.897	232.353	170.786	149.083	261.492	206.325
7	27055808	27147112	91304	-	ENSMUSG00000011751	protein_coding	ENSMUSG00000011751	Sptbn4	ensembl_havana	17	16	16	11	30	19	6	24	9	32	17	14	24	14	10	11	13	11	9	4	11	9	10	8	18	15	14	18	12	17	21	15	10	27	13	13.3099	18	7	13	8
19	41900362	41907100	6738	+	ENSMUSG00000011752	protein_coding	ENSMUSG00000011752	Pgam1	ensembl_havana	8	44355.8	40946.3	32332	46620.3	44337.8	40235.2	35841.6	36721	38772	39717.7	40574.8	38967.1	39258.5	32854	40596.3	26999.8	26276.9	30984	28547.3	20787.3	32520.5	29712.5	30100.7	34699.7	47110.4	48823.5	40313.3	22558	31171.8	26237.5	29448.4	32129.6	31891.4	18557.5	18993.7	15310.4	19682.4	25532.4	18185.5
5	107892661	108022974	130313	-	ENSMUSG00000011831	protein_coding	ENSMUSG00000011831	Evi5	ensembl_havana	17	1660.04	1637.27	1244	1783.91	1676.63	1275.93	986.997	974.987	1134.9	1195.58	1785.63	1761.9	1595.46	1477.52	1986.92	1120.52	809.686	969.43	919.543	699.378	1088.7	1001.75	1016.64	1143.95	1546.46	1594.93	1335.3	764	1071	830.977	894.608	1041.71	1058.76	1304.96	1532.11	1104.93	1434.43	1797.8	1443.44
8	4216567	4261258	44691	+	ENSMUSG00000011832	protein_coding	ENSMUSG00000011832	Evi5l	ensembl_havana	17	260	198.448	153	273	218.201	187.99	211.787	255.754	159	199	230.031	255.836	219	156.065	270	106.966	181	191.048	187.13	128.659	183.79	138.254	90	124	155.877	185	145	113	114	142.863	184	193	110	85.1192	135.262	87	94	129	93
8	4303080	4306221	3141	+	ENSMUSG00000011837	protein_coding	ENSMUSG00000011837	Snapc2	ensembl_havana	5	451	481	362.001	540	512	471.999	424	442.999	528	577	407.001	438	423	380	553.001	293	271	345	352	301	371	366	383	502	544.001	539.001	595	290	421	390	384	433	428	341.001	401	366	371.999	500.001	425
11	77384388	77398613	14225	+	ENSMUSG00000011877	protein_coding	ENSMUSG00000011877	Git1	ensembl_havana	14	3478.08	2995.97	2219.02	3529.03	3392.98	3238.06	2684.95	2547.02	2933.04	3069.02	3702.08	3224.08	3396.89	2758	3836.88	2288.98	2332.04	2531.05	2451.03	1863.01	2930.02	2664	3105.93	3448.06	4482.9	4204.19	3538.96	2156.95	2980.91	2379.04	2920.91	2948.93	3289.95	2656.03	3009.96	2381.01	2918.07	3535.9	2707
5	114807459	114829046	21587	-	ENSMUSG00000011884	protein_coding	ENSMUSG00000011884	Gltp	ensembl_havana	14	2010	1860	1420	1932	1947	2262	1972	1910	1975	2181	2275	2052	2321	1783	2327	1506	1871	2166	1979	1647	2456	2209	1716	2052	2720	2597	2179	1527.01	2056	1718	2041	2201	2505	1485	1804	1342	1633	1992	1557
9	69896748	69915600	18852	+	ENSMUSG00000011958	protein_coding	ENSMUSG00000011958	Bnip2	ensembl_havana	18	1709	1600	1338	1736	1897.99	1750	1579.01	1816	1593.01	1848.99	1765	1703	1545	1521	1740.01	1096.99	1183.99	1443	1205.98	1000	1573	1512.01	1356	1723	2148.01	2333	1822	1099	1372.98	1150	1389	1528.98	1466	1247	1227	1085	1231	1610.01	1240
15	98436570	98468805	32235	-	ENSMUSG00000011960	protein_coding	ENSMUSG00000011960	Ccnt1	ensembl_havana	13	2383.01	2350.97	1797.92	2347.78	2453.76	2671.95	2249.93	2304.43	2360.9	2644.6	2124.9	1927.93	2023.78	1748.93	2064.89	1359	1549.99	1901.95	1665.96	1318.82	2072.89	1924.83	1625.87	1891.67	2453.94	2465.69	2117.96	1316.95	1971.7	1690.49	1926.62	2151.63	2161.66	1529.9	2126.94	1341	1717	2294.99	1914.83
12	55883109	55916522	33413	+	ENSMUSG00000012076	protein_coding	ENSMUSG00000012076	Brms1l	ensembl_havana	9	544	561	477	636	577.001	882.998	749	723	766.001	874	502	513	513	408	493	361	618	663.001	608	499	742.998	817.001	627.999	632.999	941.003	895.998	740	643	706.001	669.001	725	787	905.998	563.999	547	439	517	692.001	555.001
16	17469072	17550756	81684	-	ENSMUSG00000012114	protein_coding	ENSMUSG00000012114	Med15	ensembl_havana	18	1844	1601	1164.01	1927.02	1697.01	1530	1297	1212	1455	1436.92	1999.99	1582.01	1652.01	1414.99	1829.88	1151	1149.99	1262	1195	886	1402.99	1166	1213	1472.79	1768.94	1510.43	1440.58	742	1133.65	997.996	1051	1171	1232.89	1035	1110.43	909.934	1257.99	1302.35	992.944
4	133696339	133728230	31891	-	ENSMUSG00000012117	protein_coding	ENSMUSG00000012117	Dhdds	ensembl_havana	14	1844.01	1619	1286.01	1782	1748.99	1757	1406.01	1556	1619	1674	1688.99	1649.01	1679	1411	1815	1180	1179.01	1357	1166	904	1386.99	1319	1225	1470	2082	1922.01	1688	1055	1441	1245	1368	1603.99	1511	1252	1441	1179	1499	1865.98	1467.01
4	133788126	133819816	31690	+	ENSMUSG00000012123	protein_coding	ENSMUSG00000012123	Crybg2	ensembl_havana	18	36	36	14	42	25	13	21	28	14	36	26	22	28	13	26	14	21	24	15	13	24	17	15	20	45	27	33	6	13	13	11	10	15	44	39	39	15	40	18
4	133829881	133854905	25024	+	ENSMUSG00000012126	protein_coding	ENSMUSG00000012126	Ubxn11	ensembl_havana	17	80.0193	81	63.0105	83	59	72.019	44	59	67.003	50	81	76.005	74	41	84.0029	34	44	43.0109	56	37	47.0322	57	38	43	71.022	52.0078	65	24	40.0025	47	49	46	53	37.0042	73.0054	46.0333	51.0087	84.007	54.0036
17	46568777	46593953	25176	-	ENSMUSG00000012296	protein_coding	ENSMUSG00000012296	Tjap1	ensembl_havana	17	609	626.999	432.001	672	669	930.001	760.998	695.002	819.003	849	652	576.999	580.001	526	750	473	676.001	788	674.999	499	789.003	756.999	487.001	616.999	807.002	743.001	628.001	547.999	603	636	631	688	784.997	475	745.997	466	629.001	714	607
14	4198305	4201874	3569	+	ENSMUSG00000012405	protein_coding	ENSMUSG00000012405	Rpl15	ensembl_havana	17	7577.29	6532.95	6053.26	7511.97	7854.63	8256.87	7310.66	7461.46	7523.14	8358.17	6631.52	7150.61	6357.11	6019.38	6553.15	4634.3	5093.2	6773.46	6153.54	4366.42	6362.85	5992.33	4738.43	5883.51	7971.75	8336.33	6372.67	4615.06	5258	5107.49	5679.84	6760.63	6173.44	4943.41	5935.61	4007.49	4965.8	6541.86	5700.04
13	90237242	90292027	54785	+	ENSMUSG00000012422	protein_coding	ENSMUSG00000012422	Tmem167	ensembl_havana	15	1178	1219	1001	1153	1284	1263	1001	1026	1162	1155	1239	1065	1189	1056	1248	882	719	913.001	825	641	982	979	1307	1476	2173	2145	1790	749	1063	977	1023	1234	1224	997.999	1100	834	1165	1413	1038
13	17869777	17874334	4557	+	ENSMUSG00000012429	protein_coding	ENSMUSG00000012429	Mplkip	ensembl_havana	10	575.635	604.002	446.97	698.002	647.529	525.909	497.912	429.98	460.945	588.928	539.829	515.97	515.943	458.824	608.882	391.787	344.978	391	346.606	256	376.946	361.279	440.235	525.981	723.001	749.998	639.971	260	428.921	312.001	407.999	404.001	530.974	435.948	458.931	362.602	463.929	567.001	459.961
19	37364851	37410308	45457	+	ENSMUSG00000012443	protein_coding	ENSMUSG00000012443	Kif11	ensembl_havana	5	2690	2801	2412	3006	3246.01	2924	2839	2650	3560	3930.01	3176.01	2674	2844	2584	3430	2334	2300	2853	2813	2232	3720	3404	3204	3705.99	4828	4916	4039	2564	3420	3142	3415	3918.01	3746	3039	3528.95	2509	3432	4315	3290
6	8255936	8259174	3238	-	ENSMUSG00000012483	protein_coding	ENSMUSG00000012483	Rpa3	ensembl_havana	5	253.269	254	246.67	273	324	343	277.739	222.805	269.896	313	270	226.678	240.491	233.398	220	196.601	199	238.659	186	140	247	235	184	306	351	421.673	344	161	231	189	209	275.783	211.549	258	276	214	274.213	351	244.561
8	112038429	112064810	26381	-	ENSMUSG00000012519	protein_coding	ENSMUSG00000012519	Mlkl	ensembl_havana	15	1039	1015.01	792.998	1082.01	993.01	971.003	918.006	883.995	940.004	1035	926.992	914.999	948.009	757.997	922.998	699	723.999	782.003	797.999	616.998	993.006	892.004	743.003	910.007	1189	1201	959.998	693	913.005	719.998	896.006	935.994	952.995	668.998	850.997	594.998	763.999	934.995	682.001
5	67251742	67256645	4903	-	ENSMUSG00000012520	protein_coding	ENSMUSG00000012520	Phox2b	ensembl_havana	11	0	0	0	0	0	0	0	0	0	0	0	0	0	0	0	0	0	0	0	0	0	0	0	0	0	0	0	0	0	0	0	0	0	0	0	0	0	0	0
6	29540826	29609887	69061	-	ENSMUSG00000012535	protein_coding	ENSMUSG00000012535	Tnpo3	ensembl_havana	15	3869.56	3497.98	2750.81	3804.88	3853.61	3659.91	3133.85	3208.86	3363.52	3687.8	3491.9	3187.52	3423.57	2919.88	3545.94	2306.4	2445.99	2724.7	2444.14	2007.76	3200.75	2765.83	2743.68	3323.21	4295.59	4303.86	3597.61	2217.92	3117.98	2753.92	2988.36	3204.48	3350.1	2677.37	2727.71	2084.84	2829.08	3390.88	2569.81
12	85871433	86108668	237235	+	ENSMUSG00000012609	protein_coding	ENSMUSG00000012609	Ttll5	ensembl_havana	20	861	837	614	875.999	984.999	1041	878.003	854.999	975.999	1150	707	750.002	730	593	809.002	509	711.999	765	738.999	603	859	785	727.002	832.999	894.002	862.001	945	674	931.999	855.001	969.001	1087	1044	611.001	729.001	519	801.999	954	718
7	42945621	42962719	17098	-	ENSMUSG00000012640	protein_coding	ENSMUSG00000012640	Zfp715	ensembl_havana	17	730.997	683.002	511.001	795.999	715.001	768.002	702.003	669.003	721.999	769.003	613.999	618.999	673.001	530.001	624	464	569	667.999	645	435.999	713.001	569.999	416	510.998	694.999	713.999	557.002	379	555.997	479	537.998	576.001	633	464.001	581.001	433.001	513.999	633.999	603.998
10	60138527	60532270	393743	-	ENSMUSG00000012819	protein_coding	ENSMUSG00000012819	Cdh23	ensembl_havana	17	230	229	123	263	182	135	140	132	152	144	234	152	156	142	151	130	74	94	93	59	97	78	96	142	143	143	159	79	115	89	80	100	100	100	70	74	104	106	83
7	12656217	12660614	4397	+	ENSMUSG00000012848	protein_coding	ENSMUSG00000012848	Rps5	ensembl_havana	16	21517.3	19435.6	15456.7	22540.3	20761.1	24689.8	21836.2	21265.5	22007.6	22686.1	20047.4	19711.8	19380.8	17550.8	19778.8	13149.8	15803.6	19162	17521.4	12659.8	18876.6	17175.6	13474.5	15710.5	21593.3	22181.8	17983.9	12158.8	15844.1	13727.4	16302	17625.3	17427.6	13620.4	15959.7	12239.7	14768.5	19180.2	14874.8
8	84626734	84668584	41850	+	ENSMUSG00000013033	protein_coding	ENSMUSG00000013033	Adgrl1	ensembl_havana	17	1252.84	1155.41	817.919	1376.78	1075.78	1365.7	1100.76	996.785	1128.39	1205.04	1208.79	1081.67	1191.52	921.849	1440.71	746.878	1015.72	1084.8	1022.83	763.496	1148.76	967.596	753.604	977.763	1182.55	1097.87	1027.55	688.825	1002.8	848.845	1117.31	1053.28	1171.9	791.811	836.803	586.659	887.946	1072.83	841.713
9	14453262	14556353	103091	-	ENSMUSG00000013076	protein_coding	ENSMUSG00000013076	Amotl1	ensembl_havana	18	2592.99	2475.01	1820.01	2735	2797	2378.99	2145.01	2145	2329	2501	2630.01	2524.99	2481.01	1945.01	2784.03	1643	1804	2343	1893	1487	2537.03	2166	1349.01	1631.99	2169.01	1967.01	1860	1212	1589	1439	1675.01	1854	1865.01	1470	1902.01	1274	1804	2124.01	1710
7	30398351	30399962	1611	+	ENSMUSG00000013083	protein_coding	ENSMUSG00000013083	2200002J24Rik	ensembl_havana	10	26	24	20	42	6	16	7	25	10	15	12	12	13	12	7	7	1	10	11	1	13	2	6	17	19	19	17	4	11	3	8	7	5	12	23	10	9	30	17
16	22200059	22258470	58411	-	ENSMUSG00000013089	protein_coding	ENSMUSG00000013089	Etv5	ensembl_havana	16	4807.8	4449.11	3315.68	4599.3	5073.19	3296.66	3010.57	2985.05	3197.08	3527.65	3669.96	3585.29	3469.86	2870.42	3895.43	2481.93	1776.34	1968.47	1908.3	1426.11	2188.59	2144.88	3350.41	4123.4	4980.44	4978.09	4342.87	2119.41	2820.26	2366.91	2826.73	3040.14	3009.95	2886.52	3698.86	2564.13	3338.04	4436.07	3401.34
8	106440486	106485297	44811	-	ENSMUSG00000013150	protein_coding	ENSMUSG00000013150	Gfod2	ensembl_havana	16	119	115	72	145	114	110	137	124	158	160	118	79	80	116	107	60	77	125	93	72	129	101	117	155	187	171	163	96	156	87	151	179	204	101	112	100	146	167	118
8	106430283	106434843	4560	-	ENSMUSG00000013155	protein_coding	ENSMUSG00000013155	Enkd1	ensembl_havana	11	595	527	340	688	546.002	467.001	391	362	405	400	480	466	524.001	389.001	657.001	354	280	312	327	231	352	332	404.001	478	659.001	711.999	612.999	285.001	443.001	304	318	390.001	483.001	446.001	572	399.001	526.998	710.002	407
8	106251097	106292680	41583	-	ENSMUSG00000013160	protein_coding	ENSMUSG00000013160	Atp6v0d1	ensembl_havana	8	8894	8255	6325	9521	9037.03	7581.02	6837	6998.03	7372.96	7621.94	8922.02	8709	8754.97	7411	9631	6207	5596	6744	6051	4564	6880.97	6217.02	5957	7264	9347.97	9495	7998.04	4642	6419	5644.97	6152.02	6995.04	6828.97	5553	6826	5163	6410	8365	6052
17	56719426	56783484	64058	-	ENSMUSG00000013236	protein_coding	ENSMUSG00000013236	Ptprs	ensembl_havana	18	4798.99	4384.95	2861.99	4928.08	4264.9	5324.12	4194.1	3952.02	4347	4708.99	4112.96	4124.95	3868.01	2985.03	4390.01	2400	4572.98	5081.02	4527.99	3087.99	5057	4326.11	1848.01	2404.02	2968.02	2799.97	2458	2365.98	2939.99	2457.99	2863.05	2870.99	3353.96	2026.99	2533.03	1700.01	2292	3015.02	2113.99
1	131755231	131776604	21373	+	ENSMUSG00000013275	protein_coding	ENSMUSG00000013275	Slc41a1	ensembl_havana	10	1481	1484	1003	1613	1434	1535	1405	1421	1655	1622	1592	1534	1499	1193	1534	915	1217	1334	1284	908	1547	1280	1009	1216	1372	1513	1312	865	1208	1021	1227	1319	1232	865	1058	725	963	1229	985
2	25089724	25101502	11778	-	ENSMUSG00000013465	protein_coding	ENSMUSG00000013465	Nelfb	ensembl_havana	20	2228.02	2122.99	1516.01	2598.99	2256.97	1962	1742.99	1706	1771.01	1901.98	2211.03	1949	2131.01	1651	2426.01	1457.99	1410.99	1512.99	1453.01	1050	1757	1428	1408.99	1794	2204	2324.99	1778.01	1026	1441	1301.99	1547	1618.99	1598.99	1375	1575	1195	1650.01	2002.01	1459
11	119198594	119236202	37608	+	ENSMUSG00000013483	protein_coding	ENSMUSG00000013483	Card14	ensembl_havana	15	721.999	652.892	438.658	744.249	617.627	666.952	474.9	503.867	568.886	527.261	813.196	867.2	722.454	566.715	850.044	505.567	569.22	700.275	612.471	410.878	661.099	568.621	268.709	371.273	405.535	446.786	455.015	258.973	379.048	299.49	428.229	441.835	408.216	340.345	518.285	391.427	439.269	577.877	416.441
5	108777636	108796649	19013	+	ENSMUSG00000013495	protein_coding	ENSMUSG00000013495	Tmem175	ensembl_havana	16	814.665	755.444	642.628	841.203	846.925	765.5	661.141	681.917	763.524	764.177	814.138	831.981	827.688	673.791	953.788	465.401	552.616	715.38	640.448	479.855	800.938	632.049	414.161	520.026	688.217	728.279	599.731	408.54	570.866	488.327	566.313	586.04	590.371	455.822	500.849	427.122	542.536	669.244	522.405
2	170188911	170269766	80855	-	ENSMUSG00000013523	protein_coding	ENSMUSG00000013523	Bcas1	ensembl_havana	14	8	4	0	2	14	12	2	2	4	6	3	2	1	0	2	1	5	4	3	0	0	1	8	21	24	11	10	12	43	24	21	23	31	0	5	2	1	4	4
16	18118689	18165968	47279	-	ENSMUSG00000013539	protein_coding	ENSMUSG00000013539	Tango2	ensembl_havana	15	638.999	676.999	519.999	658.998	645.998	648.003	570	614	636.999	713	648.003	721.001	728.999	596	839	448	480	617	583.001	379.999	686.997	551	616.001	733.999	991.001	1089	786.998	473	788.003	539.001	626.998	712.004	611	679.998	676.998	570.001	690.001	906.002	734.998
1	171062422	171078958	16536	-	ENSMUSG00000013593	protein_coding	ENSMUSG00000013593	Ndufs2	ensembl_havana	13	6016.04	5618.25	4260.02	6552.9	5957.89	5276.15	4767.14	4670.93	5072.05	5406.87	5363.02	5349.78	5136.08	4454.93	6271.83	3716.95	3390.96	4182.08	3677.92	2848.98	4618.05	3849.95	3819.87	4508.91	5913.81	6022.93	5392.87	3168.94	4351.94	3824.01	4117.05	4652.16	4537.9	3876.96	4479.91	3426.07	4529.98	6038.09	4236.14
5	31205656	31211968	6312	+	ENSMUSG00000013622	protein_coding	ENSMUSG00000013622	Atraid	ensembl_havana	16	933.001	868.998	663.002	998.003	927.999	915.001	781.001	778.004	729.997	756.998	980.007	942.421	852.999	761.997	930.002	634	592.999	791.001	691.001	472	689.997	639.001	491.372	592	926.999	761.001	566	397	568.001	460.001	529	662	642	573.999	666	453.001	599.001	745	588.001
5	31212124	31235824	23700	+	ENSMUSG00000013629	protein_coding	ENSMUSG00000013629	Cad	ensembl_havana	17	5083.99	5049.97	3597.95	5564.08	5814.85	5668.03	4662	4864.91	5335.97	6043.92	4629.06	4129.05	4821.05	3863.93	5805.11	3455	3254.04	3714.96	3743.04	2811	4350.04	4450.84	5754.09	6308.89	8145.94	8201.87	6849.73	4579.96	6843.97	5846	7047.06	6978.78	8062	4604.05	5191.07	3850.99	5705.91	6468.76	4816.11
11	58221550	58238555	17005	+	ENSMUSG00000013646	protein_coding	ENSMUSG00000013646	Sh3bp5l	ensembl_havana	18	579.998	498.001	454.999	688.001	607.001	697.001	592	577.997	632.003	644.998	1030	1031.01	1040	982.001	1256.01	798.998	972.997	1155	1013	800.001	1180.01	1207	513.999	721.998	810.006	895.994	675.003	508	632.996	539	770.002	678.998	712	563.999	703.003	494	693	841.995	582.998
19	32649038	32717187	68149	-	ENSMUSG00000013662	protein_coding	ENSMUSG00000013662	Atad1	ensembl_havana	7	2021.01	2016	1566.01	1921.99	2104	2002.01	1811	1720.99	1781	2010	2168.99	1872	1873.01	1805.01	2110	1286	1282	1564.01	1461	1233	1787.99	1608	1654	1699.01	2398.02	2611.03	1779.99	1318	1980	1540	1642	1875.01	1926.99	1459	1602.01	1210	1650	2035.01	1766
19	32734897	32803561	68664	+	ENSMUSG00000013663	protein_coding	ENSMUSG00000013663	Pten	ensembl_havana	9	4425.97	4272	3071.93	3918.9	4637.95	4478.84	3968.01	4032.93	4231.98	4787.03	4333.99	4089.01	4101.97	3389.99	4347.87	2839.99	3048.95	3953	3197.94	2427.99	4054.94	3623.92	3105	3674.97	4772.99	4878.94	4363.95	2629.98	3532.98	3323.94	3507.97	4044.99	4147.93	2461.98	3058.95	1820.99	2644.01	3290.92	2735.94
1	172024295	172034372	10077	-	ENSMUSG00000013698	protein_coding	ENSMUSG00000013698	Pea15a	ensembl_havana	13	2097.98	1875.98	1479.99	2285.99	1933.01	1847.98	1651	1623	1735.02	1806.99	2455.99	2272.03	2227.03	1841.99	2156.02	1400.02	1873.99	2188.98	1849.02	1419.01	2138.05	1880.01	1173	1393.01	1829.01	1757.98	1532.99	852.006	1129.99	1003.99	1184.01	1239.01	1367.01	1111.99	1264.01	928.002	1240	1599.98	1223.99
14	31902119	31923856	21737	-	ENSMUSG00000013701	protein_coding	ENSMUSG00000013701	Timm23	ensembl_havana	14	1309.49	1382.31	1199.95	1621.17	1521.89	1340.75	1400.51	1273.46	1432.06	1407.47	1325.08	1284.21	1247.9	1152.72	1434.39	989.415	853.603	1011.99	915.651	741.201	1222.88	1099.6	1590.82	1747.47	2434.03	2430.61	1931.04	1070.63	1351.24	1212.46	1355.72	1651.66	1516.79	1400.17	1397.61	1092.76	1312.38	1665.32	1445.96
3	95046832	95049672	2840	-	ENSMUSG00000013707	protein_coding	ENSMUSG00000013707	Tnfaip8l2	ensembl_havana	4	3011	2588	2002	3246	2593	3401	2939	2856	3187	2918	3009	3046	2759	2523	3241	1990	2427	2768	2723	1993	2939	2744	1538	2166	2602	2754	2212	1439	1981	1700	1989	1937	2115	1766	2438	1687	1952	2872	2095
6	106746081	106759436	13355	+	ENSMUSG00000013736	protein_coding	ENSMUSG00000013736	Trnt1	ensembl_havana	17	1364.96	1141.43	929.99	1154	1333.97	1402.98	1098.01	1069.92	1149.95	1270.85	1113.99	972.372	1114.99	1025.97	1144.39	754.979	688.973	849.998	800.003	638.975	1056.96	984.736	1151.99	1360.23	1783.63	1873.9	1417.99	873.996	1056.98	1021.99	1086.98	1244.97	1191.97	1087.58	1163.97	824.993	1014.95	1376.98	1112.15
17	35117445	35133029	15584	+	ENSMUSG00000013787	protein_coding	ENSMUSG00000013787	Ehmt2	ensembl_havana	16	6281.99	6037.94	4325.99	6825.95	6444.99	6210	5512.96	5436.01	5964.04	6312.01	6015.94	5764.96	5837.91	5048	7133.03	4125.95	4224.06	5090.07	4994.06	3832.05	5568.05	5173.01	4256.98	5089	6521.98	6462.9	5272.01	3607.99	5023	4140.98	5292.99	5539.01	5668.09	4247.94	5043.97	3647	4942.99	6265.09	4641.02
9	22024285	22028469	4184	-	ENSMUSG00000013822	protein_coding	ENSMUSG00000013822	Elof1	ensembl_havana	8	529	502.998	354	568.002	544.999	968.998	816.006	870.996	976.992	1024	651.999	526.001	605.999	519.001	579.003	432	717.002	763.004	662.999	494.001	822.997	836.997	670.998	778	1085	1127.01	869.002	855.003	926.002	829.997	965.006	1094.99	1148	558.999	610.999	516.998	554.001	775	564.999
10	79730542	79744758	14216	-	ENSMUSG00000013833	protein_coding	ENSMUSG00000013833	Med16	ensembl_havana	16	817.999	720.001	577.999	873.002	822.999	790	742.999	668.999	874.001	821.001	715	547.001	610.001	486	698.999	425	432	559.001	465.999	423	645	611.999	655	743.003	899.003	1010	806.003	602	768.998	690.998	898.997	817.999	907.999	437	592.998	427	600.999	741.001	468
15	66974724	67048680	73956	-	ENSMUSG00000013846	protein_coding	ENSMUSG00000013846	St3gal1	ensembl_havana	11	1148	1137.01	869.998	1295	1229.99	749.001	517.999	604.999	662	698	1345	1214	1201.99	874.002	1426.99	897.998	528	578	553	412	686.001	638.002	967.009	1014	1407	1342.99	1134	388	621.997	474.001	571.001	549.002	528.002	805	841.999	673.001	988.995	1056	875.001
10	79810782	79820165	9383	-	ENSMUSG00000013858	protein_coding	ENSMUSG00000013858	Tmem259	ensembl_havana	15	1801.99	1676.99	1124.99	2090.02	1795.99	1743.99	1353.01	1311	1470	1515.01	1808	1804.98	1730	1488	2220	1196	1239	1437	1398.78	1017	1561	1381	1152	1441	1910.99	1880	1599	1000	1325.99	1077	1278.99	1228.99	1434	1220.01	1427	1124.01	1390	1600.01	1260
8	26609396	26641819	32423	+	ENSMUSG00000013878	protein_coding	ENSMUSG00000013878	Rnf170	ensembl_havana	19	236.177	241.596	170.856	243.734	264.721	299.743	243.499	233.942	291.43	306.479	243.439	214.192	237.576	263.355	190.406	135.581	187.199	179.008	230.868	162.755	238.075	239.072	164.365	200.119	234.7	203.458	236.724	185.035	267.097	241.03	211.481	256.308	322.102	183.958	199.348	144.071	200.237	249.869	183.775
7	29991153	30007793	16640	+	ENSMUSG00000013921	protein_coding	ENSMUSG00000013921	Clip3	ensembl_havana	16	0	2	0	3	0	0	0	0	0	0	0	0	0	0	2	0	0	0	0	0	0	4	0	0	0	0	0	0	4	0	0	2	1	0	0	0	0	0	0
5	122239014	122251536	12522	+	ENSMUSG00000013936	protein_coding	ENSMUSG00000013936	Myl2	ensembl_havana	13	20	18	30	23	22	29	30	25	35	25	24	15	31	25	19	15	24	32	28	29	51	31	25	37	34	28	15	14	20	40	23	27	21	18	14	9	19	25	9
1	171156713	171169900	13187	+	ENSMUSG00000013973	protein_coding	ENSMUSG00000013973	Dedd	ensembl_havana	13	478.345	544.634	348.93	519.863	571.6	554.695	492.762	455.985	419.129	492.153	509.46	481.81	493.999	409.434	529.372	356.391	331.947	410.163	359.219	286.502	435.625	447.737	381.597	478.272	557.986	585.092	541.956	305.237	428.376	341.738	434.879	453.273	431.635	362.229	484.436	272.15	411.908	528.752	443.271
8	3715754	3719260	3506	+	ENSMUSG00000013974	protein_coding	ENSMUSG00000013974	Mcemp1	ensembl_havana	4	19	22	14	38	21	0	3	5	4	2	43	30	33	27	36	22	3	4	0	2	11	0	15	14	17	43	22	0	2	1	3	3	2	15	18	10	13	10	8
1	171165576	171173215	7639	-	ENSMUSG00000013997	protein_coding	ENSMUSG00000013997	Nit1	ensembl_havana	11	1385.66	1225.36	921.066	1416.14	1294.39	1042.31	897.239	941.017	975.869	945.846	1338.54	1243.19	1167	1082.57	1325.63	783.608	727.052	842.836	731.781	586.498	864.377	727.262	731.404	921.724	1164.02	1226.91	1100.05	540.764	748.623	644.262	663.122	761.728	765.363	848.773	956.563	703.849	1037.09	1271.25	958.73
16	97592667	97653051	60384	-	ENSMUSG00000014039	protein_coding	ENSMUSG00000014039	Prdm15	ensembl_havana	19	325	296	231	374	355	474	329	305	394	407	328	302	280	216	341	202	285	314	259	214	328	239	230	237	349	371	284	187	313	192	253	263	282	212	297	214	253	302	250
16	32096277	32120253	23976	+	ENSMUSG00000014074	protein_coding	ENSMUSG00000014074	Rnf168	ensembl_havana	18	528.997	570.001	497.001	560.001	587	617.001	558.001	607.002	585.002	745.003	629	516.001	568	543.998	606.003	440	539.999	582.001	613	444	709	688.002	658.999	664.998	986.001	844.999	860.999	534	665.997	570.001	688	783.997	768	677	821.998	551.999	603	877	757.001
16	32238520	32247918	9398	+	ENSMUSG00000014075	protein_coding	ENSMUSG00000014075	Dynlt2b	ensembl_havana	16	432	325	307	382	371	358	324	321	363	345	434	374.999	425.001	361	386	319	286	315	292	237	372	355	188	295	371	372	319	211	327	261	297	305	300	314	302	206	304	485	374.999
2	119378178	119417509	39331	+	ENSMUSG00000014077	protein_coding	ENSMUSG00000014077	Chp1	ensembl_havana	14	2601.15	2617.65	1985.82	2848.73	2787.47	2247.33	2004.55	2039.88	2152.02	2192.45	2991.63	2582.27	2767.8	2339.77	3034.45	1908.48	1715.85	1986.38	1768.41	1342.16	2097.27	2031.73	2002.69	2400.36	2893.43	3060.78	2566.1	1369.87	1865.47	1802.56	2015.35	2126.98	2107.81	1830.85	2253.02	1596.15	2264.73	2816.19	2131
13	58148042	58261407	113365	-	ENSMUSG00000014164	protein_coding	ENSMUSG00000014164	Klhl3	ensembl_havana	16	137	107	105	112	100	105	87	111	94	82	85	101	110	48	75	51	72	102	89	19	113	91	36	52	69	63	65	48	70.0001	64	85	65.0001	85	6	6	17	5	9	10
11	62770281	62807607	37326	+	ENSMUSG00000014177	protein_coding	ENSMUSG00000014177	Tvp23b	ensembl_havana	11	1101	907.001	766	1151	1091	954	1023	733	966	901.999	1015	999	1012	920.999	980.002	667	620	839	755	557	813.999	849	574	708.999	933.999	1017	907.001	502	694	512.999	679	666	703	634	728.001	589	689.999	1029	693
11	100473644	100511015	37371	-	ENSMUSG00000014195	protein_coding	ENSMUSG00000014195	Dnajc7	ensembl_havana	17	1480.92	1336.88	1072.88	1656.77	1463.38	1713.18	1462.47	1354	1413.87	1685.5	1583.68	1426.99	1430.83	1085	1512.31	922.001	1239	1425.33	1246.2	914.658	1494	1355	1134.71	1208.51	1610	1528.8	1333.96	1039.97	1272.48	1116.77	1240.26	1334.14	1370.96	876.577	1104.98	739.589	864.999	1271.99	980.967
1	160029937	160040446	10509	-	ENSMUSG00000014226	protein_coding	ENSMUSG00000014226	Cacybp	ensembl_havana	11	2170	2116.62	1800	2004	2228	2268.78	2302	2325	2577.32	2546.75	2191	2019	2225	2076	2418	1741	1591	1934.85	1770.81	1486	2377	2298.73	3315.63	3651.99	5135.99	5091	4162.73	2579	3016.31	2764	3011	3451	3355	2579.36	2801.92	2225	2750	3429.65	2854.41
16	3726665	3759012	32347	+	ENSMUSG00000014232	protein_coding	ENSMUSG00000014232	Cluap1	ensembl_havana	15	425.993	386.637	331.445	453.376	385.02	315.162	292.249	280	313.444	343.671	418	354.945	363.769	300.69	442.51	248	246.438	262.755	257.29	191.536	247.056	275.822	233.125	289.459	381.529	339.725	328.136	207.822	231.627	199.036	239.175	270.964	238.969	256	284	225.214	268.918	432.187	253.497
11	62158050	62172202	14152	-	ENSMUSG00000014243	protein_coding	ENSMUSG00000014243	Zswim7	ensembl_havana	6	236	226	170	300	232	176	187	192	204	194	203	209	203	138	255	127	134	161	143	119	163	164	137	197	251	230	236	117	160	130	184	173	189	155	193	141	200	230	169
11	62349286	62405244	55958	+	ENSMUSG00000014245	protein_coding	ENSMUSG00000014245	Pigl	ensembl_havana	9	157	134	105	187	171	167	149	128	197	158	100	108	119	111	136	80	108	117	109	70	143	128	125	148	180	237	162	120	189	167	133	188	213	112	128	114	131	121	101
18	36875385	36877611	2226	-	ENSMUSG00000014294	protein_coding	ENSMUSG00000014294	Ndufa2	ensembl_havana	5	1145	1098	864	1411	1261	1158	1019	967	1030	1156	1093	1176	965	1007	1332	863	721	1014	914	720	1096	974	837	1011	1327	1441	1074	785	885	875	1034	1128	1105	966	986	786	892	1359	1010
15	35926032	35938393	12361	-	ENSMUSG00000014313	protein_coding	ENSMUSG00000014313	Cox6c	ensembl_havana	16	3942.16	3545.98	2976.95	4030.9	3869.04	3751.32	3307.97	3438.02	3697.77	3584.06	3678.07	3545.21	3567.98	3396.99	3831.95	2655.99	2451.98	3066.07	2810.98	2154	3558.31	3087.99	2446.98	2729.99	4023.97	4322.99	3209	2169	2934	2568.98	2672.17	3224.29	2938.02	2548.99	2759.98	2064.02	2672.93	3471.98	2766.99
11	95938258	95956215	17957	-	ENSMUSG00000014349	protein_coding	ENSMUSG00000014349	Ube2z	ensembl_havana	8	2659	2490	1881	3093	2939	2903	2434	2538	2660	2747	2612	2388	2519	2191	2873	1850	1928	2178	2003	1585	2480	2310	2090	2495	3057	3266	2823	1675	2284	2016	2170	2305	2561	1553	1677	1231	1661	2320	1567
2	128660038	128696182	36144	+	ENSMUSG00000014353	protein_coding	ENSMUSG00000014353	Tmem87b	ensembl_havana	16	1468	1311	911.997	1181	1443	1124	1169	1054	1185	1252	1371	1393	1381	1082	1334	834.999	984	1167	1061	712.999	1184	1006	757.001	856.997	1083	1126	928.999	533.999	721	599	661.999	692.001	748	733.999	835.998	542.999	755.999	1004	779.002
2	128452024	128529312	77288	-	ENSMUSG00000014355	protein_coding	ENSMUSG00000014355	Anapc1	ensembl_havana	11	9165.99	9135.79	6651.93	9310.81	9590.98	7944.1	6970.86	7559.16	7856.87	8789.84	8405.94	7575.11	8168.83	6994.99	9652.9	5697.94	5367.11	6092.87	5539.16	4507.96	6997.2	6563.09	7604.01	8615.94	10731.3	11286	9537.29	5728.01	8297.73	7404.86	7995.79	8991.99	9180.35	6462.93	7243.85	5355.96	7670.83	8795.23	7057.92
2	128540876	128644815	103939	+	ENSMUSG00000014361	protein_coding	ENSMUSG00000014361	Mertk	ensembl_havana	6	801.004	799.999	513.001	849	771.002	925.004	830.002	933.004	868.003	982.996	1044.99	782.002	781.998	692.999	955.994	628.002	922.997	1058.01	970.997	622	1149	881.005	595	810.998	959.006	928.003	751	618.999	873.996	717.001	882.996	942.997	930.003	614	851.003	545	686.001	857.004	674.002
7	46538697	46569718	31021	-	ENSMUSG00000014402	protein_coding	ENSMUSG00000014402	Tsg101	ensembl_havana	16	771.558	705.265	586.509	718.662	774.544	729.699	731.274	668.038	683.867	763.972	777.579	759.687	688.252	587.853	726.816	496.584	489.293	694.124	653.168	471.473	735.359	686.461	637.435	737.03	918.633	1077.69	825.437	465.341	693.408	628.361	614.791	709.757	733.961	601.207	697.46	537.095	665.729	797.477	645.114
7	46409890	46445489	35599	-	ENSMUSG00000014418	protein_coding	ENSMUSG00000014418	Hps5	ensembl_havana	17	959.998	835.001	625	958.998	938	861	680	746.001	707.001	805	775	837	749.998	609	849.001	560.001	568	752.999	581	448	701.001	667.001	517.001	610	792.001	781	690.999	381	539	502	499	592	567.002	532.999	546	445	498	741.999	529
17	12446508	12537684	91176	-	ENSMUSG00000014426	protein_coding	ENSMUSG00000014426	Map3k4	ensembl_havana	10	1427.01	1432.99	1007.99	1557	1540.98	1438	1168	1354	1344.99	1477.01	1410.34	1250	1265	1037.99	1581	905.004	991.005	1092	1156	852.003	1153.01	1106	1000.99	1208.01	1608.79	1538.99	1345.01	913	1179.01	1151	1354	1337.01	1397.99	955.997	1156.98	836.999	1112	1306.01	1077.99
8	123208437	123278069	69632	-	ENSMUSG00000014444	protein_coding	ENSMUSG00000014444	Piezo1	ensembl_havana	18	4335.17	4017.25	2580.18	4281.98	3970.06	4010.27	3151.53	3308.48	3618.59	3734.65	5377.32	4651.98	4974.8	3786.48	5985.72	3130.23	3666.74	4312.2	4038.67	3051.37	4732.01	4040	2804.62	3362.13	4176.18	4159.28	3737.22	2695.5	3643.37	2971.34	3893.55	3759.28	4134.59	2339.06	2600.04	2065.42	2727.53	3491.23	2560
8	123192886	123202804	9918	-	ENSMUSG00000014470	protein_coding	ENSMUSG00000014470	Rnf166	ensembl_havana	5	704	628	413	748	627	909	737	726	728.999	745	708.999	701	629	521	681	464	740.001	811.999	691.999	534	736	701.001	350	402	494	519	366	356	461	415	468	529	528	351	501	334	398	568	365
14	31420725	31552609	131884	-	ENSMUSG00000014496	protein_coding	ENSMUSG00000014496	Ankrd28	ensembl_havana	9	1608.99	1651.01	1372.01	1667	1855.99	1719.01	1475	1601	1729.99	1825.01	1843.99	1643.99	1780	1505.01	1961.01	1254	1313	1688.01	1434	1049	1783	1641	1410	1725	2172.01	2247.01	1961.98	1096	1649.99	1407	1540.99	1687.99	1838.01	1391	1452	1084	1458	1699	1307
10	128212984	128244574	31590	+	ENSMUSG00000014498	protein_coding	ENSMUSG00000014498	Ankrd52	ensembl_havana	10	3838.98	3589.92	2507	3922.98	4109.01	3638.97	3087.01	3103.99	3475	3689.01	4070.97	3441.91	3981.03	2904.99	4343.97	2545	2658.98	3148.94	2944.01	2263	3558.98	3288	3054	3669.92	4512.83	4386.01	3736.02	2532.97	3698.03	3150.02	3712	3912.98	4197.97	2209.98	2743.01	1911.01	2874.93	3282.02	2535.01
18	34463900	34469653	5753	+	ENSMUSG00000014504	protein_coding	ENSMUSG00000014504	Srp19	ensembl_havana	17	735.003	756.999	652	836	892.001	852.002	710.998	717.999	785.998	877	889	749.001	758.001	757.001	850.003	577.001	487	697	620	526.002	724.998	737.001	772.998	924	1156.99	1113.01	817	587.002	741.998	649	724.999	963.006	844.003	684.999	766.999	604.001	707.998	889.997	689.001
14	63075127	63198959	123832	+	ENSMUSG00000014547	protein_coding	ENSMUSG00000014547	Wdfy2	ensembl_havana	11	6568.99	6327	4803	7063	6857.01	3723	3107	3120	3120	3856	6493.01	6352	5941.01	4843.99	6967.99	3900	2145	2632	2269	1614	2740	2339	4482	5337	6428	6836.98	5927.99	2080	2910	2685	2921	3220	2873	3433	4261	2723	4264	4965.99	3627
6	92163693	92191907	28214	-	ENSMUSG00000014550	protein_coding	ENSMUSG00000014550	Rbsn	ensembl_havana	15	1316	1232	962	1332	1329	1122	933	986	1085	1063	1228	1205	1131	929	1325	729	666	781	770	557	896	840	895	1021	1324	1299	1041	597	914	759	932	1005	949	812	963	633	858	1223	888
6	92146506	92161015	14509	-	ENSMUSG00000014551	protein_coding	ENSMUSG00000014551	Mrps25	ensembl_havana	9	1360.17	1315.79	931.607	1510.73	1330.85	1184.5	1058.52	1003.92	1147.58	1279.32	1294.61	1275.23	1214.12	1193.18	1425.79	953.169	802.946	925.286	856.739	692.993	1016.35	1053.1	1110.69	1315.23	1648.2	1843.45	1470.29	780.041	1092.81	909.744	1101.84	1179.04	1147.85	996.317	1036.28	847.412	1054.72	1357.44	1043.67
6	83457199	83483952	26753	-	ENSMUSG00000014554	protein_coding	ENSMUSG00000014554	Dguok	ensembl_havana	14	331.999	304	227	366	329	296	198	224	240	245	275	308	241	242	260	195	190	203	225	154	200	216	116	202	189	237	172	127	188	167	123	173	180	177	195	137	192	280	172
4	151001779	151946334	944555	-	ENSMUSG00000014592	protein_coding	ENSMUSG00000014592	Camta1	ensembl_havana	22	115	123	101	116	156	119	103	91	87	91	127	143	88	103	78	64	36	77	78	47	118	78	83	100	149	112	95	66	106	83	78	86	103	99	103	87	103	109	88
3	107648364	107667786	19422	-	ENSMUSG00000014599	protein_coding	ENSMUSG00000014599	Csf1	ensembl_havana	11	4751.13	4235.08	2851.98	4654.95	4346.12	5152.05	4413.15	4310.91	4351.19	4539.07	5435.83	5015.05	4983.93	3985.93	5738	3139.99	4655.1	5565.04	5031.93	3616.97	5389.02	4979.97	1830.02	2334.99	2864.96	2747.01	2670.97	2388	3526.03	2955.92	3349.04	3422.09	3503.94	1830	2530.01	1530	2196.02	3007.94	2395.95
3	107519848	107539011	19163	-	ENSMUSG00000014601	protein_coding	ENSMUSG00000014601	Strip1	ensembl_havana	14	1438	1418.01	1106	1579.99	1454	1594	1240	1299	1600.01	1610	1414	1307	1306	1223.99	1597	847.999	1028	1217	1034.99	772.998	1157	1154	983.001	1234.99	1510	1628	1391.01	850.004	1310	1094	1191	1439	1447	909.001	966.005	679.999	1025.01	1315	1071
1	92943186	93029674	86488	-	ENSMUSG00000014602	protein_coding	ENSMUSG00000014602	Kif1a	ensembl_havana	16	125	129	68	113	150	24	13	25	18	27	81	94	97	75	116	62	19	16	20	6	20	20	87	111	126	118	98	8	15	14	24	19	26	47	76	31	59	102	44
11	70535022	70538306	3284	-	ENSMUSG00000014606	protein_coding	ENSMUSG00000014606	Slc25a11	ensembl_havana	15	4033.97	3838.96	2989.01	4647.96	4457	4172.97	3735.97	3568	3616.98	4035	3920.14	3905.02	3616.02	3228.01	4322.14	2643	2491.11	3330.99	2836.01	2155.04	3377.99	3103	2851.01	3539.01	4583.05	4579.16	3939.02	2428	3165.01	2634.99	3091.05	3089.17	3193.01	2896.01	3284.98	2542.05	3143.01	4268.97	2926.98
8	117615424	117648195	32771	-	ENSMUSG00000014633	protein_coding	ENSMUSG00000014633	Cmc2	ensembl_havana	16	417	423.999	313	504.999	523.001	458	435	386	472	452	534	438.999	462	382	518.001	351	327	398	335	285	383	436	425	504	690.999	709	604.001	353	456	382	527	490	582	357	445	332	403	606	388
5	110283708	110319839	36131	+	ENSMUSG00000014668	protein_coding	ENSMUSG00000014668	Chfr	ensembl_havana	16	874.997	797.999	580.982	752.999	803.001	810.001	748	720.998	786	876	789.999	758	704	613	810.001	451	565	642.513	604.001	526	704	660.973	673.999	743.001	1047.73	1023	962	486	642.999	605.001	709	762.998	763.002	642.001	721	559.994	715.997	896	761.938
6	83745867	83752796	6929	-	ENSMUSG00000014748	protein_coding	ENSMUSG00000014748	Tex261	ensembl_havana	14	1226	1267	840	1433	1346	1538	1270	1331	1437	1588.99	1498.99	1251	1389	1077	1485.99	874.002	1185	1341	1262	922.003	1444	1417.01	1130	1334.99	1764.99	1784.01	1376.01	949.998	1430	1211.01	1396	1550	1575	831.999	1123	804.001	925.001	1263	984.002
17	15616464	15653846	37382	+	ENSMUSG00000014763	protein_coding	ENSMUSG00000014763	Fam120b	ensembl_havana	9	934	946.001	665	1026	999	964.001	881.003	1002	898	1115	979.996	912.999	861	734	954.001	670	692	777	762	605	794	774	674	838	977.002	981.003	849.998	564	747	635	747.999	812.997	759	632.999	688	481.999	700	867	612.999
17	15720150	15748642	28492	+	ENSMUSG00000014767	protein_coding	ENSMUSG00000014767	Tbp	ensembl_havana	18	676.695	611.314	500.339	592.745	690.651	683.839	560.694	583.176	710.652	608.678	625.822	529.497	569.986	446.958	674.552	401.794	399.094	460.954	525.068	360.661	591.385	545.394	553.611	586.925	764.102	785.765	682.994	380.417	501.513	460.809	457.51	528.308	558.158	454.591	545.484	428.504	510.387	684.85	530.197
17	15695283	15720014	24731	-	ENSMUSG00000014769	protein_coding	ENSMUSG00000014769	Psmb1	ensembl_havana	11	4150.01	3782.06	3235.98	4563.02	4605.04	4090.96	3882.01	3708.96	4004	4305.95	4085.05	4358.07	3910.94	3709.97	4149.95	2933.97	2749.98	3140.99	3041.01	2244.99	3402.95	3234.96	3144.99	3842	5327.92	5258	4212.03	2645	3502.95	3124.01	3320.02	3722.91	3550.05	3043.02	3461.96	2763.98	3590.99	4397.96	3424.96
17	15739470	15747564	8094	-	ENSMUSG00000014771	protein_coding	ENSMUSG00000014771	Pdcd2	ensembl_havana	14	872.304	796.685	713.662	922.259	838.352	924.164	662.307	662.824	770.348	728.323	933.178	908.506	811.014	714.042	1054.45	596.206	579.906	670.045	594.933	441.339	635.613	573.606	546.39	702.077	954.899	972.233	759.005	483.584	570.485	534.191	613.49	629.692	663.845	695.41	763.514	555.497	683.613	984.146	727.803
8	106002772	106008572	5800	+	ENSMUSG00000014776	protein_coding	ENSMUSG00000014776	Nol3	ensembl_havana	8	12.6125	12.0637	7.69319	14.1378	8.40425	15.3258	11.1984	1.89589e-21	7.91592	13.0337	11.6572	13.313	7.77804	3.06431	23.5489	8.80162e-19	1.77589	4.18486	5.54911	1.57804	7.19119	6.65611	6.87079	12.5719	13.6449	24.7628	18.3146	2.06766	6.99234	9.09077	11.4832	17.2717	9.79046	6.41349	5.82631	6.8963	11.5824	23.7432	13.0082
8	106055795	106074586	18791	-	ENSMUSG00000014778	protein_coding	ENSMUSG00000014778	Fhod1	ensembl_havana	11	1354	1201.96	827.996	1394	1196	1152.99	1160	1151.01	1192	1228.93	1017	989.998	1160.01	823.996	1349	729.001	908.006	914.997	1108	743.999	1164	1100	906.999	1002	1342	1330	1075	797.998	1178.96	940.005	1159.01	1184.99	1198	730	905.002	576.998	816.996	1083.99	734.999
8	106075475	106096514	21039	+	ENSMUSG00000014786	protein_coding	ENSMUSG00000014786	Slc9a5	ensembl_havana	9	273	274	217	351	270	204	142	141	163	203	236	264	270	222	337	172	151	139	156	118	164	159	138	180	180	194	165	101	148	115	125	133	165	197	256	157	248	323	223
8	106007041	106016497	9456	-	ENSMUSG00000014837	protein_coding	ENSMUSG00000014837	Matcap1	ensembl_havana	16	86.3875	82.9364	78.3068	91.8623	106.596	68.6742	85.8016	54	80.0841	85.9662	73.3428	48.687	56.222	66.9357	63.4511	46	43.2241	61.8151	45.4509	43.422	65.8088	47.3439	89.1292	107.428	131.355	89.2371	72.6854	54.9323	58.0077	51.9092	84.5168	56.7283	78.2096	74.5865	58.1737	52.1037	40.4176	80.2568	51.9918
8	106194125	106198159	4034	-	ENSMUSG00000014846	protein_coding	ENSMUSG00000014846	Tppp3	ensembl_havana	13	5	0	3	2	4	11	1	2	5	0	7	4	0	4	3	3	9	9	4	3	8	6	1	3	18	5	1	0	6	4	3	4	0	5	0	2	0	1	1
13	92348380	92491512	143132	-	ENSMUSG00000014850	protein_coding	ENSMUSG00000014850	Msh3	ensembl_havana	16	426.223	411.714	323	385.725	452.37	349	284	346	359.321	431.968	382	341	327	323	395	286.947	193.622	306.328	266	198	322	270	289.199	419.268	510.999	509.487	469.248	289.604	452	329.538	390.283	394.008	386.297	307	343.283	219.716	345	443	352
8	106052986	106061852	8866	+	ENSMUSG00000014856	protein_coding	ENSMUSG00000014856	Tmem208	ensembl_havana	13	418	369.051	336	505.999	451	480	425	432	469.999	446.069	396	432	409	370	484.001	311	355	425	401	262	474	378	381	472	648.001	679.001	473	311	431.049	366	487	452	504	319	435	332	330	603.999	405
8	106024295	106032003	7708	+	ENSMUSG00000014859	protein_coding	ENSMUSG00000014859	E2f4	ensembl_havana	10	2394.01	2133.99	1692.01	2775.99	2334	2364.01	1976.01	1913.01	2129.99	2249.01	2398.99	2132.99	2165	1834	2665.01	1585	1675.99	1884.99	1751.01	1368	2085.01	1940.02	2377	2808.98	3537.03	3598.98	2834.99	1623	2114.01	1768.99	2141.01	2428.01	2426.98	1997.02	2041.01	1558	1939.01	2647	1824.99
2	26810052	26823941	13889	-	ENSMUSG00000014867	protein_coding	ENSMUSG00000014867	Surf4	ensembl_havana	10	4868	4868	3451	5215	5113	4860	4430	4627	4974.99	5156	4969.01	4778	4709.99	3975	5528	3367	3418.99	3977	3762.02	2915.99	4418	4187.01	4685	5323.61	7072.05	7014.97	5947	3507	5022	4377	4756	5002.01	5389.08	3424	3919	3068	4004	5099	3605.25
2	26806379	26810196	3817	+	ENSMUSG00000014873	protein_coding	ENSMUSG00000014873	Surf2	ensembl_havana	16	625	652.998	491	652.001	688	786.002	681.999	622	634.999	769.003	564.999	543.001	658.001	467.999	618.998	410.001	513	644.001	520.001	364.001	684.002	594	447	574.387	674.001	774.001	615.999	462.001	579.001	503.999	558.999	611	629.331	429.388	491.999	366	425.001	617	519.745
12	44252342	44257110	4768	-	ENSMUSG00000014905	protein_coding	ENSMUSG00000014905	Dnajb9	ensembl_havana	5	560	435	415	509	532	694.954	595	619	518	587	491	545	496	427	634	328	521	535	497	396	600	520	351	396	557.994	570	419	296	374	343	391	491	438	313	425	253	409	479	331
8	67312869	67343217	30348	+	ENSMUSG00000014907	protein_coding	ENSMUSG00000014907	Naf1	ensembl_havana	11	2098	1912.89	1605.98	2131.9	2224.77	2384.73	2136.98	2058.73	2332.91	2489.65	1896.66	1695.96	1793.97	1440	1966.73	1298.93	1553.94	1690.87	1677.96	1267.86	2071.75	1770	1656.76	2100.98	2556.47	2603.88	2099.93	1574.95	2109.92	1670.79	2031.97	2179.91	2063.92	1283.72	1517.95	1205.92	1517.97	1949.88	1417
5	32616187	32674778	58591	+	ENSMUSG00000014956	protein_coding	ENSMUSG00000014956	Ppp1cb	ensembl_havana	16	5198	4958.07	4028.05	5004.98	5496.94	5631.96	4691	4815.02	5156.04	5499.88	5070.1	4508.07	4591.97	4147.97	4799	3434.02	3210.03	4092.96	3601.99	2955.02	4531.03	4383.98	4330.02	5241.1	7066.89	7230.08	6044.09	3650.02	4995.93	4251.07	4591.95	5060.05	5043	3736.06	4339.07	3371	3973.02	5336.09	4317.04
2	70491920	70542981	51061	+	ENSMUSG00000014959	protein_coding	ENSMUSG00000014959	Gorasp2	ensembl_havana	13	2440.95	2292.01	1698.99	2645	2572.99	2273.98	2010.05	1986.01	2359.96	2472.01	2374	2109.99	2249	1876	2535.02	1549.01	1536	1716.02	1636.01	1306.95	2023.99	1963.94	2649	3087.96	3976.07	3797.97	3338.02	2116.05	2529	2281	2722.94	2701.01	2783.02	2088	2244.98	1863.01	2225.99	3045.02	2195.02
1	152246486	152262440	15954	-	ENSMUSG00000014980	protein_coding	ENSMUSG00000014980	Tsen15	ensembl_havana	15	159.752	162.704	142	192	227.96	239	214.73	194.171	212.275	255.187	197.328	172.224	192.697	155.613	185	123.764	145.271	217.168	189.664	158.057	262.354	223.311	192.863	276.502	340.775	384.658	301.744	225	230	212.787	254.948	245.924	269.617	159	204.697	171.264	147	263	130.848
15	65658883	65745666	86783	+	ENSMUSG00000015002	protein_coding	ENSMUSG00000015002	Efr3a	ensembl_havana	19	3342.98	3137.01	2457.99	3211.02	3308.97	3038.02	2619.02	2651.02	2852.01	3059.01	3024.02	2878.03	2758.01	2510.99	3097	2063	1879.02	2174.99	2051.02	1708	2587.01	2341.02	2492.02	2853.03	3899.04	3904.98	3540.03	1923.01	2704.99	2390.01	2602.99	3052.99	3099.02	2282.99	2585	1805	2414.01	3129.03	2451.03
8	123338379	123343400	5021	+	ENSMUSG00000015013	protein_coding	ENSMUSG00000015013	Trappc2l	ensembl_havana	10	1225	1030	868.001	1212	1139	1088	1029	1003	1030	1031	1157	1234	1094	1070	1140	825	732	914	865	613	983.999	905	754	879.999	1236	1256	1018	594	818	726	928.999	835.001	975.999	807	860	700	820	1208	833
8	123502225	123544620	42395	+	ENSMUSG00000015016	protein_coding	ENSMUSG00000015016	Acsf3	ensembl_havana	9	764	699.001	555	825.002	739.999	566.002	618.997	642	721.002	760.999	698.999	628.998	691.002	615.999	840.002	472	479.999	571.998	504	441.999	568.001	606.998	467.999	618.001	775	793.998	694.998	492.002	639	515.001	596.999	595	583.002	477	614	421	598.002	673.999	480.001
8	111701628	111724433	22805	-	ENSMUSG00000015023	protein_coding	ENSMUSG00000015023	Ddx19a	ensembl_havana	8	2573.06	2506.37	1828.58	2576.84	2780.84	3014.84	2520.24	2497.69	2804.44	3161.73	2604.94	2492.75	2492.03	2122.71	2619.36	1626.23	2028.29	2301.87	2109.02	1715.69	2553.03	2413.77	2225.81	2895.15	3451.85	3656.09	3075.11	2158.22	2690.12	2438.17	2724.24	2942.11	2998.72	2083.58	2294.88	1722.74	2256.18	2828.38	2074.8
8	123304981	123338203	33222	-	ENSMUSG00000015027	protein_coding	ENSMUSG00000015027	Galns	ensembl_havana	12	1889.98	1789.98	1226	2027.98	1824.01	1451.01	1195	1351	1366.01	1447.01	2057.97	1896.98	1909.04	1561	2171.03	1297	1298.99	1287.99	1304.99	918.002	1454.01	1334	1172	1364.98	1805.98	1811.03	1502.01	1007.01	1300	1098	1298	1326.01	1378	1026	1202	855	1146.01	1455	1112.01
6	88170873	88184015	13142	+	ENSMUSG00000015053	protein_coding	ENSMUSG00000015053	Gata2	ensembl_havana	15	0	0	0	0	0	0	0	0	0	0	0	0	0	0	0	0	0	0	0	0	0	0	0	0	0	0	0	0	0	0	0	0	0	0	0	0	0	0	0
2	25388663	25391732	3069	-	ENSMUSG00000015083	protein_coding	ENSMUSG00000015083	C8g	ensembl_havana	12	62	49	29	82	48	20	40	14	31	31	52	41	22	48	42	25	16	20	36	15	24	25	24	21	29	38	20	11	19	18	36	16	25	22	47	39	35	36	29
2	25473030	25498534	25504	-	ENSMUSG00000015087	protein_coding	ENSMUSG00000015087	Rabl6	ensembl_havana	15	4235.03	4039.05	3028	4786	4317.97	4523.04	3789.96	3801.04	4141.99	4356.01	3921	4000.98	3823.01	3301	4245.99	2701.01	2970.99	3413.99	3122.99	2285.99	3661.99	3271.98	2983	3721.01	4591.01	4579.92	3950.96	2540	3509.01	2897.97	3417.01	3518.01	3902	2759	3166.04	2357	3126.99	3952.05	2798.01
2	25447859	25452095	4236	+	ENSMUSG00000015092	protein_coding	ENSMUSG00000015092	Edf1	ensembl_havana	10	1685.93	1539.06	1269.04	1882.41	1711.99	1561.57	1499.01	1329.64	1499.28	1628.26	1777.05	1678.99	1664.06	1485.74	1857.82	1304.2	1136.01	1390.84	1210.77	989.928	1541.67	1241.48	1472.16	1829.26	2239.06	2237.39	2016.11	1004.89	1529.85	1316.41	1558.34	1623.81	1462.13	1444.5	1488.86	1106.38	1341.03	1999.32	1455.7
2	25289363	25299507	10144	+	ENSMUSG00000015094	protein_coding	ENSMUSG00000015094	Npdc1	ensembl_havana	17	0	0	0	0	0	0	0	0	0	0	0	0	0	0	0	0	0	0	0	0	0	0	0	0	0	0	0	3	0	0	0	0	0	0	0	0	0	0	0
2	25390762	25395484	4722	+	ENSMUSG00000015095	protein_coding	ENSMUSG00000015095	Fbxw5	ensembl_havana	13	1051	933.001	753	1058	1050	1040	904.999	849.001	997.001	1090	1058	912.002	1004	799.001	1109	705.001	772.001	814.001	831	552	860	875.001	683	881.999	1093	1060	933.001	579	880.999	690.001	764	777	965.001	669	853	580	815	1054	719.999
6	6041218	6217174	175956	-	ENSMUSG00000015112	protein_coding	ENSMUSG00000015112	Slc25a13	ensembl_havana	16	2444.97	2325.01	1896	2617.94	2629.01	2581.98	2227.98	2159.99	2259.96	2529	2254.98	2170.97	2183.03	1942.99	2479	1522.99	1402.02	1862.01	1617	1229.99	2002.99	1800	2244.02	2483.97	3635.97	3572.06	2967.98	1714	2326	2031.99	2239.98	2498.96	2462.97	2094.02	2298.98	1776.97	2240.98	2874.92	2127.03
17	25480890	25493597	12707	-	ENSMUSG00000015120	protein_coding	ENSMUSG00000015120	Ube2i	ensembl_havana	16	1765.22	1894.7	1377.88	1836.74	1831.62	1976.88	1726.34	1735.49	1823.2	1992.7	2020.53	1800.72	1823.38	1680.67	2073.04	1427.45	1477.21	1856.1	1646.31	1280.96	1900.51	1812.49	1566	1878.66	2439.51	2368.75	1936.67	1348.19	1681.62	1506.31	1739.95	1990.32	1837.33	1408.76	1557.85	1091.42	1438.92	1827.67	1451.69
17	25459144	25461773	2629	+	ENSMUSG00000015126	protein_coding	ENSMUSG00000015126	Tsr3	ensembl	10	364	377	260	395	390	360	325	358	337	365	372	381	318	243	426	218	238	301	255	217	283	266	248	298	411	452	390	182	236	213	279	270	263	260	245	240	289	401	270
17	25407371	25453418	46047	+	ENSMUSG00000015127	protein_coding	ENSMUSG00000015127	Unkl	ensembl_havana	15	237.173	239.929	148.311	311.891	287.363	285	232.219	210.593	252.131	253.474	201.512	215.393	213.923	191.486	236.669	167.856	168.09	233.332	215.407	136.554	204.472	243.832	158.499	155.559	206.604	192.92	208.261	130.805	194.143	152.592	151.947	168.53	224.623	133.316	149.233	121.878	130.259	218.52	123.474
7	65876660	66038099	161439	-	ENSMUSG00000015133	protein_coding	ENSMUSG00000015133	Lrrk1	ensembl_havana	18	817.001	812	509	885.002	841.002	809.997	751	674.999	898	873.999	824	745	765.999	610	795.998	522.001	575.001	731.999	632.001	546	779.001	667	755.998	824.999	1087	1111.99	909.998	613.998	816	760.001	973.002	917.998	941.002	638	720.999	450	643	792.001	621.999
12	80214321	80307146	92825	-	ENSMUSG00000015143	protein_coding	ENSMUSG00000015143	Actn1	ensembl_havana	16	7430.99	6889.61	5313.6	7984.32	7680.48	7457.13	6370.71	6395.84	6878.32	7561.42	7755.19	6997.18	7307.1	5858.42	8159.53	5062.8	5405.53	6179.44	5779.47	4158.23	6432.93	5984.68	6265.57	7318.26	9463.06	9169.48	7489.71	5408.54	7457.99	6367.47	7588.7	8122.42	7938.37	5463.92	6161.62	4639.47	5856.94	7498.8	5359.45
7	28466160	28488087	21927	+	ENSMUSG00000015149	protein_coding	ENSMUSG00000015149	Sirt2	ensembl_havana	15	2328.02	2016	1330	2213	1940.02	2088	1922	1753.99	1718	1894.99	2123.99	2111.99	1983.01	1654.99	2279	1279.01	1531.01	1756	1651.99	1111.99	1742	1505	1070.99	1342	1769	1711	1473.01	920.996	1249	1189	1323.99	1421	1431.01	1073	1384.99	977.998	1314	1736.99	1289
7	28507966	28521692	13726	+	ENSMUSG00000015165	protein_coding	ENSMUSG00000015165	Hnrnpl	ensembl_havana	17	7056.01	6773.01	5625.93	7632.05	7917.11	7602.84	7117.2	7337	7917.76	8237.04	6999.14	6199.06	6587.97	6093.99	7283.98	5128.06	5176.95	6177.18	5922.01	4579.03	7151.03	6615.12	6474.1	8403.93	10528	10528.8	8613.12	5158	6632.12	5603.94	6922.8	6976.96	7435.03	6154.11	6145.13	5130.04	6296.07	7232.84	5480.97
19	46064302	46073970	9668	+	ENSMUSG00000015176	protein_coding	ENSMUSG00000015176	Nolc1	ensembl_havana	12	6478.97	6045.02	4607.96	6659	6768.13	7606	6450.09	6769.04	7231.96	7903.11	6461.95	5277.02	5773.89	4762.96	5977.82	4140.09	4954	5602.97	5475.02	4256.02	6207.01	6099.96	7543.01	8602.65	11586.2	11024.6	9034.09	5866.13	8433.15	7130.06	8341.17	8757.7	9062.83	5980.99	6323.05	4855.99	6147.95	7994.77	6101.94
10	7069063	7162238	93175	-	ENSMUSG00000015202	protein_coding	ENSMUSG00000015202	Cnksr3	ensembl_havana	14	924.998	768.998	618.001	931.002	844.005	685.002	632.999	636.998	611.001	694.999	736.001	729.002	717.999	630.998	777.003	505.001	477.001	597.002	504	391	627.002	548.002	420	519.999	653	686.998	535.001	393	506	337	503.998	523	575.001	527.002	691.002	431	664.999	749.998	548
X	70408366	70462803	54437	+	ENSMUSG00000015214	protein_coding	ENSMUSG00000015214	Mtmr1	ensembl_havana	15	1748.02	1629.99	1315	1827.99	1737.01	1588.99	1438.99	1355.01	1544.99	1653.02	1446.99	1492.02	1497.99	1183	1516.98	1099	1026	1148.01	1055	894.996	1359.01	1215.01	1172	1279.01	1708.01	1703.97	1287	900.002	1237	1052	1054	1369	1278	922.998	1064.99	732.005	1064	1287	986.993
X	70599524	70604283	4759	+	ENSMUSG00000015217	protein_coding	ENSMUSG00000015217	Hmgb3	ensembl_havana	12	600.873	595.126	467.012	658.835	718.723	565.699	537.761	501.347	599.76	708.689	749.84	662.943	614.032	755.018	770.035	586.818	422.142	425.062	421.3	371.587	627.24	530.241	901.604	1127.25	1522.09	1543.78	1252.99	506.509	743.062	687.431	713.909	763.657	711.963	708.258	734.459	562.596	751.238	969.721	712.594
1	66214432	66481743	267311	+	ENSMUSG00000015222	protein_coding	ENSMUSG00000015222	Map2	ensembl_havana	19	0	0	0	0	0	0	0	0	0	0	0	0	0	0	0	0	0	0	0	0	0	0	0	4	1	0	0	0	0	2	4	0	1	0	0	0	0	0	0
4	53030787	53159896	129109	-	ENSMUSG00000015243	protein_coding	ENSMUSG00000015243	Abca1	ensembl_havana	5	1737	1615	1135	1669	1923	3264	2696	2716	3044	3164	819	895	904	653	888	557	904	1132	860	628	1137	886	1515	1822	2321	2383	2110	1724	2275	2130	2480	2548	2683	512	692	402	532	733	561
4	53011880	53022061	10181	+	ENSMUSG00000015247	protein_coding	ENSMUSG00000015247	Nipsnap3b	ensembl_havana	11	408	357	252	333	318	324	295	234	297	318	356	351	298	314	313	273	248	233	217	190	250	240	250	340	416	422	362	189	229	173	224	214	264	275	295	184	254	302	252
X	73394882	73397225	2343	-	ENSMUSG00000015289	protein_coding	ENSMUSG00000015289	Lage3	ensembl_havana	5	511.001	522.998	412.999	576.999	584.001	536.001	477.001	470.001	574.001	472	500.999	537.999	465.984	436.999	488.999	390.999	377	444.999	413	329	530.999	508.999	473.999	558.999	779	799	553.999	373	440.001	394	409	535.002	543.001	425.999	511.001	354	460	649.999	457.997
X	73409324	73416825	7501	-	ENSMUSG00000015290	protein_coding	ENSMUSG00000015290	Ubl4a	ensembl_havana	16	1109	1027	811.998	1236.44	1194.99	1219.01	1015.99	1034	1189.84	1163.7	1130	1161.62	1086	901.848	1296.99	785.115	763.997	1017.65	1035.69	703.999	1089.01	960.997	927.161	1103.35	1467	1400.87	1209	706.53	987.774	835	929.742	1050.57	1085.82	888.001	961.193	722.999	841.29	1250.4	888.484
X	73348604	73355469	6865	+	ENSMUSG00000015291	protein_coding	ENSMUSG00000015291	Gdi1	ensembl_havana	11	1475.01	1312	993	1469.99	1273.01	1261	1159	1080	1224	1212	1411.99	1410.01	1363	1165	1274	861.003	1031	1202	1117.01	838.998	1189	987.998	572	682	903.001	937.999	721.999	471	612.998	511	644.002	664.001	701.999	739	929.998	600	902.003	1069.01	773.003
10	8597983	8761815	163832	-	ENSMUSG00000015305	protein_coding	ENSMUSG00000015305	Sash1	ensembl_havana	7	2393.97	2132.99	1623.98	2248	2429.97	2133.79	1965.99	1962.98	1983.99	2375.98	2322.95	2147.98	2208.98	1741.99	2465.99	1493.98	1559.99	2091	1613.99	1420	1978	1801.95	1393.98	1752	2089.82	2279	1780.81	1241	1853	1507.99	1888.9	1956.95	1943.98	1393	1592.96	1156.94	1650	1865.91	1588
10	80765907	80768039	2132	+	ENSMUSG00000015312	protein_coding	ENSMUSG00000015312	Gadd45b	ensembl_havana	10	988.997	991.997	705	1153	1025	840.001	703.002	681	645.001	797.999	945	1009	902.999	771.998	860.999	592	531	648.999	564	413	585	509	439	571	737.001	742	637	262	335	310	330	395	393	411	406	382	472	588.999	353
1	171745082	171780738	35656	+	ENSMUSG00000015314	protein_coding	ENSMUSG00000015314	Slamf6	ensembl_havana	11	20	18	4	26	15	1	6	0	0	2	6	22	10	9	20	7	2	0	3	1	2	4	14	23	27	13	20	0	3	3	4	14	0	13	14	6	11	21	5
2	29980956	29983661	2705	-	ENSMUSG00000015335	protein_coding	ENSMUSG00000015335	Zdhhc12	ensembl_havana	17	628.002	594.002	470.001	856.003	597	534.998	465.001	496.001	522	484	651.997	667.999	702.001	606.001	912.002	466.998	400	492.001	412	352	540	455	410.001	517.999	629.999	630.002	533	300	393	312.001	332	388	410	379.001	440.999	327	434	530	450.001
2	30061505	30064082	2577	+	ENSMUSG00000015337	protein_coding	ENSMUSG00000015337	Endog	ensembl_havana	6	953.957	890.84	681.336	1070.5	893.988	979.214	893.213	847.946	978.395	951.788	803.315	879.581	762.432	630.018	974.713	569.862	468.565	556.568	535.953	398.751	577.378	651.664	741.549	974.478	1286.93	1285.75	1157.25	577.72	765.165	675.954	863.42	827.343	852.586	591.645	735.15	598.55	707.184	950.498	548.851
X	9301491	9354011	52520	-	ENSMUSG00000015340	protein_coding	ENSMUSG00000015340	Cybb	ensembl_havana	11	7997	7336	5334	7234	7407	3402	3048	3065	2912	3031	5713	5085	5655	4730	5359	3770	2114	2669	2378	1875	2858	2665	1954	2286	3090	2867	2549	1008	1355	1225	1284	1661	1467	2672	2978	2436	3190	3693	3041
8	23731362	23747091	15729	-	ENSMUSG00000015341	protein_coding	ENSMUSG00000015341	Golga7	ensembl_havana	18	1369	1317.73	1029.68	1400.04	1361.13	1733.53	1415.21	1508.38	1514.24	1698.96	1340.04	1283.05	1202.31	1071.14	1474.25	917.995	1135.26	1407.62	1346.6	869.128	1473.18	1359.4	1080.45	1153.29	1638.22	1562.07	1364.76	945.576	1293.02	1068.68	1277.89	1487.12	1449.39	952.646	979.31	822.547	1009.61	1231.31	873.323
X	9138995	9179490	40495	+	ENSMUSG00000015342	protein_coding	ENSMUSG00000015342	Xk	ensembl_havana	7	470	370	310	407	480	426	315	339	317	415	404	386	453	296	368	269	255	276	317	244	388	354	292	366	477	520	416	310	410	377	321	386	417	267	310	241	247	361	292
1	171509577	171532827	23250	+	ENSMUSG00000015355	protein_coding	ENSMUSG00000015355	Cd48	ensembl_havana	14	606	650	468	608	570	861.002	732	708.999	744	832.004	735	656	678	509	687.002	502	670.998	829.003	752.998	563.999	917	825.001	576	624	791	852	683.998	467	754.001	561.001	578	713.998	609.001	444	470.001	353	423	646.999	412
9	65201542	65237941	36399	+	ENSMUSG00000015357	protein_coding	ENSMUSG00000015357	Clpx	ensembl_havana	11	1764.01	1818.02	1337.99	1822	1941.97	1426	1134.99	1116.97	1199.01	1451.02	1467.01	1353.99	1383.01	1191.01	1451.02	1025	798	948.001	842.001	604.001	922	970.005	971.001	1159.99	1558.99	1543.02	1324.99	753.959	996.006	856	920.002	994.993	936.995	924.994	938.002	759	931.993	1156	947.999
15	88959327	88971281	11954	+	ENSMUSG00000015363	protein_coding	ENSMUSG00000015363	Trabd	ensembl_havana	14	1313.99	1317	1048	1615.99	1282	1356.99	1214	1063	1251	1285.01	1327	1304	1216	1018	1478	905.999	776.002	894.001	905.002	616	1011	899.003	1158	1214.01	1614	1590	1357	735.999	976.999	881.996	957.999	1076	1136	1048.01	1238	1025	1230.01	1536	1092
15	89066416	89080700	14284	-	ENSMUSG00000015377	protein_coding	ENSMUSG00000015377	Dennd6b	ensembl_havana	11	72.4985	59.501	41	101	42.7971	51.569	63	57	41.5108	36.1436	73.7278	49	43	39	82	36	44.6619	51	54.0842	32	67	44	30	38	45.9408	43	43.4764	25	39	16	37	39	42	39	45.6771	23	42	43	43
13	43938251	43956609	18358	+	ENSMUSG00000015396	protein_coding	ENSMUSG00000015396	Cd83	ensembl_havana	5	3994.02	3756.01	2853.97	3994	4163.96	3400.99	3255.05	3141.03	3331	3460.03	2957.01	2984.05	3009.97	2610.95	3205	2035	1714	2042	1773	1371	2010.99	1758.01	2353	2785.97	3844	4095.99	3455.95	1581.01	2210.98	1964	2097.99	2360.04	2230.99	2324	2717.02	2115	2567.04	3409	2436.03
17	34866120	34874049	7929	+	ENSMUSG00000015461	protein_coding	ENSMUSG00000015461	Atf6b	ensembl_havana	16	1763.98	1719.98	1307.99	2175.99	1752.02	2197.03	1890.99	2009.98	2071.96	2029.02	1611.99	1439.01	1389	1260	1919.01	1055.01	1191.01	1343	1386	949.992	1494.99	1379.99	1584.99	1904.98	2450.97	2442.97	2024.98	1421.99	2161.96	1637.98	2002.97	1973.97	2223.01	1376.98	1510.98	1087.01	1549.99	2021.03	1455.98
17	34783242	34807478	24236	+	ENSMUSG00000015468	protein_coding	ENSMUSG00000015468	Notch4	ensembl_havana	15	90	65	35	72	91	63	56	53	80	53	172	132	170	131	129	73	140	161	132	109	136	159	66	92	164	155	114	78	130	94.0001	149	106	147	23	12	7	17	25	17
17	34835636	34847485	11849	-	ENSMUSG00000015474	protein_coding	ENSMUSG00000015474	Ppt2	ensembl_havana	17	647.354	595.671	536.999	763.371	718.647	983.001	749.525	817.997	841.811	915.776	779.785	754.724	722.762	560	823.633	458.001	850.466	983.593	801.942	627.368	962.493	959.817	427	530.672	584.568	656	592.087	525.687	846.935	559.877	790.739	720.071	706.001	417.291	499.907	416	465	654.254	482.999
17	34820065	34822665	2600	-	ENSMUSG00000015478	protein_coding	ENSMUSG00000015478	Rnf5	ensembl_havana	14	722.862	670	628.98	861.999	802.998	810.999	661.999	636	691.999	690.983	850.999	763	746	710	808	572.602	632	697.945	721	505.999	680	649	476	542	802.999	834	654.778	462	601	514.996	593	594.66	647	482.553	661	496	637	873.001	616
2	26899938	26911102	11164	+	ENSMUSG00000015488	protein_coding	ENSMUSG00000015488	Cacfd1	ensembl_havana	15	339	396	235	373	418	239	276	229	356	296	389	381	329	274	406	214	232	298	236	205	332	243	202	191	306	287	251	157	226	188	170	219	235	197	233	172	231	226	192
10	13841819	14027119	185300	+	ENSMUSG00000015501	protein_coding	ENSMUSG00000015501	Hivep2	ensembl_havana	11	475.001	380	258	381	422	407.999	312	411.001	333	456	291	321	353	247	327	212	221	273	220	171	309.001	208	237	262	337	325	315	206	305.001	198	246	303	292.001	232	262.999	161	259	305.999	230
3	95341699	95404552	62853	+	ENSMUSG00000015522	protein_coding	ENSMUSG00000015522	Arnt	ensembl_havana	19	2513.97	2435.01	1763.99	2672.03	2576.02	2566.01	2190	2115.02	2204.98	2633.02	2309.98	2190	2249	1809.99	2346	1548.99	1631.99	2028.01	1834.99	1320.99	2177.99	2003	1586	1924.99	2459.97	2457	2146.01	1300	2048.99	1770.99	1935.99	2112.01	2122	1501.99	1680	1218	1721	2067.99	1614
13	114954772	114968812	14040	+	ENSMUSG00000015536	protein_coding	ENSMUSG00000015536	Mocs2	ensembl_havana	15	469	416	287	331	401	264	255	299	307	341	383	378	411	341	393	263	208	318	283	219	309	289	362	424	580	594	489	204	322	268	305	336	373	383.999	445	295	336	490.999	452
11	115073658	115078686	5028	-	ENSMUSG00000015542	protein_coding	ENSMUSG00000015542	Nat9	ensembl_havana	18	632.001	578.998	478	782.999	626.001	355	309	334.999	344	356	550.999	646.999	558.998	471.999	597.001	389	247	354	288	194	303	311	214	287.999	446.999	394	371	151	230	181	215	232	276	280	328	279	281	468.999	281
8	69333143	69360101	26958	+	ENSMUSG00000015568	protein_coding	ENSMUSG00000015568	Lpl	ensembl_havana	17	33667.3	33153.3	26195.1	33983.8	36782.9	30479.1	29522.2	29670.8	31465.3	34461.6	30058.5	27620.5	29363.6	26673.9	31250.3	21906.9	25151.4	29111.2	27839.4	24298.2	35588.3	34078.2	21724.1	25921.6	34293.9	34138.3	27831.6	19685.1	27017.4	22863.7	24723.4	28421.6	27902.6	20594.9	23276.8	17106.7	22756.9	28909.4	22024.7
17	26882205	26918622	36417	+	ENSMUSG00000015575	protein_coding	ENSMUSG00000015575	Atp6v0e	ensembl_havana	16	1741	1758	1272	1827.99	1876	1834	1654	1577	1599	1751	2010.01	2144	2020.99	1743	2125.01	1396	1605	1728	1690.99	1183	1863	1821	1531	1750	2293.01	2353	1787.99	1115	1364	1235	1515	1671.99	1655	1168	1403	1072	1226	1752.01	1379
17	46694657	46731847	37190	+	ENSMUSG00000015597	protein_coding	ENSMUSG00000015597	Zfp318	ensembl_havana	18	1211	1159	811.001	1127	1135	1488	1157	1166.99	1212	1422	1250	951.004	982.998	876.001	1234	684.999	1001	1178	1092	792.001	1314	1138	629.998	732.001	1033	928.996	829.999	650	1009	896.002	983.001	1064	1010	660	732	465.001	680.002	871.999	705.001
17	46859255	46867102	7847	-	ENSMUSG00000015605	protein_coding	ENSMUSG00000015605	Srf	ensembl_havana	7	1266	1164	882.001	1405	1323	1401	1209	1203	1366	1514	1196	960.001	1074	977.999	1312	728	924.001	1066	1054	776.001	1153	1048	977.001	1231	1589	1543	1341	1021	1240	943	1312	1342	1382	801	995.999	890.001	977.001	1247	919.999
2	9861889	9894846	32957	-	ENSMUSG00000015619	protein_coding	ENSMUSG00000015619	Gata3	ensembl_havana	11	164	173	100	195	166	179	109	117	85	136	215	166	191	153	207	101	121	108	101	57	136	105	118	84	127	125	126	72	74	61	82	97	92	106	173	67	102	184	128
2	179818166	179867653	49487	-	ENSMUSG00000015647	protein_coding	ENSMUSG00000015647	Lama5	ensembl_havana	10	42	18	28	33	29	10	2	14	20	16	18	29	28	21	25	14	41	15	20	10	31	13	5	17	17	12	23	8	13	4	2	17	3	18	20	14	28	34	39
9	40712280	40721384	9104	+	ENSMUSG00000015656	protein_coding	ENSMUSG00000015656	Hspa8	ensembl_havana	18	62039.9	58716.8	44947.9	62382.3	61483.6	74731.8	66958.6	66331.1	68665.3	71875.4	65596	61717.7	61258.1	52679.7	67305.8	43013.2	51721.6	60036.1	56483.7	41121.6	63098.6	60704.6	60725.9	68448.8	92762.4	94472.2	74483.2	52436.1	73667.6	64439.1	68427.8	76185.9	74589.3	52092.6	57082.8	43528.8	57680.2	72307.1	50952.8
17	6092471	6130017	37546	-	ENSMUSG00000015659	protein_coding	ENSMUSG00000015659	Serac1	ensembl_havana	13	337.663	266.515	180.918	290.848	279.966	219.613	246	181.139	245.965	271	268.911	255.126	274.619	254.847	304	218.831	226.287	314.526	269.783	167.689	274	208.697	191.76	195.464	273.578	311.857	271.942	137.827	214.846	169.691	222.91	251.884	242.511	182.903	220.734	173.211	183.931	266	199.674
X	99666489	99670175	3686	-	ENSMUSG00000015668	protein_coding	ENSMUSG00000015668	Pdzd11	ensembl_havana	14	599.06	650.077	506.889	697.354	708.46	422.83	434.881	373.201	449.012	523.948	626.454	614.153	581.713	552.851	631.959	447.102	274	317.541	360.015	271.419	369.119	385.389	777.213	945.511	1153.38	1243.8	961.711	449.235	427.628	470.803	449.418	588.016	538.66	570.701	736.435	520.294	680.271	751.659	638.221
13	14787825	14848822	60997	+	ENSMUSG00000015671	protein_coding	ENSMUSG00000015671	Psma2	ensembl_havana	12	2255.99	2340.99	1798.98	2572.97	2637.02	1888.02	1854.81	1775.99	1943.99	2168.01	2233.71	2115.02	2118.97	1898.99	2261.02	1596	1204.01	1407	1312	1071	1646	1402.99	2019.02	2393.96	3257.05	3488.05	2835.98	1356.99	1794.01	1559.01	1667.99	2013.99	1802.99	1841.01	1953.01	1578.99	1777.99	2458.97	1935
13	14782769	14787751	4982	-	ENSMUSG00000015672	protein_coding	ENSMUSG00000015672	Mrpl32	ensembl_havana	5	988.999	883.98	816	1009	1087	852	753.999	702	805.001	788	923.001	950.002	898.999	851	956	696	519.999	672.999	537	468.999	648	609	739.001	747.993	1119	1177	908.001	485.001	624.999	548	609	669.979	607	634.001	853.999	588.001	689	973	730.972
3	95230836	95264514	33678	-	ENSMUSG00000015697	protein_coding	ENSMUSG00000015697	Setdb1	ensembl_havana	15	3957.96	3547	2634.99	3814.92	3627	4130.05	3468.95	3268.84	3761.98	3912.88	3701.94	3272.96	3051.81	2529.98	3434.97	2001.78	2758.86	3301.98	2947.94	2250.84	3441.02	3131.77	2434.89	2906	3470.01	3746.74	3033.88	2020.95	3022.99	2474.03	2808.84	3131.94	3022.8	2228	2102.99	1573	2217.98	2826.91	1989.73
3	95203407	95214488	11081	-	ENSMUSG00000015702	protein_coding	ENSMUSG00000015702	Anxa9	ensembl_havana	14	175	195	117	283.001	176	239	208	241	215	236.999	146	139	151	111	165	106	157	190	144	99	165	126	93.0001	155	186	188	192	84	117	107	125	148	160	114	133	90.9999	113	177	123
7	83895486	84059385	163899	-	ENSMUSG00000015709	protein_coding	ENSMUSG00000015709	Arnt2	ensembl_havana	10	42	50	28	44	51	27	27	50	20	21	38	60	41	41	47	23	23	30	45	13	18	40	16	28	40	34	30	13	34	18	10	7	9	14	32	16	44	48	37
3	95160985	95189388	28403	-	ENSMUSG00000015711	protein_coding	ENSMUSG00000015711	Prune1	ensembl_havana	9	2204	1921	1476	2394	2196	1930	1762	1691	1835	1928	2181	1955	1969	1644	2275	1377	1265	1491	1366	993	1579	1367	1381	1577	2192	2207	1972	921	1383	1287	1552	1473	1579	1182	1428	1008	1464	1903	1433
3	95222102	95230911	8809	+	ENSMUSG00000015714	protein_coding	ENSMUSG00000015714	Cers2	ensembl_havana	12	4923	4418.98	3602.99	5242.99	4943.96	5553.99	5107.01	5014.97	5510.02	5722.03	5629.98	5356.01	5327.97	4444.96	5904	3769.01	4336.99	4960.98	4711.99	3683.99	5553.03	5213.98	4158.01	4730.01	6305.02	6425.02	5265.04	3617.01	4645.98	4148	4499.97	4932.99	4862.96	3943.98	4302.02	3379.01	4233.01	5780.02	4138.98
6	17636233	17666972	30739	+	ENSMUSG00000015733	protein_coding	ENSMUSG00000015733	Capza2	ensembl_havana	14	3658	3582.01	2826.01	3575	4019.03	4370.02	3888.99	3746.98	4089.98	4402.02	3832.98	3561.98	3614.02	3332.98	3916.99	2599.99	2960.99	3398	3191	2655	3861.01	3789.03	3465.98	4055.01	5353.98	5327.01	4279.03	2775.01	3711.98	3187.02	3515	4008.02	3777.02	2924.01	3254.99	2543	3285.01	4053.03	3185.98
3	95895741	95903314	7573	-	ENSMUSG00000015745	protein_coding	ENSMUSG00000015745	Plekho1	ensembl_havana	10	5406.89	5185.9	3834	5787.2	5385.88	4834.07	4272.97	4220.07	4584.04	4418.9	5205.99	5174.04	4708.89	4307.03	5578.99	3648.93	3577.01	4280.99	4027.08	3036.02	4482.9	4284.03	2894	3665.04	5101.03	5009.13	4144.07	2611.96	3498	2999.02	3375.97	3663.01	3762.96	3252.01	3721.98	2788	3669.03	4513.05	3564.97
3	95907144	95965779	58635	-	ENSMUSG00000015747	protein_coding	ENSMUSG00000015747	Vps45	ensembl_havana	6	1389.99	1362	1025	1544	1498	1214	1279	1266	1390	1373.99	1221	1245	1161	1025	1370	823.002	773.999	922.001	859.001	763.999	1102	926.999	768.001	1042	1315	1446	1102	753.999	905.998	810	877	1004	995.002	893	1042	703	949.002	1171	956
3	95737436	95763198	25762	-	ENSMUSG00000015748	protein_coding	ENSMUSG00000015748	Prpf3	ensembl_havana	14	1740	1581	1410.99	1652.02	1921.99	1880.98	1605	1770.99	1787	2052.99	1546	1421	1532	1244	1667.01	1151	1208	1450.01	1385	1139.99	1696.01	1595.99	1567.01	1822.01	2404	2211.99	1978.01	1341	1710.02	1457	1745.01	1850.99	1857	1293.01	1439.01	1157.99	1571	1903	1474
3	95836558	95854703	18145	+	ENSMUSG00000015749	protein_coding	ENSMUSG00000015749	Anp32e	ensembl_havana	13	6497.99	6586.76	5545.01	7355.09	7830.88	7857.35	6775.26	6494.97	7591.08	8537.92	6771.08	6130.14	6227.19	5598.97	6782.01	5014.03	4858.07	5672.09	5747.03	4560.03	7113.19	7132.16	6890.04	8163.97	10716.1	10614.8	9041.32	6238.1	8788.8	7674.15	8369.84	9746.43	9065.96	5485.82	5792.11	4361.1	5634.11	7443.21	5827
3	95801281	95805601	4320	+	ENSMUSG00000015750	protein_coding	ENSMUSG00000015750	Aph1a	ensembl_havana	16	3863.81	3646.45	2840.99	4785.66	4002.64	4589.66	4082.82	3875.87	4298.49	4274.78	3818.22	3731.16	3865	3046.67	4941.96	2555.51	3060.77	3449.82	3158.34	2528.31	3678.84	3250.42	2709.2	3435.91	4238.52	4070.1	3778.68	2708.88	3632.83	3069.34	3569.44	3742.5	3814.18	2464.82	3117.81	2225.15	3076.17	4246.2	2715.41
[truncated: 12,322 more rows]
[truncated: 18 more columns]

## Sheet: 3. Bulk Sequencing DEGs
Gene ID	Gene name	P-value (Plin2 KO;Control vs WT;Control)	FDR step up (Plin2 KO;Control vs WT;Control)	Ratio (Plin2 KO;Control vs WT;Control)	Log2(Ratio) (Plin2 KO;Control vs WT;Control)	Fold change (Plin2 KO;Control vs WT;Control)	LSMean(Plin2 KO;Control) (Plin2 KO;Control vs WT;Control)	LSMean(WT;Control) (Plin2 KO;Control vs WT;Control)	P-value (Plin2 KO;Oleic Acid vs WT;Oleic Acid)	FDR step up (Plin2 KO;Oleic Acid vs WT;Oleic Acid)	Ratio (Plin2 KO;Oleic Acid vs WT;Oleic Acid)	Log2(Ratio) (Plin2 KO;Oleic Acid vs WT;Oleic Acid)	Fold change (Plin2 KO;Oleic Acid vs WT;Oleic Acid)	LSMean(Plin2 KO;Oleic Acid) (Plin2 KO;Oleic Acid vs WT;Oleic Acid)	LSMean(WT;Oleic Acid) (Plin2 KO;Oleic Acid vs WT;Oleic Acid)	P-value (Plin2 KO;Myelin Debris vs WT;Myelin Debris)	FDR step up (Plin2 KO;Myelin Debris vs WT;Myelin Debris)	Ratio (Plin2 KO;Myelin Debris vs WT;Myelin Debris)	Log2(Ratio) (Plin2 KO;Myelin Debris vs WT;Myelin Debris)	Fold change (Plin2 KO;Myelin Debris vs WT;Myelin Debris)	LSMean(Plin2 KO;Myelin Debris) (Plin2 KO;Myelin Debris vs WT;Myelin Debris)	LSMean(WT;Myelin Debris) (Plin2 KO;Myelin Debris vs WT;Myelin Debris)	P-value (Plin2 KO;Amyloid Beta vs WT;Amyloid Beta)	FDR step up (Plin2 KO;Amyloid Beta vs WT;Amyloid Beta)	Ratio (Plin2 KO;Amyloid Beta vs WT;Amyloid Beta)	Log2(Ratio) (Plin2 KO;Amyloid Beta vs WT;Amyloid Beta)	Fold change (Plin2 KO;Amyloid Beta vs WT;Amyloid Beta)	LSMean(Plin2 KO;Amyloid Beta) (Plin2 KO;Amyloid Beta vs WT;Amyloid Beta)	LSMean(WT;Amyloid Beta) (Plin2 KO;Amyloid Beta vs WT;Amyloid Beta)	P-value (Plin2 KO;dN2A vs WT;dN2A)	FDR step up (Plin2 KO;dN2A vs WT;dN2A)	Ratio (Plin2 KO;dN2A vs WT;dN2A)	Log2(Ratio) (Plin2 KO;dN2A vs WT;dN2A)	Fold change (Plin2 KO;dN2A vs WT;dN2A)	LSMean(Plin2 KO;dN2A) (Plin2 KO;dN2A vs WT;dN2A)	LSMean(WT;dN2A) (Plin2 KO;dN2A vs WT;dN2A)
[truncated: 13,455 more rows]

[truncated: 7 more sheets: 4. DEGs EnrichGO BP, 5. WGCNA Module Memberships, 6. WGCNA Epigene and Cor., 7. Seahorse Stats, 8. Raw Lipidomics, 9. Lipidomics Lipid Stats, 10. Lipidomics Subclass Stats]
