# Supplementary material for: Knockout of Perilipin-2 in Microglia Alters Lipid Droplet Accumulation and Response to Alzheimer’s Disease Stimuli
Source: Cells. 2025 Nov 13;14(22):1783. doi: 10.3390/cells14221783 (PMC12651832; doi:10.3390/cells14221783)
Supplement: Supplementary file 1 [file cells-14-01783-s001.zip › Supplemental Table S2 WGCNA Modules.xlsx]

## Sheet: Module_black
ID	Description	GeneRatio	BgRatio	RichFactor	FoldEnrichment	zScore	pvalue	p.adjust	qvalue	geneID	Count	GeneSymbols
GO:0007264	small GTPase-mediated signal transduction	27/527	444/28928	0.0608108	3.33802	6.76284	6.09364e-08	0.000213111	0.000167826	19353/11816/54153/17295/19878/74002/18128/215632/18176/53322/54126/319899/216805/57257/27261/24063/19732/71653/217944/217692/11845/57912/226652/108058/69632/12488/239027	27	Rac1/Apoe/Rasa4/Met/Rock2/Psd2/Notch1/Psd4/Nras/Nucb2/Arhgef7/Dock6/Flcn/Vav3/Dok3/Spry1/Rgl2/Shtn1/Rapgef5/Sipa1l1/Arf6/Cdc42se1/Arhgap30/Camk2d/Arhgef12/Cd2ap/Arhgap22
GO:0072659	protein localization to plasma membrane	22/527	315/28928	0.0698413	3.83372	6.88843	9.64519e-08	0.000213111	0.000167826	72881/19353/19878/668212/56217/21926/381290/68328/12492/21937/12752/16150/67378/12988/74498/233651/66455/69994/11845/55948/108058/13483	22	Zdhhc4/Rac1/Rock2/Efr3b/Pals1/Tnf/Atp2b4/Rab13/Scarb2/Tnfrsf1a/Cln3/Ikbkb/Bbs2/Csk/Gorasp1/Dchs1/Cnpy4/Rsc1a1/Arf6/Sfn/Camk2d/Dpp6
GO:1990778	protein localization to cell periphery	24/527	409/28928	0.0586797	3.22104	6.16227	6.27563e-07	0.0009244	0.000727973	72881/19353/19878/668212/56217/21926/381290/68328/12492/21937/12752/16150/67378/69091/12988/74498/233651/66455/69994/11845/55948/268566/108058/13483	24	Zdhhc4/Rac1/Rock2/Efr3b/Pals1/Tnf/Atp2b4/Rab13/Scarb2/Tnfrsf1a/Cln3/Ikbkb/Bbs2/Vps26b/Csk/Gorasp1/Dchs1/Cnpy4/Rsc1a1/Arf6/Sfn/Gphn/Camk2d/Dpp6
GO:0045088	regulation of innate immune response	26/527	496/28928	0.0524194	2.87739	5.74491	1.79134e-06	0.00197898	0.00155847	217069/72881/20375/11816/20850/17969/16365/19106/21355/21926/12894/19260/100561/54725/279572/140792/107607/384309/11845/104709/54651/55948/225471/382551/637515/16145	26	Trim25/Zdhhc4/Spi1/Apoe/Stat5a/Ncf1/Acod1/Eif2ak2/Tap2/Tnf/Cpt1a/Ptpn22/Slc15a4/Cadm1/Tlr13/Colec12/Nod1/Trim56/Arf6/Pik3r6/Usp27x/Sfn/Ticam2/Cd300ld3/Nlrp1b/Igtp
GO:0018126	protein hydroxylation	6/527	24/28928	0.25	13.723	8.49386	3.61806e-06	0.00228403	0.00179869	26433/104799/14789/65973/112407/112406	6	Plod3/Vipas39/P3h3/Asph/Egln3/Egln2
GO:0048736	appendage development	16/527	221/28928	0.0723982	3.97407	6.04566	3.38649e-06	0.00228403	0.00179869	18519/84035/192897/18128/16403/20429/65973/19079/18515/74239/30838/30791/380614/226844/235320/319817	16	Kat2b/Kremen1/Itgb4/Notch1/Itga6/Shox2/Asph/Prkab1/Pbx2/Iqce/Fbxw4/Slc39a1/Intu/Flvcr1/Zbtb16/Rc3h2
GO:0060173	limb development	16/527	221/28928	0.0723982	3.97407	6.04566	3.38649e-06	0.00228403	0.00179869	18519/84035/192897/18128/16403/20429/65973/19079/18515/74239/30838/30791/380614/226844/235320/319817	16	Kat2b/Kremen1/Itgb4/Notch1/Itga6/Shox2/Asph/Prkab1/Pbx2/Iqce/Fbxw4/Slc39a1/Intu/Flvcr1/Zbtb16/Rc3h2
GO:0032729	positive regulation of type II interferon production	10/527	87/28928	0.114943	6.30941	6.75602	4.21572e-06	0.00232866	0.00183384	18106/15975/21926/18173/19260/18176/74131/21950/214855/225471	10	Cd244a/Ifnar1/Tnf/Slc11a1/Ptpn22/Nras/Sash3/Tnfsf9/Arid5a/Ticam2
GO:0031670	cellular response to nutrient	8/527	53/28928	0.150943	8.28556	7.23153	4.96306e-06	0.00243686	0.00191905	18519/16956/17977/22337/18805/21848/235344/22289	8	Kat2b/Lpl/Ncoa1/Vdr/Pld1/Trim24/Sik2/Kdm6a
GO:0030217	T cell differentiation	20/527	348/28928	0.0574713	3.1547	5.50854	7.3076e-06	0.00294712	0.00232089	20375/20850/56218/58240/15001/19260/16190/74131/13655/21950/108723/14347/14998/107568/12193/104709/11491/269023/319817/16145	20	Spi1/Stat5a/Patz1/Hs1bp3/H2-Oa/Ptpn22/Il4ra/Sash3/Egr3/Tnfsf9/Card11/Fut7/H2-DMa/Wwp1/Zfp36l2/Pik3r6/Adam17/Zfp608/Rc3h2/Igtp
GO:0002064	epithelial cell development	17/527	262/28928	0.0648855	3.56168	5.67392	7.33613e-06	0.00294712	0.00232089	19353/26433/17295/19878/21926/18128/68328/14595/18669/21937/16150/19143/214597/15402/19726/55948/16779	17	Rac1/Plod3/Met/Rock2/Tnf/Notch1/Rab13/B4galt1/Abcb1b/Tnfrsf1a/Ikbkb/St14/Sidt2/Hoxa5/Rfx3/Sfn/Lamb2
GO:0002696	positive regulation of leukocyte activation	21/527	383/28928	0.0548303	3.00974	5.39341	8.91481e-06	0.00328288	0.00258529	20375/20850/18106/15001/21926/17082/19260/11444/19055/16190/16408/74131/57914/57257/13655/21950/108723/14998/230979/104709/329731	21	Spi1/Stat5a/Cd244a/H2-Oa/Tnf/Il1rl1/Ptpn22/Chrnb2/Ppp3ca/Il4ra/Itgal/Sash3/Crlf2/Vav3/Egr3/Tnfsf9/Card11/H2-DMa/Tnfrsf14/Pik3r6/Tafa3
GO:0071900	regulation of protein serine/threonine kinase activity	17/527	268/28928	0.0634328	3.48195	5.56047	9.87394e-06	0.00335638	0.00264318	18519/26400/11816/18755/224014/21926/19260/100732/11502/14388/24063/104709/55948/11491/20541/15364/16145	17	Kat2b/Map2k7/Apoe/Prkch/Fgd4/Tnf/Ptpn22/Mapre3/Adam9/Gab1/Spry1/Pik3r6/Sfn/Adam17/Slc8a1/Hmga2/Igtp
GO:0051056	regulation of small GTPase mediated signal transduction	16/527	244/28928	0.0655738	3.59946	5.55455	1.18817e-05	0.0033955	0.00267399	11816/54153/17295/74002/18128/215632/319899/216805/24063/19732/217692/11845/57912/108058/12488/239027	16	Apoe/Rasa4/Met/Psd2/Notch1/Psd4/Dock6/Flcn/Spry1/Rgl2/Sipa1l1/Arf6/Cdc42se1/Camk2d/Cd2ap/Arhgap22
GO:0051298	centrosome duplication	9/527	78/28928	0.115385	6.33367	6.42526	1.23444e-05	0.0033955	0.00267399	18519/20479/19878/381644/71276/225523/329795/99100/234094	9	Kat2b/Vps4b/Rock2/Cep135/Ccdc57/Cep120/Tmem67/Cep152/Arhgef10
GO:0031345	negative regulation of cell projection organization	15/527	218/28928	0.0688073	3.77696	5.60624	1.25486e-05	0.0033955	0.00267399	77832/11816/84035/19055/74132/74498/269473/72404/331401/11845/74694/11491/14972/14964/270120	15	Tchp/Apoe/Kremen1/Ppp3ca/Rnf6/Gorasp1/Lrig2/Wdr44/Thoc2/Arf6/Tbc1d30/Adam17/H2-K1/H2-D1/Fat3
GO:0031669	cellular response to nutrient levels	17/527	275/28928	0.0618182	3.39331	5.43214	1.38061e-05	0.0033955	0.00267399	18519/16956/17977/18755/22337/21425/19106/18805/19079/21848/22427/216805/235344/22289/70510/17187/72027	17	Kat2b/Lpl/Ncoa1/Prkch/Vdr/Tfeb/Eif2ak2/Pld1/Prkab1/Trim24/Wrn/Flcn/Sik2/Kdm6a/Rnf167/Max/Slc39a4
GO:1902115	regulation of organelle assembly	16/527	247/28928	0.0647773	3.55575	5.49489	1.3831e-05	0.0033955	0.00267399	18519/77832/20479/21926/76308/72587/71732/381644/72404/217692/209478/225523/329795/74694/380614/319565	16	Kat2b/Tchp/Vps4b/Tnf/Rab1b/Pan3/Vps11/Cep135/Wdr44/Sipa1l1/Tbc1d12/Cep120/Tmem67/Tbc1d30/Intu/Syne2
GO:0045859	regulation of protein kinase activity	24/527	494/28928	0.048583	2.66681	5.09004	1.57485e-05	0.00366277	0.00288446	18519/26400/11816/18755/24056/224014/21926/18173/229007/19260/50754/100732/11502/14388/11804/72828/24063/104709/55948/12273/11491/20541/15364/16145	24	Kat2b/Map2k7/Apoe/Prkch/Sh3bp5/Fgd4/Tnf/Slc11a1/Zgpat/Ptpn22/Fbxw7/Mapre3/Adam9/Gab1/Aplp2/Ubash3b/Spry1/Pik3r6/Sfn/C5ar1/Adam17/Slc8a1/Hmga2/Igtp
GO:0045089	positive regulation of innate immune response	21/527	404/28928	0.0519802	2.85329	5.10997	1.98131e-05	0.00437769	0.00344747	217069/72881/20375/20850/16365/19106/21926/12894/19260/100561/54725/279572/140792/107607/384309/11845/54651/225471/382551/637515/16145	21	Trim25/Zdhhc4/Spi1/Stat5a/Acod1/Eif2ak2/Tnf/Cpt1a/Ptpn22/Slc15a4/Cadm1/Tlr13/Colec12/Nod1/Trim56/Arf6/Usp27x/Ticam2/Cd300ld3/Nlrp1b/Igtp
GO:0050867	positive regulation of cell activation	21/527	407/28928	0.0515971	2.83226	5.07097	2.20966e-05	0.00464975	0.00366171	20375/20850/18106/15001/21926/17082/19260/11444/19055/16190/16408/74131/57914/57257/13655/21950/108723/14998/230979/104709/329731	21	Spi1/Stat5a/Cd244a/H2-Oa/Tnf/Il1rl1/Ptpn22/Chrnb2/Ppp3ca/Il4ra/Itgal/Sash3/Crlf2/Vav3/Egr3/Tnfsf9/Card11/H2-DMa/Tnfrsf14/Pik3r6/Tafa3
GO:0071375	cellular response to peptide hormone stimulus	19/527	348/28928	0.0545977	2.99697	5.10528	2.50585e-05	0.00487524	0.00383929	18519/19353/20850/13033/16956/19878/17977/21926/68328/19055/53322/18746/12988/14347/235344/22289/231207/17187/13924	19	Kat2b/Rac1/Stat5a/Ctsd/Lpl/Rock2/Ncoa1/Tnf/Rab13/Ppp3ca/Nucb2/Pkm/Csk/Fut7/Sik2/Kdm6a/Cpeb2/Max/Ptprv
GO:0001818	negative regulation of cytokine production	18/527	318/28928	0.0566038	3.10709	5.14668	2.53746e-05	0.00487524	0.00383929	19353/17295/22632/16365/94185/21926/17082/16178/18173/19260/21937/14385/12988/13051/225471/12488/229521/16145	18	Rac1/Met/Yy1/Acod1/Tnfrsf21/Tnf/Il1rl1/Il1r2/Slc11a1/Ptpn22/Tnfrsf1a/Slc37a4/Csk/Cx3cr1/Ticam2/Cd2ap/Syt11/Igtp
GO:0060271	cilium assembly	21/527	415/28928	0.0506024	2.77766	4.96868	2.93858e-05	0.00492064	0.00387505	77832/18128/18536/67378/328108/381644/72404/214459/237222/232943/19726/105000/244667/214552/71276/225523/329795/74694/67161/380614/319565	21	Tchp/Notch1/Pcm1/Bbs2/Togaram1/Cep135/Wdr44/Fnbp1l/Ofd1/Klc3/Rfx3/Dnal1/Disc1/Cep164/Ccdc57/Cep120/Tmem67/Tbc1d30/Sclt1/Intu/Syne2
GO:0007097	nuclear migration	6/527	34/28928	0.176471	9.6868	6.90376	3.0976e-05	0.00492064	0.00387505	77579/94040/18536/320191/225523/319565	6	Myh10/Clmn/Pcm1/Hook3/Cep120/Syne2
GO:0000041	transition metal ion transport	10/527	109/28928	0.0917431	5.03595	5.75055	3.14492e-05	0.00492064	0.00387505	94178/52466/18173/58800/18125/328133/30791/66500/72027/226844	10	Mcoln1/Slc46a1/Slc11a1/Trpm7/Nos1/Slc39a9/Slc39a1/Slc30a7/Slc39a4/Flvcr1
GO:0032649	regulation of type II interferon production	11/527	132/28928	0.0833333	4.57432	5.60666	3.14905e-05	0.00492064	0.00387505	18106/15975/21926/17082/18173/19260/18176/74131/21950/214855/225471	11	Cd244a/Ifnar1/Tnf/Il1rl1/Slc11a1/Ptpn22/Nras/Sash3/Tnfsf9/Arid5a/Ticam2
GO:0044782	cilium organization	22/527	450/28928	0.0488889	2.6836	4.90321	3.21425e-05	0.00492064	0.00387505	77832/18128/18536/67378/18764/328108/381644/72404/214459/237222/232943/19726/105000/244667/214552/71276/225523/329795/74694/67161/380614/319565	22	Tchp/Notch1/Pcm1/Bbs2/Pkd2/Togaram1/Cep135/Wdr44/Fnbp1l/Ofd1/Klc3/Rfx3/Dnal1/Disc1/Cep164/Ccdc57/Cep120/Tmem67/Tbc1d30/Sclt1/Intu/Syne2
GO:0006509	membrane protein ectodomain proteolysis	7/527	50/28928	0.14	7.68486	6.44442	3.24496e-05	0.00492064	0.00387505	11816/21926/11502/23821/235406/269473/11491	7	Apoe/Tnf/Adam9/Bace1/Snx33/Lrig2/Adam17
GO:0043542	endothelial cell migration	15/527	237/28928	0.0632911	3.47417	5.20979	3.34056e-05	0.00492064	0.00387505	19353/11816/20850/17295/56218/19878/21926/381290/18128/68328/50754/12752/14388/13655/11491	15	Rac1/Apoe/Stat5a/Met/Patz1/Rock2/Tnf/Atp2b4/Notch1/Rab13/Fbxw7/Cln3/Gab1/Egr3/Adam17
GO:0030522	intracellular receptor signaling pathway	20/527	388/28928	0.0515464	2.82948	4.94204	3.49546e-05	0.00498272	0.00392393	217069/17977/22337/19106/21926/19260/100561/74132/21848/71732/279572/140792/75302/107607/21815/67040/15364/382551/637515/16145	20	Trim25/Ncoa1/Vdr/Eif2ak2/Tnf/Ptpn22/Slc15a4/Rnf6/Trim24/Vps11/Tlr13/Colec12/Asxl2/Nod1/Tgif1/Ddx17/Hmga2/Cd300ld3/Nlrp1b/Igtp														0.000213111		3.6714
GO:0002697	regulation of immune effector process	23/527	487/28928	0.0472279	2.59243	4.82772	3.65432e-05	0.00504639	0.00397407	18636/20375/20850/18106/13419/17969/21355/21926/19260/100561/16190/74131/54725/15015/14347/214855/107607/230979/104709/13051/14972/14964/319817	23	Cfp/Spi1/Stat5a/Cd244a/Dnase1/Ncf1/Tap2/Tnf/Ptpn22/Slc15a4/Il4ra/Sash3/Cadm1/H2-Q4/Fut7/Arid5a/Nod1/Tnfrsf14/Pik3r6/Cx3cr1/H2-K1/H2-D1/Rc3h2														0.000213111		3.6714
GO:1903706	regulation of hemopoiesis	22/527	458/28928	0.0480349	2.63673	4.80956	4.18058e-05	0.00559568	0.00440665	20375/20850/21807/15001/21926/50754/19055/12986/16190/74131/72828/13655/21950/108723/75302/14998/15402/12193/104709/269023/320713/319817	22	Spi1/Stat5a/Tsc22d1/H2-Oa/Tnf/Fbxw7/Ppp3ca/Csf3r/Il4ra/Sash3/Ubash3b/Egr3/Tnfsf9/Card11/Asxl2/H2-DMa/Hoxa5/Zfp36l2/Pik3r6/Zfp608/Mysm1/Rc3h2														0.0009244		3.03414
GO:0006809	nitric oxide biosynthetic process	9/527	91/28928	0.0989011	5.42886	5.76406	4.30535e-05	0.00559568	0.00440665	19353/11816/18984/19878/21926/381290/18125/18764/13051	9	Rac1/Apoe/Por/Rock2/Tnf/Atp2b4/Nos1/Pkd2/Cx3cr1														0.00197898		2.70356
GO:0007098	centrosome cycle	11/527	139/28928	0.0791367	4.34396	5.38326	5.07166e-05	0.00640334	0.00504268	18519/20479/19878/56706/18536/381644/71276/225523/329795/99100/234094	11	Kat2b/Vps4b/Rock2/Ccnl1/Pcm1/Cep135/Ccdc57/Cep120/Tmem67/Cep152/Arhgef10														0.00228403		2.6413
GO:0002833	positive regulation of response to biotic stimulus	21/527	434/28928	0.0483871	2.65606	4.73515	5.60056e-05	0.00687469	0.00541388	217069/72881/20375/20850/16365/19106/21926/12894/19260/100561/54725/279572/140792/107607/384309/11845/54651/225471/382551/637515/16145	21	Trim25/Zdhhc4/Spi1/Stat5a/Acod1/Eif2ak2/Tnf/Cpt1a/Ptpn22/Slc15a4/Cadm1/Tlr13/Colec12/Nod1/Trim56/Arf6/Usp27x/Ticam2/Cd300ld3/Nlrp1b/Igtp
GO:0098974	postsynaptic actin cytoskeleton organization	5/527	24/28928	0.208333	11.4358	6.96695	6.28349e-05	0.00750452	0.00590987	19353/19878/77579/54126/217692	5	Rac1/Rock2/Myh10/Arhgef7/Sipa1l1
GO:0032609	type II interferon production	11/527	145/28928	0.0758621	4.16421	5.20321	7.44957e-05	0.00858795	0.00676309	18106/15975/21926/17082/18173/19260/18176/74131/21950/214855/225471	11	Cd244a/Ifnar1/Tnf/Il1rl1/Slc11a1/Ptpn22/Nras/Sash3/Tnfsf9/Arid5a/Ticam2
GO:0046209	nitric oxide metabolic process	9/527	98/28928	0.0918367	5.04109	5.45857	7.72637e-05	0.00858795	0.00676309	19353/11816/18984/19878/21926/381290/18125/18764/13051	9	Rac1/Apoe/Por/Rock2/Tnf/Atp2b4/Nos1/Pkd2/Cx3cr1
GO:1903039	positive regulation of leukocyte cell-cell adhesion	16/527	285/28928	0.0561404	3.08165	4.81072	7.77366e-05	0.00858795	0.00676309	20850/18106/15001/21926/19260/19055/16190/16408/74131/13655/21950/108723/14347/14998/230979/104709	16	Stat5a/Cd244a/H2-Oa/Tnf/Ptpn22/Ppp3ca/Il4ra/Itgal/Sash3/Egr3/Tnfsf9/Card11/Fut7/H2-DMa/Tnfrsf14/Pik3r6
GO:0030900	forebrain development	22/527	480/28928	0.0458333	2.51588	4.56193	8.31389e-05	0.00889929	0.00700827	19353/17977/77579/56217/381290/18128/11444/210529/246179/319352/18536/67378/11804/320191/99512/235380/211612/244667/225523/15364/319565/30928	22	Rac1/Ncoa1/Myh10/Pals1/Atp2b4/Notch1/Chrnb2/Mettl14/Fktn/Pianp/Pcm1/Bbs2/Aplp2/Hook3/Wdr47/Dmxl2/Ptchd1/Disc1/Cep120/Hmga2/Syne2/Zbtb18
GO:0032675	regulation of interleukin-6 production	12/527	173/28928	0.0693642	3.80753	5.04522	8.45825e-05	0.00889929	0.00700827	16172/17295/16956/21926/19260/21937/12988/21950/214855/107607/225471/229521	12	Il17ra/Met/Lpl/Tnf/Ptpn22/Tnfrsf1a/Csk/Tnfsf9/Arid5a/Nod1/Ticam2/Syt11
GO:1903076	regulation of protein localization to plasma membrane	10/527	123/28928	0.0813008	4.46275	5.2424	8.82458e-05	0.00906879	0.00714175	21926/381290/12752/12988/66455/69994/11845/55948/108058/13483	10	Tnf/Atp2b4/Cln3/Csk/Cnpy4/Rsc1a1/Arf6/Sfn/Camk2d/Dpp6
GO:2001057	reactive nitrogen species metabolic process	9/527	100/28928	0.09	4.94027	5.37661	9.04497e-05	0.00908403	0.00715375	19353/11816/18984/19878/21926/381290/18125/18764/13051	9	Rac1/Apoe/Por/Rock2/Tnf/Atp2b4/Nos1/Pkd2/Cx3cr1
GO:0051043	regulation of membrane protein ectodomain proteolysis	5/527	26/28928	0.192308	10.5561	6.64041	9.43649e-05	0.00926663	0.00729755	11816/21926/11502/235406/269473	5	Apoe/Tnf/Adam9/Snx33/Lrig2
GO:1902017	regulation of cilium assembly	8/527	79/28928	0.101266	5.55867	5.52683	9.66091e-05	0.00928077	0.00730868	77832/381644/72404/225523/329795/74694/380614/319565	8	Tchp/Cep135/Wdr44/Cep120/Tmem67/Tbc1d30/Intu/Syne2
GO:0046847	filopodium assembly	8/527	80/28928	0.1	5.48918	5.47703	0.000105654	0.00993376	0.00782292	19353/192897/224014/16403/12752/214459/11845/12488	8	Rac1/Itgb4/Fgd4/Itga6/Cln3/Fnbp1l/Arf6/Cd2ap
GO:0002819	regulation of adaptive immune response	15/527	263/28928	0.0570342	3.13071	4.72843	0.000108393	0.00997892	0.00785849	21355/21926/17082/18173/100561/16190/74131/15015/14347/214855/14998/230979/14972/14964/319817	15	Tap2/Tnf/Il1rl1/Slc11a1/Slc15a4/Il4ra/Sash3/H2-Q4/Fut7/Arid5a/H2-DMa/Tnfrsf14/H2-K1/H2-D1/Rc3h2
GO:0042987	amyloid precursor protein catabolic process	7/527	61/28928	0.114754	6.29906	5.64356	0.000119288	0.0103411	0.0081437	11816/19878/21926/12752/11502/23821/11491	7	Apoe/Rock2/Tnf/Cln3/Adam9/Bace1/Adam17
GO:0031023	microtubule organizing center organization	11/527	153/28928	0.0718954	3.94647	4.97772	0.000120578	0.0103411	0.0081437	18519/20479/19878/56706/18536/381644/71276/225523/329795/99100/234094	11	Kat2b/Vps4b/Rock2/Ccnl1/Pcm1/Cep135/Ccdc57/Cep120/Tmem67/Cep152/Arhgef10
GO:0007099	centriole replication	6/527	43/28928	0.139535	7.65933	5.95276	0.000122237	0.0103411	0.0081437	18519/20479/381644/71276/225523/99100	6	Kat2b/Vps4b/Cep135/Ccdc57/Cep120/Cep152
GO:0043534	blood vessel endothelial cell migration	10/527	128/28928	0.078125	4.28843	5.0791	0.000123091	0.0103411	0.0081437	11816/20850/21926/381290/18128/50754/12752/14388/13655/11491	10	Apoe/Stat5a/Tnf/Atp2b4/Notch1/Fbxw7/Cln3/Gab1/Egr3/Adam17
GO:0045787	positive regulation of cell cycle	18/527	360/28928	0.05	2.74459	4.53728	0.000124631	0.0103411	0.0081437	18519/20850/17295/20479/19878/21926/226026/100732/231803/22687/110606/72278/11845/71276/225523/11491/108058/54451	18	Kat2b/Stat5a/Met/Vps4b/Rock2/Tnf/Smc5/Mapre3/Mepce/Zpr1/Fntb/Ccpg1/Arf6/Ccdc57/Cep120/Adam17/Camk2d/Cpsf3
GO:1903037	regulation of leukocyte cell-cell adhesion	19/527	393/28928	0.0483461	2.6538	4.49657	0.000126368	0.0103411	0.0081437	20850/18106/94185/15001/21926/19260/19055/16190/16408/74131/13655/21950/108723/14347/14998/230979/104709/269023/319817	19	Stat5a/Cd244a/Tnfrsf21/H2-Oa/Tnf/Ptpn22/Ppp3ca/Il4ra/Itgal/Sash3/Egr3/Tnfsf9/Card11/Fut7/H2-DMa/Tnfrsf14/Pik3r6/Zfp608/Rc3h2
GO:0010594	regulation of endothelial cell migration	12/527	181/28928	0.0662983	3.63924	4.8519	0.00012995	0.0104409	0.00822229	19353/11816/20850/17295/56218/19878/21926/381290/18128/50754/14388/11491	12	Rac1/Apoe/Stat5a/Met/Patz1/Rock2/Tnf/Atp2b4/Notch1/Fbxw7/Gab1/Adam17
GO:0032635	interleukin-6 production	12/527	182/28928	0.0659341	3.61924	4.82851	0.00013687	0.0108005	0.0085055	16172/17295/16956/21926/19260/21937/12988/21950/214855/107607/225471/229521	12	Il17ra/Met/Lpl/Tnf/Ptpn22/Tnfrsf1a/Csk/Tnfsf9/Arid5a/Nod1/Ticam2/Syt11
GO:0051647	nucleus localization	6/527	44/28928	0.136364	7.48525	5.86428	0.000139378	0.0108054	0.00850937	77579/94040/18536/320191/225523/319565	6	Myh10/Clmn/Pcm1/Hook3/Cep120/Syne2
GO:0051402	neuron apoptotic process	19/527	398/28928	0.0477387	2.62046	4.43425	0.000148669	0.0113271	0.00892017	26400/11816/94185/21926/80890/50754/18125/12366/21937/12752/22687/23821/112407/12273/13051/112406/17187/12488/637515	19	Map2k7/Apoe/Tnfrsf21/Tnf/Trim2/Fbxw7/Nos1/Casp2/Tnfrsf1a/Cln3/Zpr1/Bace1/Egln3/C5ar1/Cx3cr1/Egln2/Max/Cd2ap/Nlrp1b
GO:0061448	connective tissue development	17/527	334/28928	0.0508982	2.7939	4.49183	0.000154355	0.0115609	0.00910432	20375/18984/16956/17977/20773/18128/81004/20429/67378/102607/214855/15402/30838/17132/15364/12488/235320	17	Spi1/Por/Lpl/Ncoa1/Sptlc2/Notch1/Tbl1xr1/Shox2/Bbs2/Snx19/Arid5a/Hoxa5/Fbxw4/Maf/Hmga2/Cd2ap/Zbtb16
GO:0007159	leukocyte cell-cell adhesion	20/527	434/28928	0.0460829	2.52958	4.37351	0.000160787	0.0116076	0.00914106	20850/18106/94185/15001/21926/19260/19055/16190/16408/74131/13655/21950/108723/14347/14998/230979/104709/13051/269023/319817	20	Stat5a/Cd244a/Tnfrsf21/H2-Oa/Tnf/Ptpn22/Ppp3ca/Il4ra/Itgal/Sash3/Egr3/Tnfsf9/Card11/Fut7/H2-DMa/Tnfrsf14/Pik3r6/Cx3cr1/Zfp608/Rc3h2
GO:0033619	membrane protein proteolysis	7/527	64/28928	0.109375	6.0038	5.45885	0.000162069	0.0116076	0.00914106	11816/21926/11502/23821/235406/269473/11491	7	Apoe/Tnf/Adam9/Bace1/Snx33/Lrig2/Adam17
GO:0099188	postsynaptic cytoskeleton organization	5/527	29/28928	0.172414	9.46411	6.21197	0.000162858	0.0116076	0.00914106	19353/19878/77579/54126/217692	5	Rac1/Rock2/Myh10/Arhgef7/Sipa1l1
GO:0051044	positive regulation of membrane protein ectodomain proteolysis	4/527	16/28928	0.25	13.723	6.93425	0.000166527	0.0116807	0.00919864	11816/21926/11502/235406	4	Apoe/Tnf/Adam9/Snx33
GO:0032722	positive regulation of chemokine production	8/527	86/28928	0.0930233	5.10622	5.1948	0.000175854	0.0121422	0.00956208	16172/16956/19106/21926/17082/16190/11491/225471	8	Il17ra/Lpl/Eif2ak2/Tnf/Il1rl1/Il4ra/Adam17/Ticam2
GO:0030098	lymphocyte differentiation	21/527	472/28928	0.0444915	2.44222	4.30335	0.000179982	0.0121606	0.00957656	20375/20850/56218/58240/22632/15001/19260/16190/74131/13655/21950/108723/14347/14998/107568/12193/104709/11491/269023/319817/16145	21	Spi1/Stat5a/Patz1/Hs1bp3/Yy1/H2-Oa/Ptpn22/Il4ra/Sash3/Egr3/Tnfsf9/Card11/Fut7/H2-DMa/Wwp1/Zfp36l2/Pik3r6/Adam17/Zfp608/Rc3h2/Igtp
GO:0120032	regulation of plasma membrane bounded cell projection assembly	13/527	216/28928	0.0601852	3.30368	4.62921	0.000181624	0.0121606	0.00957656	19353/77832/18805/12752/381644/72404/214459/11845/225523/329795/74694/380614/319565	13	Rac1/Tchp/Pld1/Cln3/Cep135/Wdr44/Fnbp1l/Arf6/Cep120/Tmem67/Tbc1d30/Intu/Syne2
GO:1902105	regulation of leukocyte differentiation	18/527	372/28928	0.0483871	2.65606	4.37913	0.000186826	0.0123222	0.00970382	20375/20850/15001/21926/50754/19055/16190/74131/72828/13655/21950/108723/75302/14998/12193/104709/269023/319817	18	Spi1/Stat5a/H2-Oa/Tnf/Fbxw7/Ppp3ca/Il4ra/Sash3/Ubash3b/Egr3/Tnfsf9/Card11/Asxl2/H2-DMa/Zfp36l2/Pik3r6/Zfp608/Rc3h2
GO:0022409	positive regulation of cell-cell adhesion	17/527	340/28928	0.05	2.74459	4.4079	0.00019053	0.0123817	0.00975068	20850/18106/15001/21926/16403/19260/19055/16190/16408/74131/13655/21950/108723/14347/14998/230979/104709	17	Stat5a/Cd244a/H2-Oa/Tnf/Itga6/Ptpn22/Ppp3ca/Il4ra/Itgal/Sash3/Egr3/Tnfsf9/Card11/Fut7/H2-DMa/Tnfrsf14/Pik3r6
GO:0002822	regulation of adaptive immune response based on somatic recombination of immune receptors built from immunoglobulin superfamily domains	14/527	247/28928	0.0566802	3.11128	4.53928	0.000194262	0.0124412	0.00979756	21355/21926/17082/18173/100561/16190/74131/15015/14347/214855/14998/14972/14964/319817	14	Tap2/Tnf/Il1rl1/Slc11a1/Slc15a4/Il4ra/Sash3/H2-Q4/Fut7/Arid5a/H2-DMa/H2-K1/H2-D1/Rc3h2
GO:0060491	regulation of cell projection assembly	13/527	219/28928	0.0593607	3.25842	4.56991	0.000207939	0.0131269	0.0103375	19353/77832/18805/12752/381644/72404/214459/11845/225523/329795/74694/380614/319565	13	Rac1/Tchp/Pld1/Cln3/Cep135/Wdr44/Fnbp1l/Arf6/Cep120/Tmem67/Tbc1d30/Intu/Syne2
GO:0007176	regulation of epidermal growth factor-activated receptor activity	4/527	17/28928	0.235294	12.9157	6.69428	0.000214639	0.0132077	0.0104012	229007/50754/11804/11491	4	Zgpat/Fbxw7/Aplp2/Adam17
GO:0001910	regulation of leukocyte mediated cytotoxicity	10/527	137/28928	0.0729927	4.0067	4.80521	0.000215197	0.0132077	0.0104012	20375/20850/13419/21355/54725/15015/104709/13051/14972/14964	10	Spi1/Stat5a/Dnase1/Tap2/Cadm1/H2-Q4/Pik3r6/Cx3cr1/H2-K1/H2-D1
GO:0006829	zinc ion transport	5/527	31/28928	0.16129	8.85352	5.95949	0.000226127	0.013425	0.0105723	58800/328133/30791/66500/72027	5	Trpm7/Slc39a9/Slc39a1/Slc30a7/Slc39a4
GO:0035767	endothelial cell chemotaxis	5/527	31/28928	0.16129	8.85352	5.95949	0.000226127	0.013425	0.0105723	17295/18128/68328/14388/13655	5	Met/Notch1/Rab13/Gab1/Egr3
GO:0098534	centriole assembly	6/527	48/28928	0.125	6.86148	5.5363	0.000227852	0.013425	0.0105723	18519/20479/381644/71276/225523/99100	6	Kat2b/Vps4b/Cep135/Ccdc57/Cep120/Cep152
GO:0051251	positive regulation of lymphocyte activation	17/527	346/28928	0.0491329	2.697	4.32577	0.00023389	0.0135995	0.0107097	20375/20850/18106/15001/19260/11444/19055/16190/16408/74131/57257/13655/21950/108723/14998/230979/104709	17	Spi1/Stat5a/Cd244a/H2-Oa/Ptpn22/Chrnb2/Ppp3ca/Il4ra/Itgal/Sash3/Vav3/Egr3/Tnfsf9/Card11/H2-DMa/Tnfrsf14/Pik3r6
GO:0001763	morphogenesis of a branching structure	14/527	252/28928	0.0555556	3.04955	4.45132	0.000238685	0.0136981	0.0107873	17295/22337/21926/18128/20429/19143/18764/233651/24063/12876/15402/238386/329795/15364	14	Met/Vdr/Tnf/Notch1/Shox2/St14/Pkd2/Dchs1/Spry1/Cpe/Hoxa5/Btbd7/Tmem67/Hmga2
GO:1904375	regulation of protein localization to cell periphery	11/527	166/28928	0.0662651	3.63741	4.64208	0.000246614	0.0139716	0.0110028	21926/381290/12752/69091/12988/66455/69994/11845/55948/108058/13483	11	Tnf/Atp2b4/Cln3/Vps26b/Csk/Cnpy4/Rsc1a1/Arf6/Sfn/Camk2d/Dpp6
GO:0002703	regulation of leukocyte mediated immunity	16/527	319/28928	0.0501567	2.7532	4.28908	0.000281509	0.0157467	0.0124006	20375/20850/13419/21355/21926/100561/16190/74131/54725/15015/14347/214855/104709/13051/14972/14964	16	Spi1/Stat5a/Dnase1/Tap2/Tnf/Slc15a4/Il4ra/Sash3/Cadm1/H2-Q4/Fut7/Arid5a/Pik3r6/Cx3cr1/H2-K1/H2-D1
GO:0032642	regulation of chemokine production	9/527	117/28928	0.0769231	4.22245	4.75762	0.000299198	0.016527	0.0130151	16172/16956/19106/21926/17082/16190/14385/11491/225471	9	Il17ra/Lpl/Eif2ak2/Tnf/Il1rl1/Il4ra/Slc37a4/Adam17/Ticam2
GO:0021987	cerebral cortex development	10/527	143/28928	0.0699301	3.83859	4.6353	0.000304291	0.0166008	0.0130733	19353/17977/56217/246179/67378/99512/244667/225523/319565/30928	10	Rac1/Ncoa1/Pals1/Fktn/Bbs2/Wdr47/Disc1/Cep120/Syne2/Zbtb18
GO:0050870	positive regulation of T cell activation	14/527	259/28928	0.0540541	2.96713	4.33178	0.00031539	0.0169965	0.0133848	20850/18106/15001/19260/19055/16190/16408/74131/13655/21950/108723/14998/230979/104709	14	Stat5a/Cd244a/H2-Oa/Ptpn22/Ppp3ca/Il4ra/Itgal/Sash3/Egr3/Tnfsf9/Card11/H2-DMa/Tnfrsf14/Pik3r6
GO:0002237	response to molecule of bacterial origin	21/527	494/28928	0.0425101	2.33346	4.07206	0.000331137	0.0174496	0.0137417	19353/20375/26400/19216/16365/15975/19106/21355/21926/18173/18128/19260/18125/11502/16154/214855/12273/13051/11491/225471/16145	21	Rac1/Spi1/Map2k7/Ptger1/Acod1/Ifnar1/Eif2ak2/Tap2/Tnf/Slc11a1/Notch1/Ptpn22/Nos1/Adam9/Il10ra/Arid5a/C5ar1/Cx3cr1/Adam17/Ticam2/Igtp
GO:0002699	positive regulation of immune effector process	16/527	324/28928	0.0493827	2.71071	4.21818	0.000334402	0.0174496	0.0137417	18636/20375/20850/18106/21355/21926/19260/16190/74131/54725/15015/214855/107607/230979/14972/14964	16	Cfp/Spi1/Stat5a/Cd244a/Tap2/Tnf/Ptpn22/Il4ra/Sash3/Cadm1/H2-Q4/Arid5a/Nod1/Tnfrsf14/H2-K1/H2-D1
GO:1901550	regulation of endothelial cell development	4/527	19/28928	0.210526	11.5562	6.26985	0.000339594	0.0174496	0.0137417	19878/21926/21937/16150	4	Rock2/Tnf/Tnfrsf1a/Ikbkb
GO:1903140	regulation of establishment of endothelial barrier	4/527	19/28928	0.210526	11.5562	6.26985	0.000339594	0.0174496	0.0137417	19878/21926/21937/16150	4	Rock2/Tnf/Tnfrsf1a/Ikbkb
GO:0031329	regulation of cellular catabolic process	19/527	428/28928	0.0443925	2.43679	4.07927	0.00037021	0.0188041	0.0148084	18519/11816/20773/21425/21926/12894/381290/67839/19260/50754/12752/11502/16154/216805/235406/269473/107607/66612/16145	19	Kat2b/Apoe/Sptlc2/Tfeb/Tnf/Cpt1a/Atp2b4/Gpsm1/Ptpn22/Fbxw7/Cln3/Adam9/Il10ra/Flcn/Snx33/Lrig2/Nod1/Ormdl3/Igtp
GO:0045619	regulation of lymphocyte differentiation	13/527	233/28928	0.055794	3.06263	4.30613	0.000378365	0.0189999	0.0149626	20375/20850/15001/16190/74131/13655/21950/108723/14998/12193/104709/269023/319817	13	Spi1/Stat5a/H2-Oa/Il4ra/Sash3/Egr3/Tnfsf9/Card11/H2-DMa/Zfp36l2/Pik3r6/Zfp608/Rc3h2
GO:0090181	regulation of cholesterol metabolic process	6/527	53/28928	0.113208	6.21417	5.1755	0.00039479	0.019602	0.0154367	11816/18984/11370/14263/244373/80290	6	Apoe/Por/Acadvl/Fmo5/Erlin2/Gpr146
GO:0050863	regulation of T cell activation	18/527	397/28928	0.0453401	2.4888	4.06877	0.000408445	0.0200546	0.0157932	20850/18106/94185/15001/19260/19055/16190/16408/74131/12988/13655/21950/108723/14998/230979/104709/269023/319817	18	Stat5a/Cd244a/Tnfrsf21/H2-Oa/Ptpn22/Ppp3ca/Il4ra/Itgal/Sash3/Csk/Egr3/Tnfsf9/Card11/H2-DMa/Tnfrsf14/Pik3r6/Zfp608/Rc3h2
GO:0002577	regulation of antigen processing and presentation	4/527	20/28928	0.2	10.9784	6.08073	0.000418408	0.020291	0.0159793	15001/21355/18173/107607	4	H2-Oa/Tap2/Slc11a1/Nod1
GO:0043523	regulation of neuron apoptotic process	16/527	331/28928	0.0483384	2.65338	4.12114	0.000422742	0.020291	0.0159793	26400/11816/21926/80890/50754/18125/12366/21937/12752/22687/23821/112407/12273/13051/112406/12488	16	Map2k7/Apoe/Tnf/Trim2/Fbxw7/Nos1/Casp2/Tnfrsf1a/Cln3/Zpr1/Bace1/Egln3/C5ar1/Cx3cr1/Egln2/Cd2ap
GO:0030856	regulation of epithelial cell differentiation	11/527	177/28928	0.0621469	3.41136	4.38341	0.000427033	0.020291	0.0159793	20850/19878/18755/22337/21926/18128/21937/16150/24063/19726/55948	11	Stat5a/Rock2/Prkch/Vdr/Tnf/Notch1/Tnfrsf1a/Ikbkb/Spry1/Rfx3/Sfn
GO:1905515	non-motile cilium assembly	7/527	75/28928	0.0933333	5.12324	4.87039	0.000436109	0.0205018	0.0161453	18536/67378/328108/381644/244667/329795/380614	7	Pcm1/Bbs2/Togaram1/Cep135/Disc1/Tmem67/Intu
GO:0043535	regulation of blood vessel endothelial cell migration	8/527	99/28928	0.0808081	4.4357	4.66454	0.000461968	0.0214888	0.0169226	11816/20850/21926/381290/18128/50754/14388/11491	8	Apoe/Stat5a/Tnf/Atp2b4/Notch1/Fbxw7/Gab1/Adam17
GO:0007584	response to nutrient	11/527	179/28928	0.0614525	3.37324	4.33858	0.000469515	0.0215448	0.0169667	217069/18519/16956/17977/22337/19106/12894/18805/21848/235344/22289	11	Trim25/Kat2b/Lpl/Ncoa1/Vdr/Eif2ak2/Cpt1a/Pld1/Trim24/Sik2/Kdm6a
GO:0001885	endothelial cell development	7/527	76/28928	0.0921053	5.05583	4.82268	0.000472923	0.0215448	0.0169667	26433/17295/19878/21926/18669/21937/16150	7	Plod3/Met/Rock2/Tnf/Abcb1b/Tnfrsf1a/Ikbkb
GO:0050727	regulation of inflammatory response	18/527	403/28928	0.044665	2.45174	3.99779	0.00048721	0.0219692	0.0173009	16172/11816/20850/13419/16956/17969/16365/21926/17082/21937/16154/106512/14347/13051/329731/229521/637515/16145	18	Il17ra/Apoe/Stat5a/Dnase1/Lpl/Ncf1/Acod1/Tnf/Il1rl1/Tnfrsf1a/Il10ra/Gpsm3/Fut7/Cx3cr1/Tafa3/Syt11/Nlrp1b/Igtp
GO:0032674	regulation of interleukin-5 production	4/527	21/28928	0.190476	10.4556	5.90455	0.000509451	0.0224088	0.0176471	16172/94185/17082/57914	4	Il17ra/Tnfrsf21/Il1rl1/Crlf2
GO:0042982	amyloid precursor protein metabolic process	7/527	77/28928	0.0909091	4.99017	4.7758	0.000512172	0.0224088	0.0176471	11816/19878/21926/12752/11502/23821/11491	7	Apoe/Rock2/Tnf/Cln3/Adam9/Bace1/Adam17
GO:0045428	regulation of nitric oxide biosynthetic process	7/527	77/28928	0.0909091	4.99017	4.7758	0.000512172	0.0224088	0.0176471	19353/11816/19878/21926/381290/18764/13051	7	Rac1/Apoe/Rock2/Tnf/Atp2b4/Pkd2/Cx3cr1
GO:0140894	endolysosomal toll-like receptor signaling pathway	6/527	56/28928	0.107143	5.88127	4.98056	0.000533267	0.023103	0.0181938	21926/19260/100561/279572/140792/382551	6	Tnf/Ptpn22/Slc15a4/Tlr13/Colec12/Cd300ld3
GO:0042886	amide transport	18/527	407/28928	0.044226	2.42765	3.95118	0.000546729	0.0234563	0.018472	19353/52466/21355/21926/12894/19055/18669/18125/100561/53322/54126/102607/214597/12876/19726/18627/15364/13924	18	Rac1/Slc46a1/Tap2/Tnf/Cpt1a/Ppp3ca/Abcb1b/Nos1/Slc15a4/Nucb2/Arhgef7/Snx19/Sidt2/Cpe/Rfx3/Per2/Hmga2/Ptprv
GO:0060612	adipose tissue development	7/527	78/28928	0.0897436	4.92619	4.72973	0.000553971	0.0235384	0.0185367	20375/16956/17977/20773/81004/15364/12488	7	Spi1/Lpl/Ncoa1/Sptlc2/Tbl1xr1/Hmga2/Cd2ap
GO:1901222	regulation of non-canonical NF-kappaB signal transduction	8/527	102/28928	0.0784314	4.30524	4.55514	0.000564378	0.0235794	0.0185689	20375/19106/21926/19260/57321/107607/384309/319817	8	Spi1/Eif2ak2/Tnf/Ptpn22/Terf2ip/Nod1/Trim56/Rc3h2
GO:0021543	pallium development	12/527	213/28928	0.056338	3.0925	4.17533	0.000576096	0.0235794	0.0185689	19353/17977/56217/381290/246179/319352/67378/99512/244667/225523/319565/30928	12	Rac1/Ncoa1/Pals1/Atp2b4/Fktn/Pianp/Bbs2/Wdr47/Disc1/Cep120/Syne2/Zbtb18
GO:0050900	leukocyte migration	18/527	409/28928	0.0440098	2.41578	3.92808	0.000578771	0.0235794	0.0185689	19353/20375/16172/21926/16403/19260/14595/12986/16408/54725/14385/57257/106512/14347/230979/12273/13051/11491	18	Rac1/Spi1/Il17ra/Tnf/Itga6/Ptpn22/B4galt1/Csf3r/Itgal/Cadm1/Slc37a4/Vav3/Gpsm3/Fut7/Tnfrsf14/C5ar1/Cx3cr1/Adam17
GO:0032602	chemokine production	9/527	128/28928	0.0703125	3.85958	4.41674	0.000579434	0.0235794	0.0185689	16172/16956/19106/21926/17082/16190/14385/11491/225471	9	Il17ra/Lpl/Eif2ak2/Tnf/Il1rl1/Il4ra/Slc37a4/Adam17/Ticam2
GO:0032868	response to insulin	15/527	308/28928	0.0487013	2.6733	4.02166	0.000585999	0.0235794	0.0185689	18519/13033/16956/17977/20384/21926/68328/53322/18746/14347/235344/231207/17187/12488/13924	15	Kat2b/Ctsd/Lpl/Ncoa1/Srsf5/Tnf/Rab13/Nucb2/Pkm/Fut7/Sik2/Cpeb2/Max/Cd2ap/Ptprv
GO:0030865	cortical cytoskeleton organization	6/527	57/28928	0.105263	5.77809	4.91871	0.000586949	0.0235794	0.0185689	19353/19878/21926/68328/16150/11845	6	Rac1/Rock2/Tnf/Rab13/Ikbkb/Arf6
GO:0031341	regulation of cell killing	10/527	156/28928	0.0641026	3.51871	4.2968	0.000605726	0.0236877	0.0186542	20375/20850/13419/21355/54725/15015/104709/13051/14972/14964	10	Spi1/Stat5a/Dnase1/Tap2/Cadm1/H2-Q4/Pik3r6/Cx3cr1/H2-K1/H2-D1
GO:0050671	positive regulation of lymphocyte proliferation	10/527	156/28928	0.0641026	3.51871	4.2968	0.000605726	0.0236877	0.0186542	20850/18106/19260/11444/19055/16408/74131/57257/21950/108723	10	Stat5a/Cd244a/Ptpn22/Chrnb2/Ppp3ca/Itgal/Sash3/Vav3/Tnfsf9/Card11
GO:0071902	positive regulation of protein serine/threonine kinase activity	10/527	156/28928	0.0641026	3.51871	4.2968	0.000605726	0.0236877	0.0186542	26400/224014/21926/100732/11502/14388/104709/11491/15364/16145	10	Map2k7/Fgd4/Tnf/Mapre3/Adam9/Gab1/Pik3r6/Adam17/Hmga2/Igtp
GO:0032634	interleukin-5 production	4/527	22/28928	0.181818	9.98033	5.73984	0.000613747	0.0237908	0.0187354	16172/94185/17082/57914	4	Il17ra/Tnfrsf21/Il1rl1/Crlf2
GO:0001666	response to hypoxia	16/527	343/28928	0.0466472	2.56055	3.96047	0.000621106	0.0238667	0.0187952	19878/171210/21926/12894/18128/11444/11490/15441/64602/112407/22289/231207/11491/108058/20541/112406	16	Rock2/Acot2/Tnf/Cpt1a/Notch1/Chrnb2/Adam15/Hp1bp3/Ireb2/Egln3/Kdm6a/Cpeb2/Adam17/Camk2d/Slc8a1/Egln2
GO:0046605	regulation of centrosome cycle	6/527	58/28928	0.103448	5.67847	4.8583	0.000644732	0.0243228	0.0191544	18519/20479/19878/56706/225523/329795	6	Kat2b/Vps4b/Rock2/Ccnl1/Cep120/Tmem67
GO:0080164	regulation of nitric oxide metabolic process	7/527	80/28928	0.0875	4.80304	4.63989	0.000645689	0.0243228	0.0191544	19353/11816/19878/21926/381290/18764/13051	7	Rac1/Apoe/Rock2/Tnf/Atp2b4/Pkd2/Cx3cr1
GO:0022027	interkinetic nuclear migration	3/527	10/28928	0.3	16.4676	6.66389	0.000655769	0.0243228	0.0191544	18536/320191/225523	3	Pcm1/Hook3/Cep120
GO:0035878	nail development	3/527	10/28928	0.3	16.4676	6.66389	0.000655769	0.0243228	0.0191544	192897/16403/19079	3	Itgb4/Itga6/Prkab1
GO:0002274	myeloid leukocyte activation	14/527	279/28928	0.0501792	2.75443	4.01119	0.000660497	0.0243228	0.0191544	20375/18106/13419/21926/17082/18173/16190/11502/57914/21950/12273/13051/329731/229521	14	Spi1/Cd244a/Dnase1/Tnf/Il1rl1/Slc11a1/Il4ra/Adam9/Crlf2/Tnfsf9/C5ar1/Cx3cr1/Tafa3/Syt11
GO:0001909	leukocyte mediated cytotoxicity	11/527	187/28928	0.0588235	3.22893	4.1654	0.000676496	0.0244235	0.0192337	20375/20850/13419/17969/21355/54725/15015/104709/13051/14972/14964	11	Spi1/Stat5a/Dnase1/Ncf1/Tap2/Cadm1/H2-Q4/Pik3r6/Cx3cr1/H2-K1/H2-D1
GO:0021846	cell proliferation in forebrain	5/527	39/28928	0.128205	7.03742	5.13934	0.000679812	0.0244235	0.0192337	18536/320191/244667/225523/15364	5	Pcm1/Hook3/Disc1/Cep120/Hmga2
GO:0060441	epithelial tube branching involved in lung morphogenesis	5/527	39/28928	0.128205	7.03742	5.13934	0.000679812	0.0244235	0.0192337	21926/24063/15402/329795/15364	5	Tnf/Spry1/Hoxa5/Tmem67/Hmga2
GO:0032946	positive regulation of mononuclear cell proliferation	10/527	159/28928	0.0628931	3.45232	4.2238	0.000702329	0.025029	0.0197105	20850/18106/19260/11444/19055/16408/74131/57257/21950/108723	10	Stat5a/Cd244a/Ptpn22/Chrnb2/Ppp3ca/Itgal/Sash3/Vav3/Tnfsf9/Card11
GO:0033077	T cell differentiation in thymus	8/527	106/28928	0.0754717	4.14278	4.41565	0.000728697	0.0257609	0.0202869	20850/13655/21950/108723/14998/12193/11491/269023	8	Stat5a/Egr3/Tnfsf9/Card11/H2-DMa/Zfp36l2/Adam17/Zfp608
GO:0010977	negative regulation of neuron projection development	10/527	160/28928	0.0625	3.43074	4.19985	0.00073722	0.0258553	0.0203613	11816/84035/74132/269473/331401/11845/11491/14972/14964/270120	10	Apoe/Kremen1/Rnf6/Lrig2/Thoc2/Arf6/Adam17/H2-K1/H2-D1/Fat3
GO:0051098	regulation of binding	16/527	349/28928	0.0458453	2.51653	3.88267	0.000747077	0.0259947	0.0204711	11816/17295/67839/11490/50754/19055/246179/100732/231803/54126/11804/72828/72278/18627/15364/12488	16	Apoe/Met/Gpsm1/Adam15/Fbxw7/Ppp3ca/Fktn/Mapre3/Mepce/Arhgef7/Aplp2/Ubash3b/Ccpg1/Per2/Hmga2/Cd2ap
GO:0002221	pattern recognition receptor signaling pathway	14/527	283/28928	0.04947	2.7155	3.95047	0.000758601	0.0261895	0.0206245	217069/16365/19106/21926/19260/100561/279572/140792/107607/11845/225471/382551/637515/16145	14	Trim25/Acod1/Eif2ak2/Tnf/Ptpn22/Slc15a4/Tlr13/Colec12/Nod1/Arf6/Ticam2/Cd300ld3/Nlrp1b/Igtp
GO:0015833	peptide transport	16/527	351/28928	0.045584	2.50219	3.8571	0.000793638	0.0271867	0.0214098	19353/21355/21926/12894/19055/18125/100561/53322/54126/102607/214597/12876/19726/18627/15364/13924	16	Rac1/Tap2/Tnf/Cpt1a/Ppp3ca/Nos1/Slc15a4/Nucb2/Arhgef7/Snx19/Sidt2/Cpe/Rfx3/Per2/Hmga2/Ptprv
GO:0010611	regulation of cardiac muscle hypertrophy	7/527	83/28928	0.0843373	4.62943	4.51058	0.000805418	0.027378	0.0215604	19878/22632/381290/18128/19055/21937/108058	7	Rock2/Yy1/Atp2b4/Notch1/Ppp3ca/Tnfrsf1a/Camk2d
GO:0002532	production of molecular mediator involved in inflammatory response	8/527	108/28928	0.0740741	4.06606	4.34847	0.000824197	0.0278025	0.0218947	16172/17969/21926/16178/16190/106512/104759/11491	8	Il17ra/Ncf1/Tnf/Il1r2/Il4ra/Gpsm3/Pld4/Adam17
GO:0045601	regulation of endothelial cell differentiation	5/527	41/28928	0.121951	6.69413	4.97002	0.000858808	0.0280767	0.0221107	19878/21926/18128/21937/16150	5	Rock2/Tnf/Notch1/Tnfrsf1a/Ikbkb
GO:0006486	protein glycosylation	12/527	223/28928	0.0538117	2.95382	3.98978	0.000861532	0.0280767	0.0221107	26433/12499/227671/14595/246179/102580/13478/74498/218989/14347/109154/20454	12	Plod3/Entpd5/Gbgt1/B4galt1/Fktn/Alg9/Dpagt1/Gorasp1/Tmem260/Fut7/Mlec/St3gal5
GO:0043413	macromolecule glycosylation	12/527	223/28928	0.0538117	2.95382	3.98978	0.000861532	0.0280767	0.0221107	26433/12499/227671/14595/246179/102580/13478/74498/218989/14347/109154/20454	12	Plod3/Entpd5/Gbgt1/B4galt1/Fktn/Alg9/Dpagt1/Gorasp1/Tmem260/Fut7/Mlec/St3gal5
GO:0045606	positive regulation of epidermal cell differentiation	4/527	24/28928	0.166667	9.14864	5.44004	0.000866224	0.0280767	0.0221107	18755/22337/18128/55948	4	Prkch/Vdr/Notch1/Sfn
GO:0002753	cytoplasmic pattern recognition receptor signaling pathway	11/527	193/28928	0.0569948	3.12855	4.04154	0.00087732	0.0280767	0.0221107	217069/19106/21926/19260/100561/279572/140792/107607/382551/637515/16145	11	Trim25/Eif2ak2/Tnf/Ptpn22/Slc15a4/Tlr13/Colec12/Nod1/Cd300ld3/Nlrp1b/Igtp
GO:0002579	positive regulation of antigen processing and presentation	3/527	11/28928	0.272727	14.9705	6.3128	0.000889509	0.0280767	0.0221107	21355/18173/107607	3	Tap2/Slc11a1/Nod1
GO:0038060	nitric oxide-cGMP-mediated signaling	3/527	11/28928	0.272727	14.9705	6.3128	0.000889509	0.0280767	0.0221107	11816/381290/18125	3	Apoe/Atp2b4/Nos1
GO:0042996	regulation of Golgi to plasma membrane protein transport	3/527	11/28928	0.272727	14.9705	6.3128	0.000889509	0.0280767	0.0221107	12752/12988/69994	3	Cln3/Csk/Rsc1a1
GO:0060693	regulation of branching involved in salivary gland morphogenesis	3/527	11/28928	0.272727	14.9705	6.3128	0.000889509	0.0280767	0.0221107	17295/21926/238386	3	Met/Tnf/Btbd7
GO:0071559	response to transforming growth factor beta	14/527	288/28928	0.0486111	2.66835	3.87604	0.000898301	0.0281531	0.0221708	20375/19878/56217/21807/78558/11502/216805/24063/22289/108075/12193/13051/11491/12488	14	Spi1/Rock2/Pals1/Tsc22d1/Htra3/Adam9/Flcn/Spry1/Kdm6a/Ltbp4/Zfp36l2/Cx3cr1/Adam17/Cd2ap
GO:0016236	macroautophagy	15/527	323/28928	0.0464396	2.54916	3.81387	0.000949793	0.0295573	0.0232766	94178/13033/20479/20773/76338/76308/67839/50754/12752/271221/71302/107607/209478/432555/16145	15	Mcoln1/Ctsd/Vps4b/Sptlc2/Rab2b/Rab1b/Gpsm1/Fbxw7/Cln3/Rubcnl/Arhgap26/Nod1/Tbc1d12/Gm5431/Igtp
GO:0031331	positive regulation of cellular catabolic process	13/527	258/28928	0.0503876	2.76587	3.88101	0.000978537	0.0302388	0.0238133	18519/11816/20773/21425/21926/12894/67839/11502/216805/235406/107607/66612/16145	13	Kat2b/Apoe/Sptlc2/Tfeb/Tnf/Cpt1a/Gpsm1/Adam9/Flcn/Snx33/Nod1/Ormdl3/Igtp
GO:0014743	regulation of muscle hypertrophy	7/527	86/28928	0.0813953	4.46794	4.38731	0.000994835	0.030529	0.0240418	19878/22632/381290/18128/19055/21937/108058	7	Rock2/Yy1/Atp2b4/Notch1/Ppp3ca/Tnfrsf1a/Camk2d
GO:0035872	nucleotide-binding domain, leucine rich repeat containing receptor signaling pathway	4/527	25/28928	0.16	8.78269	5.30296	0.00101648	0.0309782	0.0243956	19260/100561/107607/16145	4	Ptpn22/Slc15a4/Nod1/Igtp
GO:0048002	antigen processing and presentation of peptide antigen	7/527	87/28928	0.0804598	4.41658	4.34747	0.0010652	0.0320388	0.0252309	15001/21355/18173/15015/14998/14972/14964	7	H2-Oa/Tap2/Slc11a1/H2-Q4/H2-DMa/H2-K1/H2-D1
GO:0030866	cortical actin cytoskeleton organization	5/527	43/28928	0.116279	6.38277	4.81165	0.00107072	0.0320388	0.0252309	19878/21926/68328/16150/11845	5	Rock2/Tnf/Rab13/Ikbkb/Arf6
GO:0045580	regulation of T cell differentiation	11/527	198/28928	0.0555556	3.04955	3.94197	0.00108026	0.0320388	0.0252309	20850/15001/16190/74131/13655/21950/108723/14998/104709/269023/319817	11	Stat5a/H2-Oa/Il4ra/Sash3/Egr3/Tnfsf9/Card11/H2-DMa/Pik3r6/Zfp608/Rc3h2
GO:0050678	regulation of epithelial cell proliferation	18/527	432/28928	0.0416667	2.28716	3.67175	0.00108029	0.0320388	0.0252309	11816/20850/22337/21926/18128/18176/14595/21848/216805/433323/13655/15402/55948/328133/12273/11491/15364/380614	18	Apoe/Stat5a/Vdr/Tnf/Notch1/Nras/B4galt1/Trim24/Flcn/Sgpp2/Egr3/Hoxa5/Sfn/Slc39a9/C5ar1/Adam17/Hmga2/Intu
GO:0002758	innate immune response-activating signaling pathway	14/527	294/28928	0.047619	2.6139	3.78877	0.00109398	0.0321805	0.0253424	217069/16365/19106/21926/19260/100561/279572/140792/107607/11845/225471/382551/637515/16145	14	Trim25/Acod1/Eif2ak2/Tnf/Ptpn22/Slc15a4/Tlr13/Colec12/Nod1/Arf6/Ticam2/Cd300ld3/Nlrp1b/Igtp
GO:0007266	Rho protein signal transduction	9/527	140/28928	0.0642857	3.52876	4.0856	0.00109963	0.0321805	0.0253424	11816/17295/19878/54126/319899/216805/71653/57912/69632	9	Apoe/Met/Rock2/Arhgef7/Dock6/Flcn/Shtn1/Cdc42se1/Arhgef12
GO:0042102	positive regulation of T cell proliferation	8/527	113/28928	0.0707965	3.88615	4.18734	0.00110738	0.0321942	0.0253532	20850/18106/19260/19055/16408/74131/21950/108723	8	Stat5a/Cd244a/Ptpn22/Ppp3ca/Itgal/Sash3/Tnfsf9/Card11
GO:1905475	regulation of protein localization to membrane	12/527	230/28928	0.0521739	2.86392	3.86595	0.00112472	0.0324846	0.0255819	19353/21926/381290/12752/69091/12988/66455/69994/11845/55948/108058/13483	12	Rac1/Tnf/Atp2b4/Cln3/Vps26b/Csk/Cnpy4/Rsc1a1/Arf6/Sfn/Camk2d/Dpp6
GO:0034612	response to tumor necrosis factor	12/527	231/28928	0.0519481	2.85152	3.84864	0.00116726	0.0331429	0.0261003	26400/16365/94185/225028/21926/21937/16150/11502/12193/13051/11491/56517	12	Map2k7/Acod1/Tnfrsf21/Map4k3/Tnf/Tnfrsf1a/Ikbkb/Adam9/Zfp36l2/Cx3cr1/Adam17/Slc22a21
GO:0006686	sphingomyelin biosynthetic process	3/527	12/28928	0.25	13.723	6.00482	0.00117001	0.0331429	0.0261003	27404/20773/66612	3	Abca8b/Sptlc2/Ormdl3
GO:1904424	regulation of GTP binding	3/527	12/28928	0.25	13.723	6.00482	0.00117001	0.0331429	0.0261003	17295/67839/72278	3	Met/Gpsm1/Ccpg1
GO:1903078	positive regulation of protein localization to plasma membrane	6/527	65/28928	0.0923077	5.06694	4.4714	0.00118225	0.0331869	0.0261349	21926/381290/12752/66455/11845/13483	6	Tnf/Atp2b4/Cln3/Cnpy4/Arf6/Dpp6
GO:1901532	regulation of hematopoietic progenitor cell differentiation	5/527	44/28928	0.113636	6.23771	4.73619	0.00119012	0.0331869	0.0261349	20375/19106/18128/210529/216805	5	Spi1/Eif2ak2/Notch1/Mettl14/Flcn
GO:0055074	calcium ion homeostasis	16/527	365/28928	0.0438356	2.40622	3.68288	0.0011941	0.0331869	0.0261349	11816/94178/22337/381290/65973/21848/53322/12752/72828/14385/18764/244667/108058/20541/72244/67163	16	Apoe/Mcoln1/Vdr/Atp2b4/Asph/Trim24/Nucb2/Cln3/Ubash3b/Slc37a4/Pkd2/Disc1/Camk2d/Slc8a1/1600014C10Rik/Ccdc47
GO:0061138	morphogenesis of a branching epithelium	12/527	232/28928	0.0517241	2.83923	3.83142	0.00121112	0.0334495	0.0263418	17295/22337/21926/18128/19143/18764/233651/24063/15402/238386/329795/15364	12	Met/Vdr/Tnf/Notch1/St14/Pkd2/Dchs1/Spry1/Hoxa5/Btbd7/Tmem67/Hmga2
GO:0043502	regulation of muscle adaptation	8/527	115/28928	0.0695652	3.81856	4.12546	0.00124035	0.0340442	0.0268101	114674/19878/22632/381290/18128/19055/21937/108058	8	Gtf2ird2/Rock2/Yy1/Atp2b4/Notch1/Ppp3ca/Tnfrsf1a/Camk2d
GO:0032496	response to lipopolysaccharide	19/527	476/28928	0.039916	2.19106	3.5692	0.00130995	0.0355538	0.0279989	19353/20375/26400/19216/16365/15975/19106/21926/18173/18128/19260/18125/11502/16154/214855/13051/11491/225471/16145	19	Rac1/Spi1/Map2k7/Ptger1/Acod1/Ifnar1/Eif2ak2/Tnf/Slc11a1/Notch1/Ptpn22/Nos1/Adam9/Il10ra/Arid5a/Cx3cr1/Adam17/Ticam2/Igtp
GO:0042116	macrophage activation	8/527	116/28928	0.0689655	3.78564	4.09504	0.00131144	0.0355538	0.0279989	21926/17082/18173/16190/12273/13051/329731/229521	8	Tnf/Il1rl1/Slc11a1/Il4ra/C5ar1/Cx3cr1/Tafa3/Syt11
GO:2000810	regulation of bicellular tight junction assembly	4/527	27/28928	0.148148	8.13212	5.0505	0.00137024	0.0369212	0.0290757	19878/18755/21926/16150	4	Rock2/Prkch/Tnf/Ikbkb
GO:0070830	bicellular tight junction assembly	7/527	91/28928	0.0769231	4.22245	4.19394	0.00138664	0.0371366	0.0292454	19878/18755/21926/68328/16150/231830/328133	7	Rock2/Prkch/Tnf/Rab13/Ikbkb/Micall2/Slc39a9
GO:0043488	regulation of mRNA stability	10/527	174/28928	0.0574713	3.1547	3.88332	0.00139516	0.0371397	0.0292478	72308/19878/75553/217827/18173/210529/72587/214855/12193/319817	10	Brf1/Rock2/Zc3h14/Nrde2/Slc11a1/Mettl14/Pan3/Arid5a/Zfp36l2/Rc3h2
GO:0060326	cell chemotaxis	15/527	337/28928	0.0445104	2.44326	3.63023	0.00144618	0.037675	0.0296694	19353/20375/16172/17295/18128/68328/12986/14388/14385/57257/13655/106512/12273/13051/11491	15	Rac1/Spi1/Il17ra/Met/Notch1/Rab13/Csf3r/Gab1/Slc37a4/Vav3/Egr3/Gpsm3/C5ar1/Cx3cr1/Adam17
GO:1904951	positive regulation of establishment of protein localization	16/527	372/28928	0.0430108	2.36094	3.59875	0.00145124	0.037675	0.0296694	19353/77579/21926/19260/50754/65973/21937/12752/11502/18536/22687/381644/11845/55948/225523/12488	16	Rac1/Myh10/Tnf/Ptpn22/Fbxw7/Asph/Tnfrsf1a/Cln3/Adam9/Pcm1/Zpr1/Cep135/Arf6/Sfn/Cep120/Cd2ap
GO:0070665	positive regulation of leukocyte proliferation	10/527	175/28928	0.0571429	3.13668	3.86195	0.00145621	0.037675	0.0296694	20850/18106/19260/11444/19055/16408/74131/57257/21950/108723	10	Stat5a/Cd244a/Ptpn22/Chrnb2/Ppp3ca/Itgal/Sash3/Vav3/Tnfsf9/Card11
GO:0007265	Ras protein signal transduction	8/527	118/28928	0.0677966	3.72148	4.0352	0.00146333	0.037675	0.0296694	54153/18128/18176/216805/27261/24063/71653/217944	8	Rasa4/Notch1/Nras/Flcn/Dok3/Spry1/Shtn1/Rapgef5
GO:0042311	vasodilation	6/527	68/28928	0.0882353	4.8434	4.32227	0.00149655	0.037675	0.0296694	18519/11816/26433/21926/18125/67378	6	Kat2b/Apoe/Plod3/Tnf/Nos1/Bbs2
GO:0051058	negative regulation of small GTPase mediated signal transduction	6/527	68/28928	0.0882353	4.8434	4.32227	0.00149655	0.037675	0.0296694	54153/17295/216805/24063/12488/239027	6	Rasa4/Met/Flcn/Spry1/Cd2ap/Arhgap22
GO:0099172	presynapse organization	6/527	68/28928	0.0882353	4.8434	4.32227	0.00149655	0.037675	0.0296694	54126/54725/12217/171171/11845/12273	6	Arhgef7/Cadm1/Bsn/Ntng2/Arf6/C5ar1
GO:0032754	positive regulation of interleukin-5 production	3/527	13/28928	0.230769	12.6673	5.73155	0.00150052	0.037675	0.0296694	16172/17082/57914	3	Il17ra/Il1rl1/Crlf2
GO:0034163	regulation of toll-like receptor 9 signaling pathway	3/527	13/28928	0.230769	12.6673	5.73155	0.00150052	0.037675	0.0296694	19260/100561/382551	3	Ptpn22/Slc15a4/Cd300ld3
GO:1905671	regulation of lysosome organization	3/527	13/28928	0.230769	12.6673	5.73155	0.00150052	0.037675	0.0296694	94178/216805/16145	3	Mcoln1/Flcn/Igtp
GO:0006874	intracellular calcium ion homeostasis	15/527	339/28928	0.0442478	2.42884	3.60475	0.00153227	0.0380518	0.0299661	11816/94178/22337/381290/65973/53322/12752/72828/14385/18764/244667/108058/20541/72244/67163	15	Apoe/Mcoln1/Vdr/Atp2b4/Asph/Nucb2/Cln3/Ubash3b/Slc37a4/Pkd2/Disc1/Camk2d/Slc8a1/1600014C10Rik/Ccdc47
GO:0009100	glycoprotein metabolic process	16/527	374/28928	0.0427807	2.34831	3.57506	0.00153275	0.0380518	0.0299661	26433/12499/59007/76308/227671/110173/14595/246179/102580/13478/74498/218989/14347/319901/109154/20454	16	Plod3/Entpd5/Ngly1/Rab1b/Gbgt1/Manba/B4galt1/Fktn/Alg9/Dpagt1/Gorasp1/Tmem260/Fut7/Dsel/Mlec/St3gal5
GO:0007033	vacuole organization	12/527	239/28928	0.0502092	2.75608	3.71343	0.00155795	0.0382609	0.0301308	94178/13033/20479/21425/76308/12752/71732/216805/320191/209478/432555/16145	12	Mcoln1/Ctsd/Vps4b/Tfeb/Rab1b/Cln3/Vps11/Flcn/Hook3/Tbc1d12/Gm5431/Igtp
GO:0045540	regulation of cholesterol biosynthetic process	4/527	28/28928	0.142857	7.84169	4.93383	0.00157581	0.0382609	0.0301308	11816/18984/244373/80290	4	Apoe/Por/Erlin2/Gpr146
GO:0097150	neuronal stem cell population maintenance	4/527	28/28928	0.142857	7.84169	4.93383	0.00157581	0.0382609	0.0301308	18128/18536/320191/99512	4	Notch1/Pcm1/Hook3/Wdr47
GO:0106118	regulation of sterol biosynthetic process	4/527	28/28928	0.142857	7.84169	4.93383	0.00157581	0.0382609	0.0301308	11816/18984/244373/80290	4	Apoe/Por/Erlin2/Gpr146
GO:1902742	apoptotic process involved in development	5/527	47/28928	0.106383	5.83956	4.52313	0.00160756	0.0386988	0.0304756	20375/22337/18128/21937/22687	5	Spi1/Vdr/Notch1/Tnfrsf1a/Zpr1
GO:0006487	protein N-linked glycosylation	6/527	69/28928	0.0869565	4.7732	4.27449	0.00161428	0.0386988	0.0304756	12499/14595/102580/13478/74498/109154	6	Entpd5/B4galt1/Alg9/Dpagt1/Gorasp1/Mlec
GO:0050864	regulation of B cell activation	9/527	148/28928	0.0608108	3.33802	3.88439	0.00162011	0.0386988	0.0304756	20375/20850/94185/11444/100561/74131/57257/108723/12193	9	Spi1/Stat5a/Tnfrsf21/Chrnb2/Slc15a4/Sash3/Vav3/Card11/Zfp36l2
GO:0009615	response to virus	17/527	412/28928	0.0412621	2.26495	3.52265	0.00162914	0.0387053	0.0304807	217069/16172/16365/76338/15975/19106/21926/19260/279572/276950/384309/54651/67040/225471/12488/637515/16145	17	Trim25/Il17ra/Acod1/Rab2b/Ifnar1/Eif2ak2/Tnf/Ptpn22/Tlr13/Slfn8/Trim56/Usp27x/Ddx17/Ticam2/Cd2ap/Nlrp1b/Igtp
GO:0007009	plasma membrane organization	10/527	178/28928	0.0561798	3.08381	3.79874	0.0016525	0.0390502	0.0307524	20479/77579/56217/22234/12752/235406/140792/214459/229521/280668	10	Vps4b/Myh10/Pals1/Ugcg/Cln3/Snx33/Colec12/Fnbp1l/Syt11/Adam1a
GO:0006909	phagocytosis	12/527	241/28928	0.0497925	2.7332	3.68049	0.00167085	0.0392739	0.0309286	18636/19353/17295/18173/12752/16408/12988/140792/57912/104759/225471/229521	12	Cfp/Rac1/Met/Slc11a1/Cln3/Itgal/Csk/Colec12/Cdc42se1/Pld4/Ticam2/Syt11
GO:0032869	cellular response to insulin stimulus	12/527	242/28928	0.0495868	2.72191	3.66415	0.00172978	0.040231	0.0316822	18519/13033/16956/17977/21926/68328/53322/18746/14347/235344/231207/13924	12	Kat2b/Ctsd/Lpl/Ncoa1/Tnf/Rab13/Nucb2/Pkm/Fut7/Sik2/Cpeb2/Ptprv
GO:0070085	glycosylation	12/527	242/28928	0.0495868	2.72191	3.66415	0.00172978	0.040231	0.0316822	26433/12499/227671/14595/246179/102580/13478/74498/218989/14347/109154/20454	12	Plod3/Entpd5/Gbgt1/B4galt1/Fktn/Alg9/Dpagt1/Gorasp1/Tmem260/Fut7/Mlec/St3gal5
GO:0036293	response to decreased oxygen levels	16/527	379/28928	0.0422164	2.31733	3.5165	0.00175351	0.0405694	0.0319487	19878/171210/21926/12894/18128/11444/11490/15441/64602/112407/22289/231207/11491/108058/20541/112406	16	Rock2/Acot2/Tnf/Cpt1a/Notch1/Chrnb2/Adam15/Hp1bp3/Ireb2/Egln3/Kdm6a/Cpeb2/Adam17/Camk2d/Slc8a1/Egln2
GO:0003158	endothelium development	9/527	150/28928	0.06	3.29351	3.83624	0.00177702	0.040625	0.0319925	26433/17295/19878/21926/18128/18669/21937/16150/12488	9	Plod3/Met/Rock2/Tnf/Notch1/Abcb1b/Tnfrsf1a/Ikbkb/Cd2ap
GO:0019068	virion assembly	4/527	29/28928	0.137931	7.57129	4.82279	0.00180188	0.040625	0.0319925	11816/20479/76308/13209	4	Apoe/Vps4b/Rab1b/Ddx6
GO:0034143	regulation of toll-like receptor 4 signaling pathway	4/527	29/28928	0.137931	7.57129	4.82279	0.00180188	0.040625	0.0319925	16365/19260/11845/225471	4	Acod1/Ptpn22/Arf6/Ticam2
GO:0045684	positive regulation of epidermis development	4/527	29/28928	0.137931	7.57129	4.82279	0.00180188	0.040625	0.0319925	18755/22337/18128/55948	4	Prkch/Vdr/Notch1/Sfn
GO:0071577	zinc ion transmembrane transport	4/527	29/28928	0.137931	7.57129	4.82279	0.00180188	0.040625	0.0319925	328133/30791/66500/72027	4	Slc39a9/Slc39a1/Slc30a7/Slc39a4
GO:0042063	gliogenesis	17/527	417/28928	0.0407674	2.2378	3.46818	0.00184909	0.0414779	0.0326642	192897/18755/56217/94185/21926/18128/210529/54126/12988/99512/244667/12273/13051/16779/15364/319565/234094	17	Itgb4/Prkch/Pals1/Tnfrsf21/Tnf/Notch1/Mettl14/Arhgef7/Csk/Wdr47/Disc1/C5ar1/Cx3cr1/Lamb2/Hmga2/Syne2/Arhgef10
GO:0035176	social behavior	6/527	71/28928	0.084507	4.63875	4.18163	0.00187073	0.0415416	0.0327143	668212/11444/319352/18536/211612/13051	6	Efr3b/Chrnb2/Pianp/Pcm1/Ptchd1/Cx3cr1
GO:0061951	establishment of protein localization to plasma membrane	6/527	71/28928	0.084507	4.63875	4.18163	0.00187073	0.0415416	0.0327143	12492/12752/67378/12988/74498/69994	6	Scarb2/Cln3/Bbs2/Csk/Gorasp1/Rsc1a1
GO:0010824	regulation of centrosome duplication	5/527	49/28928	0.102041	5.60121	4.39106	0.00193985	0.0428609	0.0337533	18519/20479/19878/225523/329795	5	Kat2b/Vps4b/Rock2/Cep120/Tmem67
GO:0019058	viral life cycle	13/527	279/28928	0.046595	2.55768	3.56137	0.00196792	0.0432649	0.0340715	217069/11816/20479/19106/21926/76308/226026/18128/13209/218850/230979/384309/15364	13	Trim25/Apoe/Vps4b/Eif2ak2/Tnf/Rab1b/Smc5/Notch1/Ddx6/Tasor/Tnfrsf14/Trim56/Hmga2
GO:0042098	T cell proliferation	12/527	246/28928	0.0487805	2.67765	3.5996	0.00198282	0.043327	0.0341204	20850/18106/94185/18173/19260/19055/16408/74131/21950/108723/230979/319817	12	Stat5a/Cd244a/Tnfrsf21/Slc11a1/Ptpn22/Ppp3ca/Itgal/Sash3/Tnfsf9/Card11/Tnfrsf14/Rc3h2
GO:0051092	positive regulation of NF-kappaB transcription factor activity	8/527	124/28928	0.0645161	3.54141	3.86322	0.0020042	0.043327	0.0341204	217069/18755/19106/21926/16150/57321/108723/107607	8	Trim25/Prkch/Eif2ak2/Tnf/Ikbkb/Terf2ip/Card11/Nod1
GO:0120192	tight junction assembly	7/527	97/28928	0.0721649	3.96127	3.97946	0.00200531	0.043327	0.0341204	19878/18755/21926/68328/16150/231830/328133	7	Rock2/Prkch/Tnf/Rab13/Ikbkb/Micall2/Slc39a9
GO:1901224	positive regulation of non-canonical NF-kappaB signal transduction	6/527	72/28928	0.0833333	4.57432	4.13649	0.00200997	0.043327	0.0341204	19106/21926/57321/107607/384309/319817	6	Eif2ak2/Tnf/Terf2ip/Nod1/Trim56/Rc3h2
GO:0032886	regulation of microtubule-based process	13/527	280/28928	0.0464286	2.54855	3.54689	0.00203044	0.0435558	0.0343006	18519/19353/17295/20479/19878/56706/100732/54126/67378/328108/99512/225523/329795	13	Kat2b/Rac1/Met/Vps4b/Rock2/Ccnl1/Mapre3/Arhgef7/Bbs2/Togaram1/Wdr47/Cep120/Tmem67
GO:0051348	negative regulation of transferase activity	11/527	215/28928	0.0511628	2.80842	3.62551	0.00207933	0.0443562	0.0349309	18519/11816/18755/24056/229007/19260/72828/73251/24063/66612/20541	11	Kat2b/Apoe/Prkch/Sh3bp5/Zgpat/Ptpn22/Ubash3b/Setd7/Spry1/Ormdl3/Slc8a1
GO:0038061	non-canonical NF-kappaB signal transduction	8/527	125/28928	0.064	3.51308	3.83559	0.0021079	0.0443562	0.0349309	20375/19106/21926/19260/57321/107607/384309/319817	8	Spi1/Eif2ak2/Tnf/Ptpn22/Terf2ip/Nod1/Trim56/Rc3h2
GO:0045446	endothelial cell differentiation	8/527	125/28928	0.064	3.51308	3.83559	0.0021079	0.0443562	0.0349309	26433/17295/19878/21926/18128/18669/21937/16150	8	Plod3/Met/Rock2/Tnf/Notch1/Abcb1b/Tnfrsf1a/Ikbkb
GO:0055006	cardiac cell development	8/527	125/28928	0.064	3.51308	3.83559	0.0021079	0.0443562	0.0349309	17295/77579/22632/18128/20429/24063/108058/20541	8	Met/Myh10/Yy1/Notch1/Shox2/Spry1/Camk2d/Slc8a1
GO:0002706	regulation of lymphocyte mediated immunity	12/527	248/28928	0.0483871	2.65606	3.56781	0.00212027	0.0444051	0.0349694	20850/21355/21926/100561/74131/54725/15015/14347/214855/104709/14972/14964	12	Stat5a/Tap2/Tnf/Slc15a4/Sash3/Cadm1/H2-Q4/Fut7/Arid5a/Pik3r6/H2-K1/H2-D1
GO:0001764	neuron migration	11/527	216/28928	0.0509259	2.79542	3.60787	0.00215593	0.0449389	0.0353898	19353/17295/77579/246179/18536/269473/171171/71653/244667/11491/270120	11	Rac1/Met/Myh10/Fktn/Pcm1/Lrig2/Ntng2/Shtn1/Disc1/Adam17/Fat3
GO:0050729	positive regulation of inflammatory response	9/527	155/28928	0.0580645	3.18727	3.71934	0.00222289	0.0461171	0.0363176	16172/20850/16956/21926/17082/21937/106512/329731/637515	9	Il17ra/Stat5a/Lpl/Tnf/Il1rl1/Tnfrsf1a/Gpsm3/Tafa3/Nlrp1b
GO:0051703	biological process involved in intraspecies interaction between organisms	6/527	74/28928	0.0810811	4.45069	4.04864	0.00231176	0.0464633	0.0365903	668212/11444/319352/18536/211612/13051	6	Efr3b/Chrnb2/Pianp/Pcm1/Ptchd1/Cx3cr1
GO:0060425	lung morphogenesis	6/527	74/28928	0.0810811	4.45069	4.04864	0.00231176	0.0464633	0.0365903	26433/21926/24063/15402/329795/15364	6	Plod3/Tnf/Spry1/Hoxa5/Tmem67/Hmga2
GO:0045730	respiratory burst	4/527	31/28928	0.129032	7.08282	4.61583	0.0023196	0.0464633	0.0365903	19353/17969/18173/14385	4	Rac1/Ncf1/Slc11a1/Slc37a4
GO:0060561	apoptotic process involved in morphogenesis	4/527	31/28928	0.129032	7.08282	4.61583	0.0023196	0.0464633	0.0365903	20375/22337/18128/21937	4	Spi1/Vdr/Notch1/Tnfrsf1a
GO:0001774	microglial cell activation	5/527	51/28928	0.0980392	5.38155	4.26606	0.00231971	0.0464633	0.0365903	21926/12273/13051/329731/229521	5	Tnf/C5ar1/Cx3cr1/Tafa3/Syt11
GO:0045618	positive regulation of keratinocyte differentiation	3/527	15/28928	0.2	10.9784	5.26561	0.00232337	0.0464633	0.0365903	18755/22337/18128	3	Prkch/Vdr/Notch1
GO:1902337	regulation of apoptotic process involved in morphogenesis	3/527	15/28928	0.2	10.9784	5.26561	0.00232337	0.0464633	0.0365903	22337/18128/21937	3	Vdr/Notch1/Tnfrsf1a
GO:0019218	regulation of steroid metabolic process	8/527	127/28928	0.0629921	3.45775	3.78117	0.00232794	0.0464633	0.0365903	11816/20850/18984/11370/21926/14263/244373/80290	8	Apoe/Stat5a/Por/Acadvl/Tnf/Fmo5/Erlin2/Gpr146
GO:0019216	regulation of lipid metabolic process	16/527	390/28928	0.0410256	2.25197	3.39083	0.00233421	0.0464633	0.0365903	18519/11816/20850/18984/11370/21926/12894/81004/14263/21937/53322/244373/271221/235344/66612/80290	16	Kat2b/Apoe/Stat5a/Por/Acadvl/Tnf/Cpt1a/Tbl1xr1/Fmo5/Tnfrsf1a/Nucb2/Erlin2/Rubcnl/Sik2/Ormdl3/Gpr146
GO:0001889	liver development	10/527	187/28928	0.0534759	2.93539	3.61684	0.00237323	0.0470282	0.0370351	22371/17295/21926/12894/18128/54725/18746/18764/11845/12488	10	Vwf/Met/Tnf/Cpt1a/Notch1/Cadm1/Pkm/Pkd2/Arf6/Cd2ap
GO:0043087	regulation of GTPase activity	11/527	220/28928	0.05	2.74459	3.53829	0.00248556	0.0488165	0.0384434	17295/67839/16403/54126/57257/72278/24063/217692/74694/231821/234094	11	Met/Gpsm1/Itga6/Arhgef7/Vav3/Ccpg1/Spry1/Sipa1l1/Tbc1d30/Adap1/Arhgef10
GO:0051048	negative regulation of secretion	11/527	220/28928	0.05	2.74459	3.53829	0.00248556	0.0488165	0.0384434	20375/11816/20479/21926/18128/19055/18125/21937/53322/229521/13924	11	Spi1/Apoe/Vps4b/Tnf/Notch1/Ppp3ca/Nos1/Tnfrsf1a/Nucb2/Syt11/Ptprv
GO:0043297	apical junction assembly	7/527	101/28928	0.0693069	3.80438	3.84582	0.00252369	0.0493459	0.0388603	19878/18755/21926/68328/16150/231830/328133	7	Rock2/Prkch/Tnf/Rab13/Ikbkb/Micall2/Slc39a9
GO:0021537	telencephalon development	14/527	322/28928	0.0434783	2.3866	3.40833	0.00254334	0.0495111	0.0389904	19353/17977/77579/56217/381290/246179/319352/67378/99512/235380/244667/225523/319565/30928	14	Rac1/Ncoa1/Myh10/Pals1/Atp2b4/Fktn/Pianp/Bbs2/Wdr47/Dmxl2/Disc1/Cep120/Syne2/Zbtb18
GO:1902107	positive regulation of leukocyte differentiation	11/527	221/28928	0.0497738	2.73217	3.52114	0.00257403	0.0495714	0.0390379	20375/20850/21926/19055/16190/74131/13655/21950/75302/14998/104709	11	Spi1/Stat5a/Tnf/Ppp3ca/Il4ra/Sash3/Egr3/Tnfsf9/Asxl2/H2-DMa/Pik3r6
GO:1903708	positive regulation of hemopoiesis	11/527	221/28928	0.0497738	2.73217	3.52114	0.00257403	0.0495714	0.0390379	20375/20850/21926/19055/16190/74131/13655/21950/75302/14998/104709	11	Spi1/Stat5a/Tnf/Ppp3ca/Il4ra/Sash3/Egr3/Tnfsf9/Asxl2/H2-DMa/Pik3r6
GO:1903828	negative regulation of protein localization	12/527	254/28928	0.0472441	2.59332	3.47428	0.00258009	0.0495714	0.0390379	20375/11816/19878/19055/18125/72169/12988/235406/69994/11845/55948/13924	12	Spi1/Apoe/Rock2/Ppp3ca/Nos1/Trim29/Csk/Snx33/Rsc1a1/Arf6/Sfn/Ptprv
GO:0048872	homeostasis of number of cells	17/527	431/28928	0.0394432	2.16511	3.31967	0.00260165	0.0497693	0.0391938	19353/20375/20850/18128/100561/319352/74131/16150/14385/64602/108723/15402/13051/11491/30928/226844/319817	17	Rac1/Spi1/Stat5a/Notch1/Slc15a4/Pianp/Sash3/Ikbkb/Slc37a4/Ireb2/Card11/Hoxa5/Cx3cr1/Adam17/Zbtb18/Flvcr1/Rc3h2
GO:0002825	regulation of T-helper 1 type immune response	4/527	32/28928	0.125	6.86148	4.51912	0.00261325	0.0497757	0.0391988	17082/18173/16190/214855	4	Il1rl1/Slc11a1/Il4ra/Arid5a

## Sheet: Module_blue
ID	Description	GeneRatio	BgRatio	RichFactor	FoldEnrichment	zScore	pvalue	p.adjust	qvalue	geneID	Count	GeneSymbols
GO:0022613	ribonucleoprotein complex biogenesis	143/1989	452/28928	0.316372	4.60131	20.9685	7.2567e-57	3.69003e-53	3.09823e-53	57316/100609/52530/67223/107732/66942/66877/103136/20641/67959/68845/14791/66138/27756/68988/70767/66596/228889/66249/67332/103573/448850/73736/67236/208366/66410/20595/27275/68966/67832/223499/78581/16341/224092/12181/67014/68184/66978/20630/59028/54364/209011/69499/12729/192170/66446/28126/75619/73674/57750/55989/27993/16865/15278/227674/98985/66181/98221/78655/20638/67134/16418/50911/69639/971…	143	C1d/Nsun5/Nhp2/Rrp15/Mrpl10/Ddx18/Crnkl1/Pwp1/Snrpd1/Puf60/Pih1d1/Emg1/Bud23/Lsm2/Prpf31/Prpf3/Gtf3a/Ddx27/Pno1/Snrpd3/Xpo1/Znhit3/Fcf1/Cinp/Rpp40/Mterf3/Smn1/Nufip1/Ngdn/Brix1/Dcaf13/Utp23/Eif3e/Lsg1/Bop1/Riox2/Denr/Luc7l/Snrpc/Rcl1/Rpp30/Sirt7/Tsr2/Clns1a/Eif4a3/Exosc7/Nop16/Fastkd2/Wdr75/Wdr12/Nop58/Imp4/Eif2d/Tfb2m/Ddx31/Clp1/Nop10/Eif3m/Eif3j1/Snrpb/Nop56/Eif6/Exosc9/Exosc8/Nmd3/Ddx20/Rpf1/E…
GO:0140053	mitochondrial gene expression	85/1989	168/28928	0.505952	7.35857	22.4594	2.27352e-53	5.78043e-50	4.85337e-50	107732/70207/27398/21780/18120/70047/76366/68735/52469/68572/108853/67851/76563/64660/216767/66410/67840/68537/18100/70120/64656/68463/68565/68611/67267/94064/94063/353242/66419/75619/107734/15278/320720/78523/109093/70556/66448/94061/14548/68499/66493/67994/67308/27397/57312/64655/94062/102060/27395/66258/76357/64657/94065/66047/102436/59016/107733/67212/74600/99045/79044/52856/56282/121022/2276…	85	Mrpl10/Taco1/Mrpl2/Tfam/Mrpl49/Trnt1/Mtif3/Mrps18c/Coa3/Mrpl58/Mtrf1l/Mtres1/Qrsl1/Mrps24/Mrpl22/Mterf3/Mrpl57/Mrpl13/Mrpl40/Yars2/Mrps23/Mrpl14/Mrps18a/Mrpl28/Uqcc2/Mrpl27/Mrpl16/Mrpl21/Mrpl11/Fastkd2/Mrpl30/Tfb2m/Fastkd1/Mrpl9/Rars2/Slc25a33/Mrpl20/Mrpl1/Mrps33/Mrpl53/Mrpl51/Mrps11/Mrpl46/Mrpl17/Mrps31/Mrps22/Mrpl3/Gadd45gip1/Mrpl15/Mrps17/Trmt5/Mrps10/Mrpl34/Mrpl54/Lars2/Thap11/Mrpl41/Mrpl55/M…
GO:0032543	mitochondrial translation	73/1989	129/28928	0.565891	8.23032	22.3636	1.34459e-50	2.27908e-47	1.91356e-47	107732/70207/27398/18120/76366/68735/52469/68572/108853/76563/64660/216767/67840/68537/18100/70120/64656/68463/68565/68611/67267/94064/94063/353242/66419/75619/107734/78523/109093/66448/94061/14548/68499/66493/67994/67308/27397/57312/64655/94062/102060/27395/66258/64657/94065/66047/102436/107733/67212/74600/99045/79044/52856/56282/121022/227682/232536/66230/218506/228019/28028/52575/24030/50529/6…	73	Mrpl10/Taco1/Mrpl2/Mrpl49/Mtif3/Mrps18c/Coa3/Mrpl58/Mtrf1l/Qrsl1/Mrps24/Mrpl22/Mrpl57/Mrpl13/Mrpl40/Yars2/Mrps23/Mrpl14/Mrps18a/Mrpl28/Uqcc2/Mrpl27/Mrpl16/Mrpl21/Mrpl11/Fastkd2/Mrpl30/Mrpl9/Rars2/Mrpl20/Mrpl1/Mrps33/Mrpl53/Mrpl51/Mrps11/Mrpl46/Mrpl17/Mrps31/Mrps22/Mrpl3/Gadd45gip1/Mrpl15/Mrps17/Mrps10/Mrpl34/Mrpl54/Lars2/Mrpl41/Mrpl55/Mrpl47/Mrps26/Mrps34/Mtg2/Mrpl12/Mrps6/Trub2/Mrps35/Mrps28/Mrp…
GO:0097250	mitochondrial respirasome assembly	64/1989	114/28928	0.561404	8.16505	20.828	3.28861e-44	4.18064e-41	3.51016e-41	66108/70207/69875/68198/70544/56046/17991/54405/52469/66117/66414/407785/66218/68194/66379/68202/73694/67267/66072/67264/68876/70397/66495/68002/68375/69487/67388/66046/68493/66928/595136/230649/70556/66271/68197/70316/104130/12866/66916/66091/66377/235169/68342/71238/246782/68033/108755/76947/66487/225887/66278/544717/214489/75597/52892/66706/230075/68332/208501/66272/102634451/102631912/66836/1…	64	Ndufa9/Taco1/Ndufa11/Ndufb2/Tmem242/Uqcc1/Ndufa2/Ndufa1/Coa3/Fmc1/Ndufa12/Ndufs6/Ndufb9/Ndufb4/Cox14/Ndufa5/Ndufaf7/Uqcc2/Sdhaf2/Ndufb8/Atp23/Tmem70/Ndufb3/Sdhaf4/Ndufa8/Ndufaf5/Rab5if/Ndufb5/Ndufaf4/Dmac1/Ndufs5/Atpaf1/Slc25a33/Tmem126a/Ndufc2/Ndufab1/Ndufb11/Cox7a2/Ndufb7/Ndufa3/Ndufc1/Foxred1/Ndufb10/Sdhaf3/Atpaf2/Cox19/Lyrm2/Ndufaf6/Uqcc5/Ndufs8/Smim20/Uqcc6/Uqcc4/Ndufaf2/Sco1/Ndufaf3/Ndufb6/…
GO:0008380	RNA splicing	125/1989	464/28928	0.269397	3.9181	17.2183	1.84388e-41	1.87522e-38	1.57448e-38	66618/66877/20641/67959/27886/66070/68278/68183/27756/20639/68988/67178/66637/15388/15481/70767/67332/76265/66354/380773/15387/20595/238831/68045/223527/68092/20462/68816/225027/56724/66978/20630/225160/76479/21681/72502/12729/192170/70225/27878/98985/20638/19383/66642/53975/53317/53861/74255/17149/22608/56031/14105/100336/66464/75062/65105/56361/101214/57905/67755/20901/22185/68981/209003/209416…	125	Snrnp27/Crnkl1/Snrpd1/Puf60/Ess2/Cwc15/Ddx39a/Bcas2/Lsm2/Snrpb2/Prpf31/Zmat5/Tsen15/Hnrnpl/Hspa8/Prpf3/Snrpd3/Tsen54/Snw1/Slirp/Hnrnpk/Smn1/Ppwd1/Rtraf/Eny2/Ncbp2/Tra2b/Ppil1/Srsf7/Cript/Luc7l/Snrpc/Thoc1/Smndc1/Alyref/Cwf19l1/Clns1a/Eif4a3/Ppil3/Tada1/Clp1/Snrpb/Raly/Ctnnbl1/Ddx20/Plrg1/Zranb2/Smu1/Magoh/Ybx1/Ppie/Srsf10/Ppp1r8/Taf12/Sf3a3/Arl6ip4/Pus1/Tra2a/Isy1/Ddx47/Strap/U2af2/Snrpa1/Rbmx2/G…
GO:0033108	mitochondrial respiratory chain complex assembly	59/1989	105/28928	0.561905	8.17234	20.0062	6.95893e-41	5.8977e-38	4.95183e-38	66108/70207/69875/68198/21780/56046/17991/54405/52469/66414/407785/66218/68194/66379/68202/73694/67267/66072/67264/66495/68002/68375/69487/66046/68493/66928/595136/70556/66271/68197/70316/104130/66916/72170/66091/66377/235169/68342/66433/71238/68033/108755/76947/66487/225887/66278/544717/214489/75597/52892/66706/230075/68332/208501/66272/102634451/102631912/66836/100042503	59	Ndufa9/Taco1/Ndufa11/Ndufb2/Tfam/Uqcc1/Ndufa2/Ndufa1/Coa3/Ndufa12/Ndufs6/Ndufb9/Ndufb4/Cox14/Ndufa5/Ndufaf7/Uqcc2/Sdhaf2/Ndufb8/Ndufb3/Sdhaf4/Ndufa8/Ndufaf5/Ndufb5/Ndufaf4/Dmac1/Ndufs5/Slc25a33/Tmem126a/Ndufc2/Ndufab1/Ndufb11/Ndufb7/Chchd4/Ndufa3/Ndufc1/Foxred1/Ndufb10/Chchd7/Sdhaf3/Cox19/Lyrm2/Ndufaf6/Uqcc5/Ndufs8/Smim20/Uqcc6/Uqcc4/Ndufaf2/Sco1/Ndufaf3/Ndufb6/Sdhaf1/Ndufaf8/Cox16/Ndufab1-ps/Ndu…
GO:0006399	tRNA metabolic process	74/1989	192/28928	0.385417	5.6055	17.3977	1.94866e-36	1.41556e-33	1.18854e-33	108943/66420/66246/17299/224907/70359/66628/70047/66637/66192/54351/70791/73681/76563/71916/52686/76265/208366/68045/105638/15547/70120/67053/69185/57773/72167/68857/54364/68730/66446/98985/77766/66044/50911/69639/109093/66362/230734/56361/74097/66161/54632/78651/69833/76357/102436/66078/69961/66926/66491/227715/381406/227682/216443/228019/381802/76367/230577/52575/212679/68736/66965/227522/43381…	74	Trmt10a/Polr2e/Osgep/Mettl1/Dus3l/Gtpbp3/Thg1l/Trnt1/Tsen15/Lage3/Elp5/Hars2/Trmt11/Qrsl1/Dus4l/Mettl2/Tsen54/Rpp40/Rtraf/Dph3/Trmt2a/Yars2/Rpp14/Dtwd1/Wdr4/Thumpd2/Dtwd2/Rpp30/Dus1l/Exosc7/Clp1/Elp4/Dtd1/Exosc9/Exosc8/Rars2/Exosc3/Yrdc/Pus1/Pop7/Pop4/Ftsj1/Lsm6/Polr2f/Trmt5/Lars2/Tsen34/Rpp25l/Trmt6/Polr2l/Exosc2/Trp53rka/Trub2/Mars1/Mettl8/Tsen2/Trp53rkb/Pars2/Trmt10c/Mars2/Tyw5/Ctu2/Rpp38/Pusl…
GO:0042254	ribosome biogenesis	96/1989	320/28928	0.3	4.3632	16.4385	2.91327e-36	1.85175e-33	1.55477e-33	57316/100609/52530/67223/107732/66942/103136/68845/14791/66138/66596/228889/66249/103573/448850/73736/67236/208366/66410/68966/67832/223499/78581/224092/12181/67014/59028/54364/209011/69499/192170/66446/28126/75619/73674/57750/55989/27993/15278/227674/66181/67134/16418/50911/69639/97112/70285/66362/69902/68040/67205/19384/68017/74097/67755/66161/67973/71151/245474/67276/67920/78651/66164/66523/22…	96	C1d/Nsun5/Nhp2/Rrp15/Mrpl10/Ddx18/Pwp1/Pih1d1/Emg1/Bud23/Gtf3a/Ddx27/Pno1/Xpo1/Znhit3/Fcf1/Cinp/Rpp40/Mterf3/Ngdn/Brix1/Dcaf13/Utp23/Lsg1/Bop1/Riox2/Rcl1/Rpp30/Sirt7/Tsr2/Eif4a3/Exosc7/Nop16/Fastkd2/Wdr75/Wdr12/Nop58/Imp4/Tfb2m/Ddx31/Nop10/Nop56/Eif6/Exosc9/Exosc8/Nmd3/Rpf1/Exosc3/Mrto4/Zfp593/Utp11/Ran/Mrm2/Pop7/Ddx47/Pop4/Mphosph10/Eri2/Dkc1/Eri1/Mak16/Lsm6/Nip7/2810004N23Rik/Rsl24d1/Rbm34/Exos…
GO:0007059	chromosome segregation	107/1989	433/28928	0.247113	3.59401	14.7778	4.986e-32	2.81709e-29	2.36529e-29	259279/67811/54141/12447/26371/71846/66442/68183/107995/12540/11848/16551/231600/54392/11740/22680/11799/19183/12534/30939/13494/66140/217232/20877/66336/69716/60411/72400/219114/71988/223499/19357/67203/66578/26934/83815/72415/67052/52563/67849/66156/209011/20892/21749/74117/66977/70454/228421/108907/51944/12235/13589/20878/66934/56456/13605/67037/12448/14211/67733/73804/19822/12617/19384/56317/…	107	Tubgcp3/Poldip2/Spag5/Ccne1/Ciao1/Syce2/Spc25/Bcas2/Cdc20/Cdc42/Rhoa/Kif11/Chfr/Ncapg/Slc25a5/Zfp207/Birc5/Psmc3ip/Cdk1/Pttg1/Drg1/Ska2/Cdc27/Aurkb/Cenpp/Trip13/Cenpk/Pinx1/Ska3/Esco2/Dcaf13/Rad21/Nde1/Mis18a/Racgap1/Cenpq/Sgo1/Ndc80/Cdc23/Cdca5/Anapc11/Sirt7/Cenpx/Terf1/Actr3/Nuf2/Cenpl/Kif18a/Nusap1/Knstrn/Bub1/Mapre1/Aurka/Dsn1/Actl6a/Ect2/Pmf1/Ccne2/Smc2/Itgb3bp/Kif2c/Rnf4/Cenpc1/Ran/Anapc7/C…
GO:0006364	rRNA processing	72/1989	217/28928	0.331797	4.82566	15.3706	1.35244e-30	6.87715e-28	5.7742e-28	57316/100609/52530/67223/66942/103136/68845/14791/66138/228889/448850/73736/208366/68966/67832/223499/78581/12181/59028/54364/209011/69499/192170/66446/73674/57750/27993/15278/66181/16418/50911/69639/70285/66362/69902/67205/68017/74097/67755/66161/67973/71151/245474/67276/67920/78651/52202/109075/66583/66467/216156/30946/382137/67390/67239/227715/213773/72515/69962/27966/107071/14113/227522/21710…	72	C1d/Nsun5/Nhp2/Rrp15/Ddx18/Pwp1/Pih1d1/Emg1/Bud23/Ddx27/Znhit3/Fcf1/Rpp40/Ngdn/Brix1/Dcaf13/Utp23/Bop1/Rcl1/Rpp30/Sirt7/Tsr2/Eif4a3/Exosc7/Wdr75/Wdr12/Imp4/Tfb2m/Nop10/Eif6/Exosc9/Exosc8/Rpf1/Exosc3/Mrto4/Utp11/Mrm2/Pop7/Ddx47/Pop4/Mphosph10/Eri2/Dkc1/Eri1/Mak16/Lsm6/Rbm34/Exosc4/Exosc1/Gtf2h5/Wdr18/Abt1/Fdxacb1/Mrm3/Rpf2/Exosc2/Tbl3/Wdr43/Mettl18/Rrp9/Wdr74/Fbl/Rpp38/Utp18/Npm3/Pop5/Exosc5/Nol10…
GO:0009060	aerobic respiration	70/1989	206/28928	0.339806	4.94213	15.4289	1.62519e-30	7.51279e-28	6.3079e-28	12858/66925/66108/11950/69875/68198/78920/11848/67680/17991/54405/12534/71804/66414/66594/13382/67530/407785/66148/66218/11564/66445/68194/68202/72900/67267/66072/67264/66383/66495/14194/68375/56428/67472/66046/66592/595136/70556/68197/12850/70316/104130/66142/12857/67834/12866/66916/66091/12868/110323/66377/74450/73467/68342/268697/68550/71832/434175/67892/56451/214917/14297/66152/225887/12859/1…	70	Cox5a/Sdhd/Ndufa9/Atp5pb/Ndufa11/Ndufb2/Dlst/Rhoa/Sdhb/Ndufa2/Ndufa1/Cdk1/Mtfr2/Ndufa12/Uqcr11/Dld/Uqcrb/Ndufs6/Dnajc15/Ndufb9/Adsl/Cyc1/Ndufb4/Ndufa5/Ndufv2/Uqcc2/Sdhaf2/Ndufb8/Iscu/Ndufb3/Fh1/Ndufa8/Mtch2/Mtfr1/Ndufb5/Stoml2/Ndufs5/Slc25a33/Ndufc2/Coq7/Ndufab1/Ndufb11/Cox7b/Cox4i1/Idh3a/Cox7a2/Ndufb7/Ndufa3/Cox8a/Cox6b1/Ndufc1/Pank2/1700066M21Rik/Ndufb10/Ccnb1/Tefm/Csl/Ccnb1-ps/Coa6/Suclg1/Antk…
GO:0006119	oxidative phosphorylation	60/1989	154/28928	0.38961	5.66649	15.7772	4.27872e-30	1.81311e-27	1.52232e-27	12858/66925/66108/11950/69875/68198/11848/67680/17991/54405/12534/66414/66594/13382/67530/407785/66148/66218/66445/68194/68202/72900/67267/66072/67264/66383/66495/68375/56428/66046/66592/595136/70556/68197/12850/70316/104130/66142/12857/12866/66916/66091/12868/110323/66377/73467/68342/268697/68550/434175/67892/214917/14297/66152/225887/12859/13063/14004/230075/102631912	60	Cox5a/Sdhd/Ndufa9/Atp5pb/Ndufa11/Ndufb2/Rhoa/Sdhb/Ndufa2/Ndufa1/Cdk1/Ndufa12/Uqcr11/Dld/Uqcrb/Ndufs6/Dnajc15/Ndufb9/Cyc1/Ndufb4/Ndufa5/Ndufv2/Uqcc2/Sdhaf2/Ndufb8/Iscu/Ndufb3/Ndufa8/Mtch2/Ndufb5/Stoml2/Ndufs5/Slc25a33/Ndufc2/Coq7/Ndufab1/Ndufb11/Cox7b/Cox4i1/Cox7a2/Ndufb7/Ndufa3/Cox8a/Cox6b1/Ndufc1/1700066M21Rik/Ndufb10/Ccnb1/Tefm/Ccnb1-ps/Coa6/Antkmt/Fxn/Uqcr10/Ndufs8/Cox5b/Cycs/Chchd2/Ndufb6/Ndu…
GO:0000375	RNA splicing, via transesterification reactions	86/1989	315/28928	0.273016	3.97074	14.4051	2.68471e-29	8.68258e-27	7.29008e-27	66877/20641/67959/27886/66070/68278/68183/27756/20639/68988/15388/15481/70767/67332/66354/380773/15387/20595/68092/20462/68816/225027/66978/20630/72502/12729/192170/20638/66642/53975/53317/74255/17149/56031/14105/75062/101214/57905/20901/22185/68981/209003/209416/19652/78651/234723/50783/83703/12812/67678/69408/330361/66094/19656/66055/231889/67229/237221/78372/107686/76522/69731/56844/100034361/…	86	Crnkl1/Snrpd1/Puf60/Ess2/Cwc15/Ddx39a/Bcas2/Lsm2/Snrpb2/Prpf31/Hnrnpl/Hspa8/Prpf3/Snrpd3/Snw1/Slirp/Hnrnpk/Smn1/Ncbp2/Tra2b/Ppil1/Srsf7/Luc7l/Snrpc/Cwf19l1/Clns1a/Eif4a3/Snrpb/Ctnnbl1/Ddx20/Plrg1/Smu1/Magoh/Ppie/Srsf10/Sf3a3/Tra2a/Isy1/Strap/U2af2/Snrpa1/Rbmx2/Gpkow/Rbm3/Lsm6/Txnl4b/Lsm4/Dbr1/Coil/Lsm3/Dnajc17/Gcfc2/Lsm7/Rbmxl1/Sf3b6/Bud31/Prpf18/Gemin8/Snrnp25/Snrpd2/Lsm8/Gemin7/Tssc4/Mfap1b/Gm7…
GO:0000377	RNA splicing, via transesterification reactions with bulged adenosine as nucleophile	86/1989	315/28928	0.273016	3.97074	14.4051	2.68471e-29	8.68258e-27	7.29008e-27	66877/20641/67959/27886/66070/68278/68183/27756/20639/68988/15388/15481/70767/67332/66354/380773/15387/20595/68092/20462/68816/225027/66978/20630/72502/12729/192170/20638/66642/53975/53317/74255/17149/56031/14105/75062/101214/57905/20901/22185/68981/209003/209416/19652/78651/234723/50783/83703/12812/67678/69408/330361/66094/19656/66055/231889/67229/237221/78372/107686/76522/69731/56844/100034361/…	86	Crnkl1/Snrpd1/Puf60/Ess2/Cwc15/Ddx39a/Bcas2/Lsm2/Snrpb2/Prpf31/Hnrnpl/Hspa8/Prpf3/Snrpd3/Snw1/Slirp/Hnrnpk/Smn1/Ncbp2/Tra2b/Ppil1/Srsf7/Luc7l/Snrpc/Cwf19l1/Clns1a/Eif4a3/Snrpb/Ctnnbl1/Ddx20/Plrg1/Smu1/Magoh/Ppie/Srsf10/Sf3a3/Tra2a/Isy1/Strap/U2af2/Snrpa1/Rbmx2/Gpkow/Rbm3/Lsm6/Txnl4b/Lsm4/Dbr1/Coil/Lsm3/Dnajc17/Gcfc2/Lsm7/Rbmxl1/Sf3b6/Bud31/Prpf18/Gemin8/Snrnp25/Snrpd2/Lsm8/Gemin7/Tssc4/Mfap1b/Gm7…
GO:0000398	mRNA splicing, via spliceosome	86/1989	315/28928	0.273016	3.97074	14.4051	2.68471e-29	8.68258e-27	7.29008e-27	66877/20641/67959/27886/66070/68278/68183/27756/20639/68988/15388/15481/70767/67332/66354/380773/15387/20595/68092/20462/68816/225027/66978/20630/72502/12729/192170/20638/66642/53975/53317/74255/17149/56031/14105/75062/101214/57905/20901/22185/68981/209003/209416/19652/78651/234723/50783/83703/12812/67678/69408/330361/66094/19656/66055/231889/67229/237221/78372/107686/76522/69731/56844/100034361/…	86	Crnkl1/Snrpd1/Puf60/Ess2/Cwc15/Ddx39a/Bcas2/Lsm2/Snrpb2/Prpf31/Hnrnpl/Hspa8/Prpf3/Snrpd3/Snw1/Slirp/Hnrnpk/Smn1/Ncbp2/Tra2b/Ppil1/Srsf7/Luc7l/Snrpc/Cwf19l1/Clns1a/Eif4a3/Snrpb/Ctnnbl1/Ddx20/Plrg1/Smu1/Magoh/Ppie/Srsf10/Sf3a3/Tra2a/Isy1/Strap/U2af2/Snrpa1/Rbmx2/Gpkow/Rbm3/Lsm6/Txnl4b/Lsm4/Dbr1/Coil/Lsm3/Dnajc17/Gcfc2/Lsm7/Rbmxl1/Sf3b6/Bud31/Prpf18/Gemin8/Snrnp25/Snrpd2/Lsm8/Gemin7/Tssc4/Mfap1b/Gm7…
GO:0008033	tRNA processing	54/1989	128/28928	0.421875	6.13575	15.8231	2.73198e-29	8.68258e-27	7.29008e-27	108943/66246/17299/224907/70359/66628/70047/66637/66192/54351/73681/71916/52686/76265/208366/68045/105638/15547/67053/69185/57773/72167/68857/54364/68730/98985/77766/230734/56361/74097/66161/54632/78651/76357/66078/69961/66926/227682/228019/381802/76367/52575/68736/66965/227522/433813/72341/78697/69606/117109/328162/68205/69372/100233175	54	Trmt10a/Osgep/Mettl1/Dus3l/Gtpbp3/Thg1l/Trnt1/Tsen15/Lage3/Elp5/Trmt11/Dus4l/Mettl2/Tsen54/Rpp40/Rtraf/Dph3/Trmt2a/Rpp14/Dtwd1/Wdr4/Thumpd2/Dtwd2/Rpp30/Dus1l/Clp1/Elp4/Yrdc/Pus1/Pop7/Pop4/Ftsj1/Lsm6/Trmt5/Tsen34/Rpp25l/Trmt6/Trub2/Mettl8/Tsen2/Trp53rkb/Trmt10c/Tyw5/Ctu2/Rpp38/Pusl1/Elp6/Pus7/Mtfmt/Pop5/Trmt61a/Urm1/Mocs3/Gon7
GO:0016072	rRNA metabolic process	76/1989	258/28928	0.294574	4.28428	14.3984	2.224e-28	6.65237e-26	5.58547e-26	57316/100609/52530/67223/66942/103136/68845/14791/66420/66138/228889/448850/28071/73736/208366/68966/67832/223499/78581/12181/59028/54364/209011/69499/192170/66446/73674/57750/27993/15278/66181/16418/50911/69639/70285/64424/66362/69902/67205/68017/74097/67755/66161/67973/71151/245474/67276/67920/78651/52202/109075/66583/66467/216156/30946/382137/67390/67239/227715/216443/213773/72515/69962/27966/…	76	C1d/Nsun5/Nhp2/Rrp15/Ddx18/Pwp1/Pih1d1/Emg1/Polr2e/Bud23/Ddx27/Znhit3/Polr1f/Fcf1/Rpp40/Ngdn/Brix1/Dcaf13/Utp23/Bop1/Rcl1/Rpp30/Sirt7/Tsr2/Eif4a3/Exosc7/Wdr75/Wdr12/Imp4/Tfb2m/Nop10/Eif6/Exosc9/Exosc8/Rpf1/Polr1e/Exosc3/Mrto4/Utp11/Mrm2/Pop7/Ddx47/Pop4/Mphosph10/Eri2/Dkc1/Eri1/Mak16/Lsm6/Rbm34/Exosc4/Exosc1/Gtf2h5/Wdr18/Abt1/Fdxacb1/Mrm3/Rpf2/Exosc2/Mars1/Tbl3/Wdr43/Mettl18/Rrp9/Wdr74/Fbl/Rpp38/U…
GO:0006260	DNA replication	78/1989	273/28928	0.285714	4.15543	14.2337	4.08011e-28	1.15263e-25	9.67773e-26	68275/12447/27214/17218/12540/57441/56455/68240/12301/68145/56207/66403/12534/18974/67236/71988/72107/75826/106344/110749/19718/107373/20892/19075/15461/21877/21749/18393/19076/26428/19361/18538/74528/66044/13010/69270/56456/12448/27354/59001/18392/50927/19891/12545/72151/17220/381760/66979/56505/67967/245688/18970/109145/78833/56452/272551/66131/22036/69263/74386/216156/327762/382207/76843/21897…	78	Rpa1/Ccne1/Dbf4/Mcm5/Cdc42/Gmnn/Dynll1/Rpa3/Cacybp/Etaa1/Uchl5/Asf1a/Cdk1/Pole2/Cinp/Esco2/Dscc1/Senp2/Rfc4/Chaf1b/Rfc2/Fam111a/Cenpx/Prim1/Hras/Tk1/Terf1/Orc2/Prim2/Orc4/Rad51/Pcna/Mgme1/Dtd1/Cst3/Gins1/Actl6a/Ccne2/Nbn/Pole3/Orc1/Nasp/Rpa2/Cdc7/Rfc5/Mcm7/Ssbp1/Pole4/Ruvbl1/Pold3/Rbbp7/Polb/Gins4/Gins3/Orc6/Gins2/Tipin/Traip/Rfc3/Rmi1/Wdr18/Dna2/Jade3/Dtl/Wdhd1/Rmi2/Pclaf/Aicda/Pif1/Rbbp8/Pura/Z…
GO:0010257	NADH dehydrogenase complex assembly	38/1989	65/28928	0.584615	8.50264	16.4543	1.08882e-27	2.76833e-25	2.32435e-25	66108/69875/68198/17991/54405/66414/407785/66218/68194/68202/73694/67264/66495/68375/69487/66046/68493/66928/595136/66271/68197/70316/104130/66916/66091/66377/235169/68342/108755/76947/225887/75597/66706/230075/208501/102634451/102631912/100042503	38	Ndufa9/Ndufa11/Ndufb2/Ndufa2/Ndufa1/Ndufa12/Ndufs6/Ndufb9/Ndufb4/Ndufa5/Ndufaf7/Ndufb8/Ndufb3/Ndufa8/Ndufaf5/Ndufb5/Ndufaf4/Dmac1/Ndufs5/Tmem126a/Ndufc2/Ndufab1/Ndufb11/Ndufb7/Ndufa3/Ndufc1/Foxred1/Ndufb10/Lyrm2/Ndufaf6/Ndufs8/Ndufaf2/Ndufaf3/Ndufb6/Ndufaf8/Ndufab1-ps/Ndufb1/Ndufb4b
GO:0032981	mitochondrial respiratory chain complex I assembly	38/1989	65/28928	0.584615	8.50264	16.4543	1.08882e-27	2.76833e-25	2.32435e-25	66108/69875/68198/17991/54405/66414/407785/66218/68194/68202/73694/67264/66495/68375/69487/66046/68493/66928/595136/66271/68197/70316/104130/66916/66091/66377/235169/68342/108755/76947/225887/75597/66706/230075/208501/102634451/102631912/100042503	38	Ndufa9/Ndufa11/Ndufb2/Ndufa2/Ndufa1/Ndufa12/Ndufs6/Ndufb9/Ndufb4/Ndufa5/Ndufaf7/Ndufb8/Ndufb3/Ndufa8/Ndufaf5/Ndufb5/Ndufaf4/Dmac1/Ndufs5/Tmem126a/Ndufc2/Ndufab1/Ndufb11/Ndufb7/Ndufa3/Ndufc1/Foxred1/Ndufb10/Lyrm2/Ndufaf6/Ndufs8/Ndufaf2/Ndufaf3/Ndufb6/Ndufaf8/Ndufab1-ps/Ndufb1/Ndufb4b
GO:1901293	nucleoside phosphate biosynthetic process	83/1989	312/28928	0.266026	3.86907	13.845	1.82021e-27	4.4075e-25	3.70063e-25	66925/66108/11950/105446/69875/68198/22245/270076/11821/67680/17991/50799/54405/11486/66414/212627/20135/13382/18103/407785/66218/11564/22247/68194/14450/68202/72900/54391/433256/67264/21877/110639/22171/66495/21915/70456/68375/227620/110074/66046/94181/66592/106564/595136/66588/67054/665563/68197/12041/70316/104130/55936/19139/56749/110119/54369/66916/66091/66377/74450/18102/54342/218138/11534/9…	83	Sdhd/Ndufa9/Atp5pb/Gmpr2/Ndufa11/Ndufb2/Uck1/Gcdh/Aprt/Sdhb/Ndufa2/Slc25a13/Ndufa1/Ada/Ndufa12/Prpsap2/Rrm2/Dld/Nme2/Ndufs6/Ndufb9/Adsl/Umps/Ndufb4/Gart/Ndufa5/Ndufv2/Rfk/Acsl5/Ndufb8/Tk1/Prps2/Tyms/Ndufb3/Dtymk/Mpc2/Ndufa8/Uap1l1/Dut/Ndufb5/Nans/Stoml2/Ppcs/Ndufs5/Cmpk1/Paics/Mthfd2l/Ndufc2/Bckdk/Ndufab1/Ndufb11/Ctps2/Prps1/Dhodh/Mpi/Nme6/Ndufb7/Ndufa3/Ndufc1/Pank2/Nme1/Gnpnat1/Gmds/Adk/Kmo/Nduf…
GO:0071826	protein-RNA complex organization	63/1989	193/28928	0.326425	4.74752	14.1937	1.72823e-26	3.99457e-24	3.35393e-24	66877/20641/67959/68845/27756/68988/70767/226419/67332/448850/20595/27275/67832/16341/12181/68184/66978/20630/12729/75619/16865/98985/98221/78655/20638/16418/53975/14105/69902/54709/75062/68017/57905/56505/20901/22185/245474/50783/12812/69408/330361/26905/30946/67239/67229/100043508/237221/107686/66405/100042807/69731/71986/56844/50529/67242/68011/214572/66603/20826/56351/67204/102632439/20643	63	Crnkl1/Snrpd1/Puf60/Pih1d1/Lsm2/Prpf31/Prpf3/Dyrk3/Snrpd3/Znhit3/Smn1/Nufip1/Brix1/Eif3e/Bop1/Denr/Luc7l/Snrpc/Clns1a/Fastkd2/Eif2d/Clp1/Eif3m/Eif3j1/Snrpb/Eif6/Ddx20/Srsf10/Mrto4/Eif3i/Sf3a3/Mrm2/Isy1/Ruvbl1/Strap/U2af2/Dkc1/Lsm4/Coil/Dnajc17/Gcfc2/Eif2s3x/Abt1/Rpf2/Prpf18/Ptges3-ps/Gemin8/Snrpd2/Mcts2/Eif3j2/Gemin7/Ddx28/Tssc4/Mrps7/Gemin6/Snrpg/Prmt7/Gemin2/Snu13/Ptges3/Eif2s2/Snrpert/Snrpe
GO:0045333	cellular respiration	75/1989	271/28928	0.276753	4.02509	13.5952	4.05419e-26	8.91619e-24	7.48622e-24	12858/66925/66108/11950/69875/68198/110826/78920/11848/67680/17991/50799/54405/12534/71804/66414/66594/13382/67530/407785/66148/66218/11564/66445/68194/68202/72900/67267/66072/67264/66383/67876/66495/68002/14194/68375/56428/67472/66046/66592/595136/70556/68197/12850/70316/104130/66142/12857/67834/12866/66916/72170/66091/12868/110323/66377/74450/73467/68342/268697/68550/71832/434175/67892/56451/21…	75	Cox5a/Sdhd/Ndufa9/Atp5pb/Ndufa11/Ndufb2/Etfb/Dlst/Rhoa/Sdhb/Ndufa2/Slc25a13/Ndufa1/Cdk1/Mtfr2/Ndufa12/Uqcr11/Dld/Uqcrb/Ndufs6/Dnajc15/Ndufb9/Adsl/Cyc1/Ndufb4/Ndufa5/Ndufv2/Uqcc2/Sdhaf2/Ndufb8/Iscu/Coq10b/Ndufb3/Sdhaf4/Fh1/Ndufa8/Mtch2/Mtfr1/Ndufb5/Stoml2/Ndufs5/Slc25a33/Ndufc2/Coq7/Ndufab1/Ndufb11/Cox7b/Cox4i1/Idh3a/Cox7a2/Ndufb7/Chchd4/Ndufa3/Cox8a/Cox6b1/Ndufc1/Pank2/1700066M21Rik/Ndufb10/Ccnb1…
GO:0022618	protein-RNA complex assembly	61/1989	184/28928	0.331522	4.82165	14.1307	4.20823e-26	8.91619e-24	7.48622e-24	66877/20641/67959/68845/27756/68988/70767/67332/448850/20595/27275/67832/16341/12181/68184/66978/20630/12729/75619/16865/98985/98221/78655/20638/16418/53975/14105/69902/54709/75062/68017/57905/56505/20901/22185/245474/50783/12812/330361/26905/30946/67239/67229/100043508/237221/107686/66405/100042807/69731/71986/56844/50529/67242/68011/214572/66603/20826/56351/67204/102632439/20643	61	Crnkl1/Snrpd1/Puf60/Pih1d1/Lsm2/Prpf31/Prpf3/Snrpd3/Znhit3/Smn1/Nufip1/Brix1/Eif3e/Bop1/Denr/Luc7l/Snrpc/Clns1a/Fastkd2/Eif2d/Clp1/Eif3m/Eif3j1/Snrpb/Eif6/Ddx20/Srsf10/Mrto4/Eif3i/Sf3a3/Mrm2/Isy1/Ruvbl1/Strap/U2af2/Dkc1/Lsm4/Coil/Gcfc2/Eif2s3x/Abt1/Rpf2/Prpf18/Ptges3-ps/Gemin8/Snrpd2/Mcts2/Eif3j2/Gemin7/Ddx28/Tssc4/Mrps7/Gemin6/Snrpg/Prmt7/Gemin2/Snu13/Ptges3/Eif2s2/Snrpert/Snrpe
GO:0098813	nuclear chromosome segregation	82/1989	328/28928	0.25	3.636	13.046	3.52973e-25	7.17948e-23	6.02804e-23	67811/54141/12447/71846/66442/107995/12540/11848/16551/231600/54392/22680/11799/19183/12534/30939/13494/66140/217232/20877/69716/60411/72400/219114/223499/19357/26934/83815/72415/67052/52563/67849/66156/209011/21749/74117/66977/228421/108907/51944/12235/13589/20878/66934/56456/13605/67037/12448/14211/73804/12617/19384/56317/50883/56150/75430/30949/66165/102920/116733/12442/26951/68014/17350/57785…	82	Poldip2/Spag5/Ccne1/Syce2/Spc25/Cdc20/Cdc42/Rhoa/Kif11/Chfr/Ncapg/Zfp207/Birc5/Psmc3ip/Cdk1/Pttg1/Drg1/Ska2/Cdc27/Aurkb/Trip13/Cenpk/Pinx1/Ska3/Dcaf13/Rad21/Racgap1/Cenpq/Sgo1/Ndc80/Cdc23/Cdca5/Anapc11/Sirt7/Terf1/Actr3/Nuf2/Kif18a/Nusap1/Knstrn/Bub1/Mapre1/Aurka/Dsn1/Actl6a/Ect2/Pmf1/Ccne2/Smc2/Kif2c/Cenpc1/Ran/Anapc7/Chek2/Mad2l1/Anapc15/Lcmt1/Bccip/Cenpi/Vps4a/Ccnb2/Zw10/Zwilch/Mlh1/Rangrf/Mzt…
GO:0065004	protein-DNA complex assembly	56/1989	172/28928	0.325581	4.73525	13.3505	1.23175e-23	2.40901e-21	2.02266e-21	69792/67224/66929/80509/57441/21374/66999/15081/73139/66172/66403/66213/66336/60411/108671/67089/67955/67381/110749/66578/68776/226182/20892/21749/381379/19361/64424/59001/67733/50927/66464/19822/12615/12617/13486/108098/102920/72155/234959/235459/66467/21343/69790/24075/26886/24074/19646/53605/17955/192191/67219/15289/68705/93696/66311/625328	56	Med6/Med29/Asf1b/Med8/Gmnn/Tbp/Med28/H3f3b/Cenpv/Med11/Asf1a/Med7/Cenpp/Cenpk/Dnajc9/Psmc6/Sugt1/Med4/Chaf1b/Mis18a/Taf11/Taf5/Cenpx/Terf1/Med19/Rad51/Polr1e/Pole3/Itgb3bp/Nasp/Taf12/Rnf4/Cenpa/Cenpc1/Dr1/Med21/Cenpi/Cenpn/Med17/Gtf2a2/Gtf2h5/Taf6/Med30/Taf10/Cenph/Taf7/Rbbp4/Nap1l1/Nap1l4/Med9/Med18/Hmgb1/Gtf2f2/Chrac1/Cenpw/H3f3c
GO:0000280	nuclear division	98/1989	468/28928	0.209402	3.04554	12.1225	1.54453e-23	2.90887e-21	2.44235e-21	67811/54141/12447/71846/12034/66442/19385/107995/12540/11848/16551/231600/54392/22680/11799/22629/19183/12534/30939/13494/66140/20877/69716/60411/72400/219114/223499/19357/67203/26934/72415/67052/52563/67849/23825/66156/209011/20892/23997/21749/74117/66977/26428/67121/228421/108907/19361/51944/12235/386649/13589/20878/12448/14211/73804/19366/12617/19384/56317/50883/56150/19362/75430/30949/66165/1…	98	Poldip2/Spag5/Ccne1/Syce2/Phb2/Spc25/Ranbp1/Cdc20/Cdc42/Rhoa/Kif11/Chfr/Ncapg/Zfp207/Birc5/Ywhah/Psmc3ip/Cdk1/Pttg1/Drg1/Ska2/Aurkb/Trip13/Cenpk/Pinx1/Ska3/Dcaf13/Rad21/Nde1/Racgap1/Sgo1/Ndc80/Cdc23/Cdca5/Banf1/Anapc11/Sirt7/Cenpx/Psmd13/Terf1/Actr3/Nuf2/Orc4/Mastl/Kif18a/Nusap1/Rad51/Knstrn/Bub1/Nsfl1c/Mapre1/Aurka/Ccne2/Smc2/Kif2c/Rad54l/Cenpc1/Ran/Anapc7/Chek2/Mad2l1/Rad51ap1/Anapc15/Lcmt1/Bcc…
GO:0046390	ribose phosphate biosynthetic process	57/1989	185/28928	0.308108	4.48112	12.9068	1.0869e-22	1.97388e-20	1.65731e-20	66925/66108/11950/105446/69875/68198/22245/11821/67680/17991/50799/54405/11486/66414/212627/18103/407785/66218/11564/22247/68194/14450/68202/72900/54391/67264/110639/66495/68375/66046/66592/595136/66588/67054/68197/70316/104130/55936/19139/56749/54369/66916/66091/66377/18102/11534/68342/68055/214917/225887/23918/230075/100042069/79059/328099/102631912/18950	57	Sdhd/Ndufa9/Atp5pb/Gmpr2/Ndufa11/Ndufb2/Uck1/Aprt/Sdhb/Ndufa2/Slc25a13/Ndufa1/Ada/Ndufa12/Prpsap2/Nme2/Ndufs6/Ndufb9/Adsl/Umps/Ndufb4/Gart/Ndufa5/Ndufv2/Rfk/Ndufb8/Prps2/Ndufb3/Ndufa8/Ndufb5/Stoml2/Ndufs5/Cmpk1/Paics/Ndufc2/Ndufab1/Ndufb11/Ctps2/Prps1/Dhodh/Nme6/Ndufb7/Ndufa3/Ndufc1/Nme1/Adk/Ndufb10/Dmac2l/Antkmt/Ndufs8/Impdh2/Ndufb6/Impdh2-ps/Nme3/Prps1l3/Ndufb1/Pnp
GO:0009165	nucleotide biosynthetic process	65/1989	237/28928	0.274262	3.98886	12.5541	1.40222e-22	2.45871e-20	2.06439e-20	66925/66108/11950/105446/69875/68198/22245/11821/67680/17991/50799/54405/11486/66414/212627/20135/18103/407785/66218/11564/22247/68194/14450/68202/72900/54391/67264/110639/22171/66495/21915/68375/110074/66046/66592/595136/66588/67054/665563/68197/70316/104130/55936/19139/56749/54369/66916/66091/66377/18102/11534/98256/68342/68055/214917/225887/23918/26413/230075/100042069/79059/102216272/328099/1…	65	Sdhd/Ndufa9/Atp5pb/Gmpr2/Ndufa11/Ndufb2/Uck1/Aprt/Sdhb/Ndufa2/Slc25a13/Ndufa1/Ada/Ndufa12/Prpsap2/Rrm2/Nme2/Ndufs6/Ndufb9/Adsl/Umps/Ndufb4/Gart/Ndufa5/Ndufv2/Rfk/Ndufb8/Prps2/Tyms/Ndufb3/Dtymk/Ndufa8/Dut/Ndufb5/Stoml2/Ndufs5/Cmpk1/Paics/Mthfd2l/Ndufc2/Ndufab1/Ndufb11/Ctps2/Prps1/Dhodh/Nme6/Ndufb7/Ndufa3/Ndufc1/Nme1/Adk/Kmo/Ndufb10/Dmac2l/Antkmt/Ndufs8/Impdh2/Mapk1/Ndufb6/Impdh2-ps/Nme3/Ak6/Prps1l…
GO:0071824	protein-DNA complex organization	58/1989	193/28928	0.300518	4.37073	12.7666	1.85662e-22	3.14698e-20	2.64227e-20	69792/67224/66929/80509/57441/21374/66999/15081/73139/66172/66403/66213/66336/60411/108671/67089/67955/67381/110749/66578/68776/226182/20892/21749/381379/19361/64424/59001/67733/50927/66464/19822/12615/12617/13486/108098/102920/72155/234959/235459/66467/21343/57376/69790/24075/26886/24074/19646/53605/17955/192191/67219/15289/68705/93696/66311/625328/231506	58	Med6/Med29/Asf1b/Med8/Gmnn/Tbp/Med28/H3f3b/Cenpv/Med11/Asf1a/Med7/Cenpp/Cenpk/Dnajc9/Psmc6/Sugt1/Med4/Chaf1b/Mis18a/Taf11/Taf5/Cenpx/Terf1/Med19/Rad51/Polr1e/Pole3/Itgb3bp/Nasp/Taf12/Rnf4/Cenpa/Cenpc1/Dr1/Med21/Cenpi/Cenpn/Med17/Gtf2a2/Gtf2h5/Taf6/Smarce1/Med30/Taf10/Cenph/Taf7/Rbbp4/Nap1l1/Nap1l4/Med9/Med18/Hmgb1/Gtf2f2/Chrac1/Cenpw/H3f3c/Lin54
GO:0000819	sister chromatid segregation	63/1989	230/28928	0.273913	3.98379	12.3448	6.77936e-22	1.11203e-19	9.33687e-20	67811/54141/66442/107995/11848/16551/231600/54392/22680/11799/12534/13494/66140/217232/20877/69716/60411/72400/219114/19357/26934/67052/52563/67849/66156/66977/228421/108907/51944/12235/13589/56456/14211/73804/12617/19384/56317/50883/56150/75430/30949/66165/102920/116733/26951/68014/57785/76789/70099/66591/66468/21335/57376/223970/214444/268697/434175/209334/68501/381318/12237/67629/67045	63	Poldip2/Spag5/Spc25/Cdc20/Rhoa/Kif11/Chfr/Ncapg/Zfp207/Birc5/Cdk1/Drg1/Ska2/Cdc27/Aurkb/Trip13/Cenpk/Pinx1/Ska3/Rad21/Racgap1/Ndc80/Cdc23/Cdca5/Anapc11/Nuf2/Kif18a/Nusap1/Knstrn/Bub1/Mapre1/Actl6a/Smc2/Kif2c/Cenpc1/Ran/Anapc7/Chek2/Mad2l1/Anapc15/Lcmt1/Bccip/Cenpi/Vps4a/Zw10/Zwilch/Rangrf/Mzt1/Smc4/Mad2l1bp/Ska1/Tacc3/Smarce1/Rmi2/Cdk5rap2/Ccnb1/Ccnb1-ps/Gen1/Nsmce2/Nsl1/Bub3/Spc24/Riok2
GO:0006261	DNA-templated DNA replication	51/1989	156/28928	0.326923	4.75477	12.7773	9.64986e-22	1.53342e-19	1.28749e-19	12447/27214/17218/57441/56455/68145/66403/18974/72107/75826/106344/19718/107373/20892/19075/21877/18393/19076/26428/19361/18538/74528/69270/12448/27354/59001/18392/12545/72151/17220/381760/66979/67967/109145/78833/56452/272551/66131/22036/69263/216156/327762/218973/11628/225182/19290/66983/209334/16881/93696/69928	51	Ccne1/Dbf4/Mcm5/Gmnn/Dynll1/Etaa1/Asf1a/Pole2/Dscc1/Senp2/Rfc4/Rfc2/Fam111a/Cenpx/Prim1/Tk1/Orc2/Prim2/Orc4/Rad51/Pcna/Mgme1/Gins1/Ccne2/Nbn/Pole3/Orc1/Cdc7/Rfc5/Mcm7/Ssbp1/Pole4/Pold3/Gins4/Gins3/Orc6/Gins2/Tipin/Traip/Rfc3/Wdr18/Dna2/Wdhd1/Aicda/Rbbp8/Pura/Zfp830/Gen1/Lig1/Chrac1/Cenps
GO:0015980	energy derivation by oxidation of organic compounds	83/1989	380/28928	0.218421	3.17671	11.606	2.37671e-21	3.59094e-19	3.01503e-19	12858/66925/12846/66108/11950/69875/68198/19047/110826/78920/11848/67680/17991/19046/50799/54405/12534/71804/66414/66594/13382/67530/407785/66148/66218/11564/66445/68194/68202/72900/67267/66072/66840/67264/66383/67876/66495/68002/14194/68375/56428/67472/66046/66592/595136/70556/68197/12850/70316/104130/66142/12857/67834/12866/66916/72170/66091/12868/110323/66377/74450/319801/73467/68342/268697/68…	83	Cox5a/Sdhd/Comt/Ndufa9/Atp5pb/Ndufa11/Ndufb2/Ppp1cc/Etfb/Dlst/Rhoa/Sdhb/Ndufa2/Ppp1cb/Slc25a13/Ndufa1/Cdk1/Mtfr2/Ndufa12/Uqcr11/Dld/Uqcrb/Ndufs6/Dnajc15/Ndufb9/Adsl/Cyc1/Ndufb4/Ndufa5/Ndufv2/Uqcc2/Sdhaf2/Wdr45b/Ndufb8/Iscu/Coq10b/Ndufb3/Sdhaf4/Fh1/Ndufa8/Mtch2/Mtfr1/Ndufb5/Stoml2/Ndufs5/Slc25a33/Ndufc2/Coq7/Ndufab1/Ndufb11/Cox7b/Cox4i1/Idh3a/Cox7a2/Ndufb7/Chchd4/Ndufa3/Cox8a/Cox6b1/Ndufc1/Pank2/T…
GO:0009260	ribonucleotide biosynthetic process	54/1989	177/28928	0.305085	4.43715	12.4634	2.40102e-21	3.59094e-19	3.01503e-19	66925/66108/11950/105446/69875/68198/22245/11821/67680/17991/50799/54405/11486/66414/18103/407785/66218/11564/22247/68194/14450/68202/72900/54391/67264/110639/66495/68375/66046/66592/595136/66588/67054/68197/70316/104130/55936/56749/54369/66916/66091/66377/18102/11534/68342/68055/214917/225887/23918/230075/100042069/79059/102631912/18950	54	Sdhd/Ndufa9/Atp5pb/Gmpr2/Ndufa11/Ndufb2/Uck1/Aprt/Sdhb/Ndufa2/Slc25a13/Ndufa1/Ada/Ndufa12/Nme2/Ndufs6/Ndufb9/Adsl/Umps/Ndufb4/Gart/Ndufa5/Ndufv2/Rfk/Ndufb8/Prps2/Ndufb3/Ndufa8/Ndufb5/Stoml2/Ndufs5/Cmpk1/Paics/Ndufc2/Ndufab1/Ndufb11/Ctps2/Dhodh/Nme6/Ndufb7/Ndufa3/Ndufc1/Nme1/Adk/Ndufb10/Dmac2l/Antkmt/Ndufs8/Impdh2/Ndufb6/Impdh2-ps/Nme3/Ndufb1/Pnp
GO:0000070	mitotic sister chromatid segregation	56/1989	190/28928	0.294737	4.28665	12.3504	2.7909e-21	4.05478e-19	3.40448e-19	67811/54141/66442/107995/11848/16551/54392/22680/11799/12534/13494/66140/20877/69716/60411/72400/219114/19357/26934/67052/52563/67849/66156/66977/228421/108907/51944/12235/13589/14211/73804/12617/19384/56317/50883/56150/75430/30949/66165/102920/116733/26951/68014/57785/76789/70099/66591/66468/214444/268697/434175/209334/68501/381318/12237/67629	56	Poldip2/Spag5/Spc25/Cdc20/Rhoa/Kif11/Ncapg/Zfp207/Birc5/Cdk1/Drg1/Ska2/Aurkb/Trip13/Cenpk/Pinx1/Ska3/Rad21/Racgap1/Ndc80/Cdc23/Cdca5/Anapc11/Nuf2/Kif18a/Nusap1/Knstrn/Bub1/Mapre1/Smc2/Kif2c/Cenpc1/Ran/Anapc7/Chek2/Mad2l1/Anapc15/Lcmt1/Bccip/Cenpi/Vps4a/Zw10/Zwilch/Rangrf/Mzt1/Smc4/Mad2l1bp/Ska1/Cdk5rap2/Ccnb1/Ccnb1-ps/Gen1/Nsmce2/Nsl1/Bub3/Spc24
GO:0033044	regulation of chromosome organization	66/1989	257/28928	0.256809	3.73503	11.967	3.3267e-21	4.69896e-19	3.94535e-19	12462/66442/107995/28113/231600/54392/15081/22680/11799/56207/73139/18768/12534/217232/69535/20877/69716/72400/219114/20024/12465/19357/67052/72836/52563/66156/12469/21749/59125/66977/12235/56456/27354/14211/19822/12466/56317/101185/56150/56505/75430/30949/56292/245474/26951/68014/70099/66591/66468/21335/218973/57376/223970/214444/208084/268697/434175/209334/68501/15381/15078/26413/12237/56351/67…	66	Cct3/Spc25/Cdc20/Tinf2/Chfr/Ncapg/H3f3b/Zfp207/Birc5/Uchl5/Cenpv/Pkib/Cdk1/Cdc27/Ten1/Aurkb/Trip13/Pinx1/Ska3/Sub1/Cct5/Rad21/Ndc80/Pot1b/Cdc23/Anapc11/Cct8/Terf1/Nek7/Nuf2/Bub1/Actl6a/Nbn/Smc2/Rnf4/Cct6a/Anapc7/Pot1a/Mad2l1/Ruvbl1/Anapc15/Lcmt1/Naa10/Dkc1/Zw10/Zwilch/Smc4/Mad2l1bp/Ska1/Tacc3/Wdhd1/Smarce1/Rmi2/Cdk5rap2/Pif1/Ccnb1/Ccnb1-ps/Gen1/Nsmce2/Hnrnpc/H3f3a/Mapk1/Bub3/Ptges3/Spc24/Riok2
GO:0006457	protein folding	55/1989	185/28928	0.297297	4.32389	12.3238	4.01755e-21	5.51051e-19	4.62674e-19	12462/66917/66120/81489/66411/18637/67466/30933/15481/52653/217737/238831/12465/70356/64136/68816/14976/67199/19038/53381/12469/70225/68833/14828/66861/14827/59030/67738/67035/15502/12017/56031/23950/17713/12466/14228/56330/22327/19035/110920/72170/72726/93684/67943/98828/100043508/109054/72341/66101/56351/268373/15528/52838/100042424/50497	55	Cct3/Chordc1/Fkbp11/Dnajb1/Tbcb/Pfdn2/Pdcl/Tor2a/Hspa8/Nudcd2/Ahsa1/Ppwd1/Cct5/St13/Sdf2l1/Ppil1/Pfdn6/Pfdn1/Ppic/Prdx4/Cct8/Ppil3/Pdcl3/Hspa5/Dnajc10/Pdia3/Mkks/Ppid/Dnajb4/Dnaja1/Bag1/Ppie/Dnajb6/Grpel1/Cct6a/Fkbp4/Pdcd5/Vbp1/Ppib/Hspa13/Chchd4/Tbcc/Selenof/Mesd/Cdc123/Ptges3-ps/Pfdn4/Elp6/Ppih/Ptges3/Ppia/Hspe1/Dnlz/Pdcd5-ps/Hspa14
GO:0009142	nucleoside triphosphate biosynthetic process	45/1989	126/28928	0.357143	5.19428	12.8206	4.11798e-21	5.51051e-19	4.62674e-19	66925/66108/11950/69875/68198/22245/67680/17991/50799/54405/66414/18103/407785/66218/68194/68202/72900/67264/22171/66495/21915/68375/66046/66592/595136/68197/70316/104130/55936/54369/66916/66091/66377/18102/11534/68342/68055/214917/225887/23918/230075/100042069/79059/102631912/18950	45	Sdhd/Ndufa9/Atp5pb/Ndufa11/Ndufb2/Uck1/Sdhb/Ndufa2/Slc25a13/Ndufa1/Ndufa12/Nme2/Ndufs6/Ndufb9/Ndufb4/Ndufa5/Ndufv2/Ndufb8/Tyms/Ndufb3/Dtymk/Ndufa8/Ndufb5/Stoml2/Ndufs5/Ndufc2/Ndufab1/Ndufb11/Ctps2/Nme6/Ndufb7/Ndufa3/Ndufc1/Nme1/Adk/Ndufb10/Dmac2l/Antkmt/Ndufs8/Impdh2/Ndufb6/Impdh2-ps/Nme3/Ndufb1/Pnp
GO:0140014	mitotic nuclear division	69/1989	282/28928	0.244681	3.55864	11.7322	7.79814e-21	1.01676e-18	8.53691e-19	67811/54141/12034/66442/19385/107995/12540/11848/16551/54392/22680/11799/22629/12534/13494/66140/20877/69716/60411/72400/219114/19357/67203/26934/67052/52563/67849/23825/66156/66977/228421/108907/51944/12235/386649/13589/20878/14211/73804/12617/19384/56317/50883/56150/75430/30949/66165/102920/116733/12649/26951/68014/54369/57785/23980/76789/70099/66591/66468/214444/268697/52432/434175/209334/6850…	69	Poldip2/Spag5/Phb2/Spc25/Ranbp1/Cdc20/Cdc42/Rhoa/Kif11/Ncapg/Zfp207/Birc5/Ywhah/Cdk1/Drg1/Ska2/Aurkb/Trip13/Cenpk/Pinx1/Ska3/Rad21/Nde1/Racgap1/Ndc80/Cdc23/Cdca5/Banf1/Anapc11/Nuf2/Kif18a/Nusap1/Knstrn/Bub1/Nsfl1c/Mapre1/Aurka/Smc2/Kif2c/Cenpc1/Ran/Anapc7/Chek2/Mad2l1/Anapc15/Lcmt1/Bccip/Cenpi/Vps4a/Chek1/Zw10/Zwilch/Nme6/Rangrf/Pebp1/Mzt1/Smc4/Mad2l1bp/Ska1/Cdk5rap2/Ccnb1/Ppp2r2d/Ccnb1-ps/Gen1/N…
GO:0009451	RNA modification	49/1989	151/28928	0.324503	4.71957	12.4519	8.68886e-21	1.10457e-18	9.27422e-19	100609/52530/108943/14791/66138/66246/17299/224907/70359/66628/54351/71916/52686/105638/69185/57773/72167/68857/68730/15278/66181/77766/230734/56361/68017/54632/245474/76357/67384/66926/382137/67390/227682/11628/228019/52575/14113/68736/66965/433813/72341/78697/69606/15381/60532/328162/68205/69372/100233175	49	Nsun5/Nhp2/Trmt10a/Emg1/Bud23/Osgep/Mettl1/Dus3l/Gtpbp3/Thg1l/Elp5/Dus4l/Mettl2/Dph3/Dtwd1/Wdr4/Thumpd2/Dtwd2/Dus1l/Tfb2m/Nop10/Elp4/Yrdc/Pus1/Mrm2/Ftsj1/Dkc1/Trmt5/Bag4/Trmt6/Fdxacb1/Mrm3/Trub2/Aicda/Mettl8/Trmt10c/Fbl/Tyw5/Ctu2/Pusl1/Elp6/Pus7/Mtfmt/Hnrnpc/Wtap/Trmt61a/Urm1/Mocs3/Gon7
GO:0019693	ribose phosphate metabolic process	82/1989	392/28928	0.209184	3.04237	11.0626	7.19378e-20	8.92205e-18	7.49114e-18	14679/66925/66108/11950/105446/69875/68198/22245/19335/11821/11848/67680/17991/50799/15481/54405/11486/66437/66414/71207/15254/19052/212627/50773/18103/407785/67153/66218/11564/22247/68194/14450/68202/72900/54391/12015/67264/72141/110639/53893/66495/68375/56428/16418/66046/66592/595136/66588/67054/74167/19384/107569/68197/70316/104130/55936/19139/56749/110119/54369/66916/60530/66091/66377/18102/3…	82	Gnai3/Sdhd/Ndufa9/Atp5pb/Gmpr2/Ndufa11/Ndufb2/Uck1/Rab23/Aprt/Rhoa/Sdhb/Ndufa2/Slc25a13/Hspa8/Ndufa1/Ada/Fis1/Ndufa12/Nudt4/Hint1/Ppp2ca/Prpsap2/Nt5c/Nme2/Ndufs6/Rnaseh2b/Ndufb9/Adsl/Umps/Ndufb4/Gart/Ndufa5/Ndufv2/Rfk/Bad/Ndufb8/Adpgk/Prps2/Nudt5/Ndufb3/Ndufa8/Mtch2/Eif6/Ndufb5/Stoml2/Ndufs5/Cmpk1/Paics/Nudt9/Ran/Nt5c3/Ndufc2/Ndufab1/Ndufb11/Ctps2/Prps1/Dhodh/Mpi/Nme6/Ndufb7/Fignl1/Ndufa3/Ndufc1/…
GO:0072522	purine-containing compound biosynthetic process	63/1989	252/28928	0.25	3.636	11.42	1.17875e-19	1.42713e-17	1.19825e-17	66925/66108/11950/105446/69875/68198/270076/11821/67680/17991/50799/54405/11486/66414/212627/13382/18103/407785/66218/11564/68194/14450/68202/72900/433256/67264/110639/66495/70456/68375/66046/66592/106564/595136/67054/665563/68197/12041/70316/104130/19139/54369/66916/66091/66377/74450/18102/11534/98256/68342/68055/214917/225887/23918/66902/66812/230075/100042069/73132/79059/328099/102631912/18950	63	Sdhd/Ndufa9/Atp5pb/Gmpr2/Ndufa11/Ndufb2/Gcdh/Aprt/Sdhb/Ndufa2/Slc25a13/Ndufa1/Ada/Ndufa12/Prpsap2/Dld/Nme2/Ndufs6/Ndufb9/Adsl/Ndufb4/Gart/Ndufa5/Ndufv2/Acsl5/Ndufb8/Prps2/Ndufb3/Mpc2/Ndufa8/Ndufb5/Stoml2/Ppcs/Ndufs5/Paics/Mthfd2l/Ndufc2/Bckdk/Ndufab1/Ndufb11/Prps1/Nme6/Ndufb7/Ndufa3/Ndufc1/Pank2/Nme1/Adk/Kmo/Ndufb10/Dmac2l/Antkmt/Ndufs8/Impdh2/Mtap/Ppcdc/Ndufb6/Impdh2-ps/Slc25a16/Nme3/Prps1l3/Ndu…
GO:0009201	ribonucleoside triphosphate biosynthetic process	42/1989	119/28928	0.352941	5.13317	12.2764	1.41518e-19	1.67353e-17	1.40513e-17	66925/66108/11950/69875/68198/22245/67680/17991/50799/54405/66414/18103/407785/66218/68194/68202/72900/67264/66495/68375/66046/66592/595136/68197/70316/104130/55936/54369/66916/66091/66377/18102/68342/68055/214917/225887/23918/230075/100042069/79059/102631912/18950	42	Sdhd/Ndufa9/Atp5pb/Ndufa11/Ndufb2/Uck1/Sdhb/Ndufa2/Slc25a13/Ndufa1/Ndufa12/Nme2/Ndufs6/Ndufb9/Ndufb4/Ndufa5/Ndufv2/Ndufb8/Ndufb3/Ndufa8/Ndufb5/Stoml2/Ndufs5/Ndufc2/Ndufab1/Ndufb11/Ctps2/Nme6/Ndufb7/Ndufa3/Ndufc1/Nme1/Ndufb10/Dmac2l/Antkmt/Ndufs8/Impdh2/Ndufb6/Impdh2-ps/Nme3/Ndufb1/Pnp
GO:0044772	mitotic cell cycle phase transition	89/1989	455/28928	0.195604	2.84487	10.7779	1.96755e-19	2.27386e-17	1.90918e-17	12313/12447/27214/12034/66442/107995/12567/59046/231600/15481/68145/22680/54394/11799/12534/19052/68067/20135/217232/20877/66671/69716/67153/72400/219114/19357/75826/67052/52563/67849/240665/66156/214498/66977/67121/12235/19650/56456/53317/54124/13684/12448/27354/18392/50927/19891/12545/56317/50883/56150/17193/75430/30949/210766/234664/116733/19684/12649/12442/26951/68014/66591/11792/66468/12314/…	89	Calm1/Ccne1/Dbf4/Phb2/Spc25/Cdc20/Cdk4/Arpp19/Chfr/Hspa8/Etaa1/Zfp207/Crlf3/Birc5/Cdk1/Ppp2ca/Mrnip/Rrm2/Cdc27/Aurkb/Ccnh/Trip13/Rnaseh2b/Pinx1/Ska3/Rad21/Senp2/Ndc80/Cdc23/Cdca5/Ccnj/Anapc11/Cdc73/Nuf2/Mastl/Bub1/Rbl1/Actl6a/Plrg1/Cks1b/Eif4e/Ccne2/Nbn/Orc1/Nasp/Rpa2/Cdc7/Anapc7/Chek2/Mad2l1/Mbd4/Anapc15/Lcmt1/Brcc3/Nae1/Vps4a/Rdx/Chek1/Ccnb2/Zw10/Zwilch/Mad2l1bp/Apex1/Ska1/Calm2/Tacc3/Dtl/Smarc…
GO:0009145	purine nucleoside triphosphate biosynthetic process	41/1989	115/28928	0.356522	5.18525	12.2195	2.49174e-19	2.81567e-17	2.3641e-17	66925/66108/11950/69875/68198/67680/17991/50799/54405/66414/18103/407785/66218/68194/68202/72900/67264/66495/68375/66046/66592/595136/68197/70316/104130/54369/66916/66091/66377/18102/11534/68342/68055/214917/225887/23918/230075/100042069/79059/102631912/18950	41	Sdhd/Ndufa9/Atp5pb/Ndufa11/Ndufb2/Sdhb/Ndufa2/Slc25a13/Ndufa1/Ndufa12/Nme2/Ndufs6/Ndufb9/Ndufb4/Ndufa5/Ndufv2/Ndufb8/Ndufb3/Ndufa8/Ndufb5/Stoml2/Ndufs5/Ndufc2/Ndufab1/Ndufb11/Nme6/Ndufb7/Ndufa3/Ndufc1/Nme1/Adk/Ndufb10/Dmac2l/Antkmt/Ndufs8/Impdh2/Ndufb6/Impdh2-ps/Nme3/Ndufb1/Pnp
GO:0006302	double-strand break repair	70/1989	312/28928	0.224359	3.26308	10.9207	6.94335e-19	7.67542e-17	6.44445e-17	68275/80886/17218/68240/70238/64050/68067/69716/71991/71988/19357/14375/70620/72836/56515/107260/67849/14194/59029/19361/73247/56456/27354/19366/19891/57434/12545/50883/101185/17220/13990/56505/18294/19362/67711/210766/56397/18970/109145/272551/12649/214763/17350/66595/237911/75317/74386/60530/327762/57376/223970/72612/66209/225182/20422/72931/73747/234396/237211/15270/209334/66962/232314/27401/1…	70	Rpa1/Senp3/Mcm5/Rpa3/Rnf168/Yeats4/Mrnip/Trip13/Ercc8/Esco2/Rad21/Xrcc6/Ube2v2/Pot1b/Rnf138/Otub1/Cdca5/Fh1/Psmd14/Rad51/Mrgbp/Actl6a/Nbn/Rad54l/Rpa2/Xrcc2/Cdc7/Chek2/Pot1a/Mcm7/Smarcad1/Ruvbl1/Ogg1/Rad51ap1/Nsmce1/Brcc3/Morf4l2/Polb/Gins4/Gins2/Chek1/Cgas/Mlh1/Aste1/Brip1/Parpbp/Rmi1/Fignl1/Dna2/Smarce1/Rmi2/Hpf1/Inip/Rbbp8/Sem1/Swi5/Shld1/Ankle1/Fancb/H2ax/Gen1/Swsap1/Ppp4r2/Skp2/Lig1/Nsmce2/Ub…
GO:0042776	proton motive force-driven mitochondrial ATP synthesis	31/1989	67/28928	0.462687	6.72931	12.7574	7.54006e-19	8.1577e-17	6.84938e-17	66925/66108/11950/69875/68198/67680/17991/54405/66414/407785/66218/68194/68202/72900/67264/66495/68375/66046/66592/595136/68197/70316/104130/66916/66091/66377/68342/214917/225887/230075/102631912	31	Sdhd/Ndufa9/Atp5pb/Ndufa11/Ndufb2/Sdhb/Ndufa2/Ndufa1/Ndufa12/Ndufs6/Ndufb9/Ndufb4/Ndufa5/Ndufv2/Ndufb8/Ndufb3/Ndufa8/Ndufb5/Stoml2/Ndufs5/Ndufc2/Ndufab1/Ndufb11/Ndufb7/Ndufa3/Ndufc1/Ndufb10/Antkmt/Ndufs8/Ndufb6/Ndufb1
GO:0009259	ribonucleotide metabolic process	79/1989	383/28928	0.206266	2.99994	10.706	8.26469e-19	8.7554e-17	7.35122e-17	14679/66925/66108/11950/105446/69875/68198/22245/19335/11821/11848/67680/17991/50799/15481/54405/11486/66437/66414/71207/15254/19052/50773/18103/407785/67153/66218/11564/22247/68194/14450/68202/72900/54391/12015/67264/72141/110639/53893/66495/68375/56428/16418/66046/66592/595136/66588/67054/74167/19384/107569/68197/70316/104130/55936/56749/110119/54369/66916/60530/66091/66377/18102/319801/56524/1…	79	Gnai3/Sdhd/Ndufa9/Atp5pb/Gmpr2/Ndufa11/Ndufb2/Uck1/Rab23/Aprt/Rhoa/Sdhb/Ndufa2/Slc25a13/Hspa8/Ndufa1/Ada/Fis1/Ndufa12/Nudt4/Hint1/Ppp2ca/Nt5c/Nme2/Ndufs6/Rnaseh2b/Ndufb9/Adsl/Umps/Ndufb4/Gart/Ndufa5/Ndufv2/Rfk/Bad/Ndufb8/Adpgk/Prps2/Nudt5/Ndufb3/Ndufa8/Mtch2/Eif6/Ndufb5/Stoml2/Ndufs5/Cmpk1/Paics/Nudt9/Ran/Nt5c3/Ndufc2/Ndufab1/Ndufb11/Ctps2/Dhodh/Mpi/Nme6/Ndufb7/Fignl1/Ndufa3/Ndufc1/Nme1/Tigar/Pal…
GO:0072594	establishment of protein localization to organelle	88/1989	459/28928	0.191721	2.78839	10.4945	1.20146e-18	1.24682e-16	1.04685e-16	12462/27061/110750/66525/12034/19335/641376/27681/68051/53600/66384/27643/15481/16647/66437/12534/30055/445007/56322/30056/69019/16648/70478/66148/12465/223696/16646/71446/72836/27418/12469/67604/21749/68115/22218/27058/14828/69482/30059/56428/67713/13605/67890/16649/67437/15502/17713/19384/12466/101185/69923/110379/56330/66271/245474/70160/116733/71805/381038/72170/66624/18769/235442/67384/74504…	88	Cct3/Bcap31/Cse1l/Timm50/Phb2/Rab23/Tomm40l/Snf8/Nutf2/Timm23/Srp19/Ubl4a/Hspa8/Kpna2/Fis1/Cdk1/Timm13/Nup85/Timm22/Timm9/Spcs1/Kpna3/Mipep/Dnajc15/Cct5/Tomm22/Kpna1/Get1/Pot1b/Mkln1/Cct8/Get4/Terf1/Maip1/Sumo1/Srp9/Hspa5/Nup35/Timm10/Mtch2/Dnajc19/Ect2/Ufm1/Kpna4/Ssr3/Dnaja1/Grpel1/Ran/Cct6a/Pot1a/Agk/Sec13/Pdcd5/Tmem126a/Dkc1/Vps36/Vps4a/Nup93/Parl/Chchd4/Spcs2/Pkig/Rab8b/Bag4/Fam53a/Pex2/Lamp3…
GO:0009206	purine ribonucleoside triphosphate biosynthetic process	40/1989	114/28928	0.350877	5.10316	11.9274	1.31809e-18	1.3405e-16	1.12551e-16	66925/66108/11950/69875/68198/67680/17991/50799/54405/66414/18103/407785/66218/68194/68202/72900/67264/66495/68375/66046/66592/595136/68197/70316/104130/54369/66916/66091/66377/18102/68342/68055/214917/225887/23918/230075/100042069/79059/102631912/18950	40	Sdhd/Ndufa9/Atp5pb/Ndufa11/Ndufb2/Sdhb/Ndufa2/Slc25a13/Ndufa1/Ndufa12/Nme2/Ndufs6/Ndufb9/Ndufb4/Ndufa5/Ndufv2/Ndufb8/Ndufb3/Ndufa8/Ndufb5/Stoml2/Ndufs5/Ndufc2/Ndufab1/Ndufb11/Nme6/Ndufb7/Ndufa3/Ndufc1/Nme1/Ndufb10/Dmac2l/Antkmt/Ndufs8/Impdh2/Ndufb6/Impdh2-ps/Nme3/Ndufb1/Pnp
GO:0009152	purine ribonucleotide biosynthetic process	48/1989	162/28928	0.296296	4.30933	11.4772	1.50748e-18	1.50304e-16	1.26199e-16	66925/66108/11950/105446/69875/68198/11821/67680/17991/50799/54405/11486/66414/18103/407785/66218/11564/68194/14450/68202/72900/67264/110639/66495/68375/66046/66592/595136/67054/68197/70316/104130/54369/66916/66091/66377/18102/11534/68342/68055/214917/225887/23918/230075/100042069/79059/102631912/18950	48	Sdhd/Ndufa9/Atp5pb/Gmpr2/Ndufa11/Ndufb2/Aprt/Sdhb/Ndufa2/Slc25a13/Ndufa1/Ada/Ndufa12/Nme2/Ndufs6/Ndufb9/Adsl/Ndufb4/Gart/Ndufa5/Ndufv2/Ndufb8/Prps2/Ndufb3/Ndufa8/Ndufb5/Stoml2/Ndufs5/Paics/Ndufc2/Ndufab1/Ndufb11/Nme6/Ndufb7/Ndufa3/Ndufc1/Nme1/Adk/Ndufb10/Dmac2l/Antkmt/Ndufs8/Impdh2/Ndufb6/Impdh2-ps/Nme3/Ndufb1/Pnp
GO:0006164	purine nucleotide biosynthetic process	53/1989	198/28928	0.267677	3.89309	11.0995	3.68675e-18	3.60522e-16	3.02702e-16	66925/66108/11950/105446/69875/68198/11821/67680/17991/50799/54405/11486/66414/212627/18103/407785/66218/11564/68194/14450/68202/72900/67264/110639/66495/68375/66046/66592/595136/67054/665563/68197/70316/104130/19139/54369/66916/66091/66377/18102/11534/98256/68342/68055/214917/225887/23918/230075/100042069/79059/328099/102631912/18950	53	Sdhd/Ndufa9/Atp5pb/Gmpr2/Ndufa11/Ndufb2/Aprt/Sdhb/Ndufa2/Slc25a13/Ndufa1/Ada/Ndufa12/Prpsap2/Nme2/Ndufs6/Ndufb9/Adsl/Ndufb4/Gart/Ndufa5/Ndufv2/Ndufb8/Prps2/Ndufb3/Ndufa8/Ndufb5/Stoml2/Ndufs5/Paics/Mthfd2l/Ndufc2/Ndufab1/Ndufb11/Prps1/Nme6/Ndufb7/Ndufa3/Ndufc1/Nme1/Adk/Kmo/Ndufb10/Dmac2l/Antkmt/Ndufs8/Impdh2/Ndufb6/Impdh2-ps/Nme3/Prps1l3/Ndufb1/Pnp
GO:0000387	spliceosomal snRNP assembly	23/1989	37/28928	0.621622	9.04086	13.2984	3.82726e-18	3.672e-16	3.08309e-16	20641/27756/68988/70767/67332/20595/20630/12729/20638/53975/20901/50783/12812/237221/107686/69731/56844/67242/68011/214572/66603/102632439/20643	23	Snrpd1/Lsm2/Prpf31/Prpf3/Snrpd3/Smn1/Snrpc/Clns1a/Snrpb/Ddx20/Strap/Lsm4/Coil/Gemin8/Snrpd2/Gemin7/Tssc4/Gemin6/Snrpg/Prmt7/Gemin2/Snrpert/Snrpe
GO:0009141	nucleoside triphosphate metabolic process	66/1989	294/28928	0.22449	3.26498	10.6066	6.73174e-18	6.33905e-16	5.3224e-16	14679/66925/66108/11950/69875/68198/22245/19335/11848/67680/17991/50799/15481/54405/11486/66437/66414/19052/18103/407785/66218/68194/68202/72900/12015/67264/72141/22171/53893/66495/21915/68375/110074/56428/16418/66046/66592/595136/19384/68197/70316/104130/55936/110119/54369/66916/60530/66091/66377/18102/319801/12183/11534/68342/66422/105787/68055/214917/225887/23918/19082/230075/100042069/79059/1…	66	Gnai3/Sdhd/Ndufa9/Atp5pb/Ndufa11/Ndufb2/Uck1/Rab23/Rhoa/Sdhb/Ndufa2/Slc25a13/Hspa8/Ndufa1/Ada/Fis1/Ndufa12/Ppp2ca/Nme2/Ndufs6/Ndufb9/Ndufb4/Ndufa5/Ndufv2/Bad/Ndufb8/Adpgk/Tyms/Nudt5/Ndufb3/Dtymk/Ndufa8/Dut/Mtch2/Eif6/Ndufb5/Stoml2/Ndufs5/Ran/Ndufc2/Ndufab1/Ndufb11/Ctps2/Mpi/Nme6/Ndufb7/Fignl1/Ndufa3/Ndufc1/Nme1/Tigar/Bpgm/Adk/Ndufb10/Dctpp1/Prkaa1/Dmac2l/Antkmt/Ndufs8/Impdh2/Prkag1/Ndufb6/Impdh2-…
GO:0042775	mitochondrial ATP synthesis coupled electron transport	33/1989	81/28928	0.407407	5.92533	12.0616	6.89344e-18	6.3733e-16	5.35116e-16	12858/66925/67680/12534/66414/66594/13382/67530/407785/66148/66218/66445/72900/66072/67264/66383/68375/56428/68197/12850/66142/12857/12866/12868/268697/434175/67892/66152/225887/12859/13063/14004/230075	33	Cox5a/Sdhd/Sdhb/Cdk1/Ndufa12/Uqcr11/Dld/Uqcrb/Ndufs6/Dnajc15/Ndufb9/Cyc1/Ndufv2/Sdhaf2/Ndufb8/Iscu/Ndufa8/Mtch2/Ndufc2/Coq7/Cox7b/Cox4i1/Cox7a2/Cox8a/Ccnb1/Ccnb1-ps/Coa6/Uqcr10/Ndufs8/Cox5b/Cycs/Chchd2/Ndufb6
GO:2001251	negative regulation of chromosome organization	37/1989	102/28928	0.362745	5.27576	11.7544	7.11984e-18	6.46507e-16	5.42821e-16	66442/107995/28113/15081/22680/11799/69535/20877/69716/72400/219114/20024/19357/67052/72836/21749/66977/12235/27354/101185/56150/75430/30949/56292/26951/68014/66591/66468/214444/208084/268697/434175/209334/15381/15078/12237/67629	37	Spc25/Cdc20/Tinf2/H3f3b/Zfp207/Birc5/Ten1/Aurkb/Trip13/Pinx1/Ska3/Sub1/Rad21/Ndc80/Pot1b/Terf1/Nuf2/Bub1/Nbn/Pot1a/Mad2l1/Anapc15/Lcmt1/Naa10/Zw10/Zwilch/Mad2l1bp/Ska1/Cdk5rap2/Pif1/Ccnb1/Ccnb1-ps/Gen1/Hnrnpc/H3f3a/Bub3/Spc24
GO:0006310	DNA recombination	72/1989	341/28928	0.211144	3.07087	10.4526	7.66173e-18	6.83507e-16	5.73887e-16	68275/80886/17218/68240/70238/56207/19183/64050/68067/69716/19357/14375/72836/56515/20892/59029/19361/73247/56456/27354/66362/19366/19891/57434/12545/22256/17220/13990/56505/58186/19362/67278/67711/56397/18970/109145/272551/12649/214763/17350/66595/237911/75317/74386/60530/11792/223970/66209/321006/11628/208084/225182/20422/72931/73747/234396/237211/15270/209334/66962/232314/27401/97165/16881/685…	72	Rpa1/Senp3/Mcm5/Rpa3/Rnf168/Uchl5/Psmc3ip/Yeats4/Mrnip/Trip13/Rad21/Xrcc6/Pot1b/Rnf138/Cenpx/Psmd14/Rad51/Mrgbp/Actl6a/Nbn/Exosc3/Rad54l/Rpa2/Xrcc2/Cdc7/Ung/Mcm7/Smarcad1/Ruvbl1/Rad18/Rad51ap1/Pagr1a/Nsmce1/Morf4l2/Polb/Gins4/Gins2/Chek1/Cgas/Mlh1/Aste1/Brip1/Parpbp/Rmi1/Fignl1/Apex1/Rmi2/Inip/Dcaf1/Aicda/Pif1/Rbbp8/Sem1/Swi5/Shld1/Ankle1/Fancb/H2ax/Gen1/Swsap1/Ppp4r2/Skp2/Hmgb2/Lig1/Nsmce2/Hmgb1…
GO:0015986	proton motive force-driven ATP synthesis	31/1989	73/28928	0.424658	6.17622	12.0321	1.6292e-17	1.42836e-15	1.19928e-15	66925/66108/11950/69875/68198/67680/17991/54405/66414/407785/66218/68194/68202/72900/67264/66495/68375/66046/66592/595136/68197/70316/104130/66916/66091/66377/68342/214917/225887/230075/102631912	31	Sdhd/Ndufa9/Atp5pb/Ndufa11/Ndufb2/Sdhb/Ndufa2/Ndufa1/Ndufa12/Ndufs6/Ndufb9/Ndufb4/Ndufa5/Ndufv2/Ndufb8/Ndufb3/Ndufa8/Ndufb5/Stoml2/Ndufs5/Ndufc2/Ndufab1/Ndufb11/Ndufb7/Ndufa3/Ndufc1/Ndufb10/Antkmt/Ndufs8/Ndufb6/Ndufb1
GO:0042773	ATP synthesis coupled electron transport	33/1989	83/28928	0.39759	5.78255	11.8561	1.67198e-17	1.44102e-15	1.20991e-15	12858/66925/67680/12534/66414/66594/13382/67530/407785/66148/66218/66445/72900/66072/67264/66383/68375/56428/68197/12850/66142/12857/12866/12868/268697/434175/67892/66152/225887/12859/13063/14004/230075	33	Cox5a/Sdhd/Sdhb/Cdk1/Ndufa12/Uqcr11/Dld/Uqcrb/Ndufs6/Dnajc15/Ndufb9/Cyc1/Ndufv2/Sdhaf2/Ndufb8/Iscu/Ndufa8/Mtch2/Ndufc2/Coq7/Cox7b/Cox4i1/Cox7a2/Cox8a/Ccnb1/Ccnb1-ps/Coa6/Uqcr10/Ndufs8/Cox5b/Cycs/Chchd2/Ndufb6
GO:0008608	attachment of spindle microtubules to kinetochore	26/1989	51/28928	0.509804	7.41458	12.4582	2.31434e-17	1.9614e-15	1.64683e-15	54141/66442/12540/22680/11799/12534/66140/20877/219114/26934/72415/67052/66977/51944/13589/66934/13605/67037/73804/12617/66468/268697/434175/381318/12237/67629	26	Spag5/Spc25/Cdc42/Zfp207/Birc5/Cdk1/Ska2/Aurkb/Ska3/Racgap1/Sgo1/Ndc80/Nuf2/Knstrn/Mapre1/Dsn1/Ect2/Pmf1/Kif2c/Cenpc1/Ska1/Ccnb1/Ccnb1-ps/Nsl1/Bub3/Spc24
GO:0006163	purine nucleotide metabolic process	85/1989	456/28928	0.186404	2.71105	10.0073	2.79996e-17	2.33406e-15	1.95973e-15	14679/66925/66108/11950/105446/69875/68198/19335/78920/11821/11848/67680/17991/50799/15481/54405/11486/66437/66414/71207/15254/19052/212627/50773/18103/407785/67725/66218/11564/68194/14450/68202/72900/67993/12015/67264/72141/110639/53893/66646/66495/68375/56428/16418/66046/66592/595136/71336/67054/74167/665563/19384/68197/70316/104130/19139/14148/110119/54369/266690/66916/60530/66091/66377/18102/…	85	Gnai3/Sdhd/Ndufa9/Atp5pb/Gmpr2/Ndufa11/Ndufb2/Rab23/Dlst/Aprt/Rhoa/Sdhb/Ndufa2/Slc25a13/Hspa8/Ndufa1/Ada/Fis1/Ndufa12/Nudt4/Hint1/Ppp2ca/Prpsap2/Nt5c/Nme2/Ndufs6/Nudt13/Ndufb9/Adsl/Ndufb4/Gart/Ndufa5/Ndufv2/Nudt12/Bad/Ndufb8/Adpgk/Prps2/Nudt5/Rpe/Ndufb3/Ndufa8/Mtch2/Eif6/Ndufb5/Stoml2/Ndufs5/Rbks/Paics/Nudt9/Mthfd2l/Ran/Ndufc2/Ndufab1/Ndufb11/Prps1/Fdx1/Mpi/Nme6/Cyb5r4/Ndufb7/Fignl1/Ndufa3/Ndufc1…
GO:0000725	recombinational repair	49/1989	183/28928	0.26776	3.89429	10.6725	6.65649e-17	5.4594e-15	4.58383e-15	68275/80886/17218/68240/64050/68067/19357/14375/56515/59029/19361/73247/56456/27354/19366/19891/57434/12545/17220/56505/19362/67711/56397/109145/272551/12649/214763/66595/75317/74386/60530/223970/66209/225182/20422/72931/73747/234396/237211/15270/209334/66962/232314/27401/68501/93765/623474/15469/113002583	49	Rpa1/Senp3/Mcm5/Rpa3/Yeats4/Mrnip/Rad21/Xrcc6/Rnf138/Psmd14/Rad51/Mrgbp/Actl6a/Nbn/Rad54l/Rpa2/Xrcc2/Cdc7/Mcm7/Ruvbl1/Rad51ap1/Nsmce1/Morf4l2/Gins4/Gins2/Chek1/Cgas/Aste1/Parpbp/Rmi1/Fignl1/Rmi2/Inip/Rbbp8/Sem1/Swi5/Shld1/Ankle1/Fancb/H2ax/Gen1/Swsap1/Ppp4r2/Skp2/Nsmce2/Ube2n/Rad54b/Prmt1/Shld3
GO:0000724	double-strand break repair via homologous recombination	48/1989	178/28928	0.269663	3.92198	10.6254	1.01133e-16	8.1629e-15	6.85375e-15	68275/80886/17218/68240/64050/68067/19357/56515/59029/19361/73247/56456/27354/19366/19891/57434/12545/17220/56505/19362/67711/56397/109145/272551/12649/214763/66595/75317/74386/60530/223970/66209/225182/20422/72931/73747/234396/237211/15270/209334/66962/232314/27401/68501/93765/623474/15469/113002583	48	Rpa1/Senp3/Mcm5/Rpa3/Yeats4/Mrnip/Rad21/Rnf138/Psmd14/Rad51/Mrgbp/Actl6a/Nbn/Rad54l/Rpa2/Xrcc2/Cdc7/Mcm7/Ruvbl1/Rad51ap1/Nsmce1/Morf4l2/Gins4/Gins2/Chek1/Cgas/Aste1/Parpbp/Rmi1/Fignl1/Rmi2/Inip/Rbbp8/Sem1/Swi5/Shld1/Ankle1/Fancb/H2ax/Gen1/Swsap1/Ppp4r2/Skp2/Nsmce2/Ube2n/Rad54b/Prmt1/Shld3
GO:1905818	regulation of chromosome separation	31/1989	78/28928	0.397436	5.7803	11.487	1.59782e-16	1.26952e-14	1.06591e-14	66442/107995/231600/22680/11799/20877/69716/219114/19357/67052/52563/66156/66977/12235/14211/56317/56150/75430/30949/26951/68014/70099/66591/66468/214444/268697/434175/209334/68501/12237/67629	31	Spc25/Cdc20/Chfr/Zfp207/Birc5/Aurkb/Trip13/Ska3/Rad21/Ndc80/Cdc23/Anapc11/Nuf2/Bub1/Smc2/Anapc7/Mad2l1/Anapc15/Lcmt1/Zw10/Zwilch/Smc4/Mad2l1bp/Ska1/Cdk5rap2/Ccnb1/Ccnb1-ps/Gen1/Nsmce2/Bub3/Spc24
GO:0010965	regulation of mitotic sister chromatid separation	28/1989	64/28928	0.4375	6.363	11.6707	2.2804e-16	1.76627e-14	1.483e-14	66442/107995/22680/11799/20877/69716/219114/19357/67052/52563/66156/66977/12235/56317/56150/75430/30949/26951/68014/66591/66468/214444/268697/434175/209334/68501/12237/67629	28	Spc25/Cdc20/Zfp207/Birc5/Aurkb/Trip13/Ska3/Rad21/Ndc80/Cdc23/Anapc11/Nuf2/Bub1/Anapc7/Mad2l1/Anapc15/Lcmt1/Zw10/Zwilch/Mad2l1bp/Ska1/Cdk5rap2/Ccnb1/Ccnb1-ps/Gen1/Nsmce2/Bub3/Spc24
GO:1901990	regulation of mitotic cell cycle phase transition	71/1989	354/28928	0.200565	2.91702	9.86098	2.2925e-16	1.76627e-14	1.483e-14	12447/27214/12034/66442/107995/12567/231600/68145/22680/54394/11799/12534/19052/68067/20135/20877/66671/69716/67153/72400/219114/19357/75826/67052/52563/67849/66156/214498/66977/12235/19650/56456/53317/12448/27354/18392/19891/12545/56317/56150/17193/75430/30949/210766/234664/116733/19684/12649/26951/68014/66591/11792/66468/76843/57376/66209/214444/225182/268697/12532/66983/434175/330216/209334/68…	71	Ccne1/Dbf4/Phb2/Spc25/Cdc20/Cdk4/Chfr/Etaa1/Zfp207/Crlf3/Birc5/Cdk1/Ppp2ca/Mrnip/Rrm2/Aurkb/Ccnh/Trip13/Rnaseh2b/Pinx1/Ska3/Rad21/Senp2/Ndc80/Cdc23/Cdca5/Anapc11/Cdc73/Nuf2/Bub1/Rbl1/Actl6a/Plrg1/Ccne2/Nbn/Orc1/Rpa2/Cdc7/Anapc7/Mad2l1/Mbd4/Anapc15/Lcmt1/Brcc3/Nae1/Vps4a/Rdx/Chek1/Zw10/Zwilch/Mad2l1bp/Apex1/Ska1/Dtl/Smarce1/Inip/Cdk5rap2/Rbbp8/Ccnb1/Cdc25c/Zfp830/Ccnb1-ps/Mblac1/Gen1/Nsmce2/Hacd1/…
GO:0006400	tRNA modification	33/1989	90/28928	0.366667	5.3328	11.1863	2.93886e-16	2.23046e-14	1.87274e-14	108943/66246/17299/224907/70359/66628/54351/71916/52686/105638/69185/57773/72167/68857/68730/77766/230734/56361/54632/76357/66926/228019/52575/68736/66965/433813/72341/78697/69606/328162/68205/69372/100233175	33	Trmt10a/Osgep/Mettl1/Dus3l/Gtpbp3/Thg1l/Elp5/Dus4l/Mettl2/Dph3/Dtwd1/Wdr4/Thumpd2/Dtwd2/Dus1l/Elp4/Yrdc/Pus1/Ftsj1/Trmt5/Trmt6/Mettl8/Trmt10c/Tyw5/Ctu2/Pusl1/Elp6/Pus7/Mtfmt/Trmt61a/Urm1/Mocs3/Gon7
GO:0033045	regulation of sister chromatid segregation	36/1989	109/28928	0.330275	4.80352	10.8103	6.28209e-16	4.69771e-14	3.9443e-14	66442/107995/231600/22680/11799/12534/217232/20877/69716/219114/19357/67052/52563/66156/66977/12235/56456/56317/56150/75430/30949/26951/68014/66591/66468/21335/57376/223970/214444/268697/434175/209334/68501/12237/67629/67045	36	Spc25/Cdc20/Chfr/Zfp207/Birc5/Cdk1/Cdc27/Aurkb/Trip13/Ska3/Rad21/Ndc80/Cdc23/Anapc11/Nuf2/Bub1/Actl6a/Anapc7/Mad2l1/Anapc15/Lcmt1/Zw10/Zwilch/Mad2l1bp/Ska1/Tacc3/Smarce1/Rmi2/Cdk5rap2/Ccnb1/Ccnb1-ps/Gen1/Nsmce2/Bub3/Spc24/Riok2
GO:0022900	electron transport chain	39/1989	127/28928	0.307087	4.46627	10.6375	6.37766e-16	4.70006e-14	3.94627e-14	12858/66925/110826/67680/50799/12534/66414/66594/13382/67530/407785/66148/66218/66445/68202/72900/66072/67264/66383/66495/68375/56428/68197/12850/66142/12857/14148/12866/12868/59016/268697/434175/67892/66152/225887/12859/13063/14004/230075	39	Cox5a/Sdhd/Etfb/Sdhb/Slc25a13/Cdk1/Ndufa12/Uqcr11/Dld/Uqcrb/Ndufs6/Dnajc15/Ndufb9/Cyc1/Ndufa5/Ndufv2/Sdhaf2/Ndufb8/Iscu/Ndufb3/Ndufa8/Mtch2/Ndufc2/Coq7/Cox7b/Cox4i1/Fdx1/Cox7a2/Cox8a/Thap11/Ccnb1/Ccnb1-ps/Coa6/Uqcr10/Ndufs8/Cox5b/Cycs/Chchd2/Ndufb6
GO:0009150	purine ribonucleotide metabolic process	71/1989	362/28928	0.196133	2.85255	9.6378	7.7724e-16	5.64609e-14	4.74058e-14	14679/66925/66108/11950/105446/69875/68198/19335/11821/11848/67680/17991/50799/15481/54405/11486/66437/66414/71207/15254/19052/50773/18103/407785/66218/11564/68194/14450/68202/72900/12015/67264/72141/110639/53893/66495/68375/56428/16418/66046/66592/595136/67054/74167/19384/68197/70316/104130/110119/54369/66916/60530/66091/66377/18102/319801/56524/12183/11534/68342/105787/68055/214917/225887/23918…	71	Gnai3/Sdhd/Ndufa9/Atp5pb/Gmpr2/Ndufa11/Ndufb2/Rab23/Aprt/Rhoa/Sdhb/Ndufa2/Slc25a13/Hspa8/Ndufa1/Ada/Fis1/Ndufa12/Nudt4/Hint1/Ppp2ca/Nt5c/Nme2/Ndufs6/Ndufb9/Adsl/Ndufb4/Gart/Ndufa5/Ndufv2/Bad/Ndufb8/Adpgk/Prps2/Nudt5/Ndufb3/Ndufa8/Mtch2/Eif6/Ndufb5/Stoml2/Ndufs5/Paics/Nudt9/Ran/Ndufc2/Ndufab1/Ndufb11/Mpi/Nme6/Ndufb7/Fignl1/Ndufa3/Ndufc1/Nme1/Tigar/Pals2/Bpgm/Adk/Ndufb10/Prkaa1/Dmac2l/Antkmt/Ndufs8…
GO:0051983	regulation of chromosome segregation	40/1989	134/28928	0.298507	4.34149	10.5346	8.06353e-16	5.77508e-14	4.84888e-14	66442/107995/231600/22680/11799/12534/217232/20877/69716/219114/19357/67052/52563/66156/66977/12235/56456/14211/73804/56317/56150/58186/75430/30949/26951/68014/70099/66591/66468/21335/57376/223970/214444/268697/434175/209334/68501/12237/67629/67045	40	Spc25/Cdc20/Chfr/Zfp207/Birc5/Cdk1/Cdc27/Aurkb/Trip13/Ska3/Rad21/Ndc80/Cdc23/Anapc11/Nuf2/Bub1/Actl6a/Smc2/Kif2c/Anapc7/Mad2l1/Rad18/Anapc15/Lcmt1/Zw10/Zwilch/Smc4/Mad2l1bp/Ska1/Tacc3/Smarce1/Rmi2/Cdk5rap2/Ccnb1/Ccnb1-ps/Gen1/Nsmce2/Bub3/Spc24/Riok2
GO:0051306	mitotic sister chromatid separation	28/1989	67/28928	0.41791	6.07809	11.3073	9.75899e-16	6.89229e-14	5.78691e-14	66442/107995/22680/11799/20877/69716/219114/19357/67052/52563/66156/66977/12235/56317/56150/75430/30949/26951/68014/66591/66468/214444/268697/434175/209334/68501/12237/67629	28	Spc25/Cdc20/Zfp207/Birc5/Aurkb/Trip13/Ska3/Rad21/Ndc80/Cdc23/Anapc11/Nuf2/Bub1/Anapc7/Mad2l1/Anapc15/Lcmt1/Zw10/Zwilch/Mad2l1bp/Ska1/Cdk5rap2/Ccnb1/Ccnb1-ps/Gen1/Nsmce2/Bub3/Spc24
GO:0090068	positive regulation of cell cycle process	60/1989	276/28928	0.217391	3.16174	9.80524	1.03232e-15	7.19087e-14	6.03761e-14	67811/54141/12447/27214/12034/109333/19385/107995/12540/12567/11848/226419/11799/73139/67903/12534/20135/20877/219114/19357/26934/67052/52563/67849/240641/66156/20873/214498/108907/12235/386649/20878/13605/53317/12448/14211/18392/12545/56317/50883/69871/56150/58186/19362/67278/19684/23980/57746/70099/66591/11792/66468/54375/76843/268697/12532/434175/330216/209334/68501	60	Poldip2/Spag5/Ccne1/Dbf4/Phb2/Pkn2/Ranbp1/Cdc20/Cdc42/Cdk4/Rhoa/Dyrk3/Birc5/Cenpv/Gipc1/Cdk1/Rrm2/Aurkb/Ska3/Rad21/Racgap1/Ndc80/Cdc23/Cdca5/Kif20b/Anapc11/Plk4/Cdc73/Nusap1/Bub1/Nsfl1c/Aurka/Ect2/Plrg1/Ccne2/Smc2/Orc1/Cdc7/Anapc7/Chek2/Ppp1r35/Mad2l1/Rad18/Rad51ap1/Pagr1a/Rdx/Pebp1/Piwil2/Smc4/Mad2l1bp/Apex1/Ska1/Azin1/Dtl/Ccnb1/Cdc25c/Ccnb1-ps/Mblac1/Gen1/Nsmce2
GO:1901987	regulation of cell cycle phase transition	84/1989	475/28928	0.176842	2.57199	9.38666	1.07739e-15	7.40344e-14	6.21608e-14	13972/12447/27214/12034/66442/107995/12567/231600/226419/68145/22680/54394/11799/12534/19052/68067/20135/20877/66671/69716/67153/72400/219114/19357/75826/67052/52563/67849/66156/214498/66977/241627/19361/12235/20878/19650/56456/53317/12448/27354/18392/19891/12545/56317/50883/56150/17193/75430/67278/30949/210766/234664/116733/19684/12649/26951/66131/68014/66591/11792/66468/327762/76843/57376/66209…	84	Gnb1l/Ccne1/Dbf4/Phb2/Spc25/Cdc20/Cdk4/Chfr/Dyrk3/Etaa1/Zfp207/Crlf3/Birc5/Cdk1/Ppp2ca/Mrnip/Rrm2/Aurkb/Ccnh/Trip13/Rnaseh2b/Pinx1/Ska3/Rad21/Senp2/Ndc80/Cdc23/Cdca5/Anapc11/Cdc73/Nuf2/Wdr76/Rad51/Bub1/Aurka/Rbl1/Actl6a/Plrg1/Ccne2/Nbn/Orc1/Rpa2/Cdc7/Anapc7/Chek2/Mad2l1/Mbd4/Anapc15/Pagr1a/Lcmt1/Brcc3/Nae1/Vps4a/Rdx/Chek1/Zw10/Tipin/Zwilch/Mad2l1bp/Apex1/Ska1/Dna2/Dtl/Smarce1/Inip/Cdk5rap2/Tiprl/…
GO:0051304	chromosome separation	32/1989	88/28928	0.363636	5.28872	10.9484	1.09292e-15	7.41001e-14	6.2216e-14	66442/107995/231600/22680/11799/20877/69716/219114/19357/67052/52563/66156/66977/12235/14211/56317/56150/13990/75430/30949/26951/68014/70099/66591/66468/214444/268697/434175/209334/68501/12237/67629	32	Spc25/Cdc20/Chfr/Zfp207/Birc5/Aurkb/Trip13/Ska3/Rad21/Ndc80/Cdc23/Anapc11/Nuf2/Bub1/Smc2/Anapc7/Mad2l1/Smarcad1/Anapc15/Lcmt1/Zw10/Zwilch/Smc4/Mad2l1bp/Ska1/Cdk5rap2/Ccnb1/Ccnb1-ps/Gen1/Nsmce2/Bub3/Spc24
GO:0009199	ribonucleoside triphosphate metabolic process	60/1989	277/28928	0.216606	3.15032	9.77129	1.23097e-15	8.23618e-14	6.91527e-14	14679/66925/66108/11950/69875/68198/22245/19335/11848/67680/17991/50799/15481/54405/66437/66414/19052/18103/407785/66218/68194/68202/72900/12015/67264/72141/53893/66495/68375/56428/16418/66046/66592/595136/19384/68197/70316/104130/55936/110119/54369/66916/60530/66091/66377/18102/319801/12183/68342/105787/68055/214917/225887/23918/19082/230075/100042069/79059/102631912/18950	60	Gnai3/Sdhd/Ndufa9/Atp5pb/Ndufa11/Ndufb2/Uck1/Rab23/Rhoa/Sdhb/Ndufa2/Slc25a13/Hspa8/Ndufa1/Fis1/Ndufa12/Ppp2ca/Nme2/Ndufs6/Ndufb9/Ndufb4/Ndufa5/Ndufv2/Bad/Ndufb8/Adpgk/Nudt5/Ndufb3/Ndufa8/Mtch2/Eif6/Ndufb5/Stoml2/Ndufs5/Ran/Ndufc2/Ndufab1/Ndufb11/Ctps2/Mpi/Nme6/Ndufb7/Fignl1/Ndufa3/Ndufc1/Nme1/Tigar/Bpgm/Ndufb10/Prkaa1/Dmac2l/Antkmt/Ndufs8/Impdh2/Prkag1/Ndufb6/Impdh2-ps/Nme3/Ndufb1/Pnp
GO:0009144	purine nucleoside triphosphate metabolic process	60/1989	278/28928	0.215827	3.13899	9.7375	1.4664e-15	9.68393e-14	8.13083e-14	14679/66925/66108/11950/69875/68198/19335/11848/67680/17991/50799/15481/54405/11486/66437/66414/19052/18103/407785/66218/68194/68202/72900/12015/67264/72141/53893/66495/68375/56428/16418/66046/66592/595136/19384/68197/70316/104130/110119/54369/66916/60530/66091/66377/18102/319801/12183/11534/68342/105787/68055/214917/225887/23918/19082/230075/100042069/79059/102631912/18950	60	Gnai3/Sdhd/Ndufa9/Atp5pb/Ndufa11/Ndufb2/Rab23/Rhoa/Sdhb/Ndufa2/Slc25a13/Hspa8/Ndufa1/Ada/Fis1/Ndufa12/Ppp2ca/Nme2/Ndufs6/Ndufb9/Ndufb4/Ndufa5/Ndufv2/Bad/Ndufb8/Adpgk/Nudt5/Ndufb3/Ndufa8/Mtch2/Eif6/Ndufb5/Stoml2/Ndufs5/Ran/Ndufc2/Ndufab1/Ndufb11/Mpi/Nme6/Ndufb7/Fignl1/Ndufa3/Ndufc1/Nme1/Tigar/Bpgm/Adk/Ndufb10/Prkaa1/Dmac2l/Antkmt/Ndufs8/Impdh2/Prkag1/Ndufb6/Impdh2-ps/Nme3/Ndufb1/Pnp
GO:0044784	metaphase/anaphase transition of cell cycle	34/1989	101/28928	0.336634	4.896	10.6576	2.08877e-15	1.36172e-13	1.14333e-13	66442/107995/231600/22680/11799/217232/20877/69716/219114/19357/67052/52563/66156/66977/12235/56456/56317/56150/75430/30949/26951/68014/66591/66468/21335/57376/214444/268697/434175/209334/68501/12237/67629/67045	34	Spc25/Cdc20/Chfr/Zfp207/Birc5/Cdc27/Aurkb/Trip13/Ska3/Rad21/Ndc80/Cdc23/Anapc11/Nuf2/Bub1/Actl6a/Anapc7/Mad2l1/Anapc15/Lcmt1/Zw10/Zwilch/Mad2l1bp/Ska1/Tacc3/Smarce1/Cdk5rap2/Ccnb1/Ccnb1-ps/Gen1/Nsmce2/Bub3/Spc24/Riok2
GO:0051310	metaphase chromosome alignment	34/1989	102/28928	0.333333	4.848	10.5784	2.92766e-15	1.88445e-13	1.58223e-13	54141/66442/12540/22680/11799/12534/66140/20877/72400/219114/26934/83815/72415/67052/52563/67849/66977/228421/51944/13589/66934/13605/67037/73804/12617/116733/26951/17350/66468/268697/434175/381318/12237/67629	34	Spag5/Spc25/Cdc42/Zfp207/Birc5/Cdk1/Ska2/Aurkb/Pinx1/Ska3/Racgap1/Cenpq/Sgo1/Ndc80/Cdc23/Cdca5/Nuf2/Kif18a/Knstrn/Mapre1/Dsn1/Ect2/Pmf1/Kif2c/Cenpc1/Vps4a/Zw10/Mlh1/Ska1/Ccnb1/Ccnb1-ps/Nsl1/Bub3/Spc24
GO:0007091	metaphase/anaphase transition of mitotic cell cycle	33/1989	98/28928	0.336735	4.89747	10.5015	5.32634e-15	3.38556e-13	2.84258e-13	66442/107995/22680/11799/217232/20877/69716/219114/19357/67052/52563/66156/66977/12235/56456/56317/56150/75430/30949/26951/68014/66591/66468/21335/57376/214444/268697/434175/209334/68501/12237/67629/67045	33	Spc25/Cdc20/Zfp207/Birc5/Cdc27/Aurkb/Trip13/Ska3/Rad21/Ndc80/Cdc23/Anapc11/Nuf2/Bub1/Actl6a/Anapc7/Mad2l1/Anapc15/Lcmt1/Zw10/Zwilch/Mad2l1bp/Ska1/Tacc3/Smarce1/Cdk5rap2/Ccnb1/Ccnb1-ps/Gen1/Nsmce2/Bub3/Spc24/Riok2
GO:0009205	purine ribonucleoside triphosphate metabolic process	58/1989	270/28928	0.214815	3.12426	9.52897	5.41102e-15	3.39692e-13	2.85212e-13	14679/66925/66108/11950/69875/68198/19335/11848/67680/17991/50799/15481/54405/66437/66414/19052/18103/407785/66218/68194/68202/72900/12015/67264/72141/53893/66495/68375/56428/16418/66046/66592/595136/19384/68197/70316/104130/110119/54369/66916/60530/66091/66377/18102/319801/12183/68342/105787/68055/214917/225887/23918/19082/230075/100042069/79059/102631912/18950	58	Gnai3/Sdhd/Ndufa9/Atp5pb/Ndufa11/Ndufb2/Rab23/Rhoa/Sdhb/Ndufa2/Slc25a13/Hspa8/Ndufa1/Fis1/Ndufa12/Ppp2ca/Nme2/Ndufs6/Ndufb9/Ndufb4/Ndufa5/Ndufv2/Bad/Ndufb8/Adpgk/Nudt5/Ndufb3/Ndufa8/Mtch2/Eif6/Ndufb5/Stoml2/Ndufs5/Ran/Ndufc2/Ndufab1/Ndufb11/Mpi/Nme6/Ndufb7/Fignl1/Ndufa3/Ndufc1/Nme1/Tigar/Bpgm/Ndufb10/Prkaa1/Dmac2l/Antkmt/Ndufs8/Impdh2/Prkag1/Ndufb6/Impdh2-ps/Nme3/Ndufb1/Pnp
GO:0072655	establishment of protein localization to mitochondrion	33/1989	99/28928	0.333333	4.848	10.4212	7.46581e-15	4.62971e-13	3.88721e-13	27061/66525/641376/53600/66437/30055/56322/30056/70478/66148/223696/68115/30059/56428/67713/15502/17713/69923/56330/66271/381038/72170/67384/66541/30058/105787/21854/67067/52838/68512/67952/64113/100042424	33	Bcap31/Timm50/Tomm40l/Timm23/Fis1/Timm13/Timm22/Timm9/Mipep/Dnajc15/Tomm22/Maip1/Timm10/Mtch2/Dnajc19/Dnaja1/Grpel1/Agk/Pdcd5/Tmem126a/Parl/Chchd4/Bag4/Immp1l/Timm8a1/Prkaa1/Timm17a/Romo1/Dnlz/Tomm5/Tomm20/Moap1/Pdcd5-ps
GO:0051303	establishment of chromosome localization	36/1989	117/28928	0.307692	4.47507	10.2343	7.73725e-15	4.74023e-13	3.98e-13	54141/66442/12540/22680/11799/12534/66140/20877/72400/219114/67203/26934/83815/72415/67052/52563/67849/21749/66977/228421/51944/13589/66934/13605/67037/73804/12617/116733/26951/17350/66468/268697/434175/381318/12237/67629	36	Spag5/Spc25/Cdc42/Zfp207/Birc5/Cdk1/Ska2/Aurkb/Pinx1/Ska3/Nde1/Racgap1/Cenpq/Sgo1/Ndc80/Cdc23/Cdca5/Terf1/Nuf2/Kif18a/Knstrn/Mapre1/Dsn1/Ect2/Pmf1/Kif2c/Cenpc1/Vps4a/Zw10/Mlh1/Ska1/Ccnb1/Ccnb1-ps/Nsl1/Bub3/Spc24
GO:0051054	positive regulation of DNA metabolic process	63/1989	312/28928	0.201923	2.93677	9.34606	8.01595e-15	4.84949e-13	4.07173e-13	12462/27214/12540/28113/70238/12301/56207/18643/18768/12534/64050/68067/104479/20877/71991/12465/72107/70620/106344/19718/72836/15461/30951/12469/21749/19076/59125/14194/19361/18538/13010/73247/56456/27354/66362/12545/72151/12466/101185/381760/56505/19362/67278/210766/245474/56397/17350/69263/327762/57376/319801/11692/73747/237211/27401/26413/15289/56351/93765/18861/15469/18950/113002583	63	Cct3/Dbf4/Cdc42/Tinf2/Rnf168/Cacybp/Uchl5/Pfn1/Pkib/Cdk1/Yeats4/Mrnip/Ccdc117/Aurkb/Ercc8/Cct5/Dscc1/Ube2v2/Rfc4/Rfc2/Pot1b/Hras/Cbx8/Cct8/Terf1/Prim2/Nek7/Fh1/Rad51/Pcna/Cst3/Mrgbp/Actl6a/Nbn/Exosc3/Cdc7/Rfc5/Cct6a/Pot1a/Ssbp1/Ruvbl1/Rad51ap1/Pagr1a/Brcc3/Dkc1/Morf4l2/Mlh1/Rfc3/Dna2/Smarce1/Tigar/Gfer/Shld1/Fancb/Skp2/Mapk1/Hmgb1/Ptges3/Ube2n/Pms2/Prmt1/Pnp/Shld3
GO:0009123	nucleoside monophosphate metabolic process	29/1989	77/28928	0.376623	5.47761	10.6903	8.10632e-15	4.84949e-13	4.07173e-13	105446/22245/11821/11486/50773/18103/11564/22247/14450/54391/21877/110639/22171/21915/110074/66588/67054/107569/19139/56749/103850/18102/56524/11534/381101/23918/79059/102216272/18950	29	Gmpr2/Uck1/Aprt/Ada/Nt5c/Nme2/Adsl/Umps/Gart/Rfk/Tk1/Prps2/Tyms/Dtymk/Dut/Cmpk1/Paics/Nt5c3/Prps1/Dhodh/Nt5m/Nme1/Pals2/Adk/Dnph1/Impdh2/Nme3/Ak6/Pnp
GO:1902100	negative regulation of metaphase/anaphase transition of cell cycle	25/1989	57/28928	0.438596	6.37894	11.0454	8.52421e-15	4.98225e-13	4.18321e-13	66442/107995/231600/22680/11799/20877/69716/219114/19357/67052/66977/12235/56150/75430/30949/26951/68014/66591/66468/214444/268697/434175/209334/12237/67629	25	Spc25/Cdc20/Chfr/Zfp207/Birc5/Aurkb/Trip13/Ska3/Rad21/Ndc80/Nuf2/Bub1/Mad2l1/Anapc15/Lcmt1/Zw10/Zwilch/Mad2l1bp/Ska1/Cdk5rap2/Ccnb1/Ccnb1-ps/Gen1/Bub3/Spc24
GO:1905819	negative regulation of chromosome separation	25/1989	57/28928	0.438596	6.37894	11.0454	8.52421e-15	4.98225e-13	4.18321e-13	66442/107995/231600/22680/11799/20877/69716/219114/19357/67052/66977/12235/56150/75430/30949/26951/68014/66591/66468/214444/268697/434175/209334/12237/67629	25	Spc25/Cdc20/Chfr/Zfp207/Birc5/Aurkb/Trip13/Ska3/Rad21/Ndc80/Nuf2/Bub1/Mad2l1/Anapc15/Lcmt1/Zw10/Zwilch/Mad2l1bp/Ska1/Cdk5rap2/Ccnb1/Ccnb1-ps/Gen1/Bub3/Spc24
GO:0050000	chromosome localization	37/1989	124/28928	0.298387	4.33974	10.1269	9.79235e-15	5.65842e-13	4.75093e-13	54141/66442/12540/22680/11799/12534/66140/20877/72400/219114/67203/26934/83815/72415/67052/52563/67849/21749/74117/66977/228421/51944/13589/66934/13605/67037/73804/12617/116733/26951/17350/66468/268697/434175/381318/12237/67629	37	Spag5/Spc25/Cdc42/Zfp207/Birc5/Cdk1/Ska2/Aurkb/Pinx1/Ska3/Nde1/Racgap1/Cenpq/Sgo1/Ndc80/Cdc23/Cdca5/Terf1/Actr3/Nuf2/Kif18a/Knstrn/Mapre1/Dsn1/Ect2/Pmf1/Kif2c/Cenpc1/Vps4a/Zw10/Mlh1/Ska1/Ccnb1/Ccnb1-ps/Nsl1/Bub3/Spc24
GO:0022904	respiratory electron transport chain	36/1989	118/28928	0.305085	4.43715	10.1659	1.04034e-14	5.94396e-13	4.99067e-13	12858/66925/110826/67680/50799/12534/66414/66594/13382/67530/407785/66148/66218/66445/68202/72900/66072/67264/66383/68375/56428/68197/12850/66142/12857/12866/12868/268697/434175/67892/66152/225887/12859/13063/14004/230075	36	Cox5a/Sdhd/Etfb/Sdhb/Slc25a13/Cdk1/Ndufa12/Uqcr11/Dld/Uqcrb/Ndufs6/Dnajc15/Ndufb9/Cyc1/Ndufa5/Ndufv2/Sdhaf2/Ndufb8/Iscu/Ndufa8/Mtch2/Ndufc2/Coq7/Cox7b/Cox4i1/Cox7a2/Cox8a/Ccnb1/Ccnb1-ps/Coa6/Uqcr10/Ndufs8/Cox5b/Cycs/Chchd2/Ndufb6
GO:0006839	mitochondrial transport	46/1989	186/28928	0.247312	3.5969	9.65454	1.51049e-14	8.53424e-13	7.16553e-13	100040563/66400/66525/641376/53600/50799/11740/30055/56322/30056/66154/66148/223696/69029/12015/66658/68115/70456/30059/53375/56428/67713/75778/70556/17713/69923/56330/11306/18408/11739/208638/72170/68350/67681/73689/14297/21854/30954/67067/73132/52838/100310872/67952/100040531/21648/100042424	46	Dynlt1c/Alkbh7/Timm50/Tomm40l/Timm23/Slc25a13/Slc25a5/Timm13/Timm22/Timm9/Tmem14c/Dnajc15/Tomm22/Smdt1/Bad/Ccdc51/Maip1/Mpc2/Timm10/Mtx2/Mtch2/Dnajc19/Them4/Slc25a33/Grpel1/Agk/Pdcd5/Abcb7/Slc25a15/Slc25a4/Slc25a38/Chchd4/Mul1/Mrpl18/Bloc1s2/Fxn/Timm17a/Siva1/Romo1/Slc25a16/Dnlz/Dynlt1a/Tomm20/Dynlt1f/Dynlt1b/Pdcd5-ps
GO:0006913	nucleocytoplasmic transport	69/1989	366/28928	0.188525	2.7419	9.11272	1.55696e-14	8.60558e-13	7.22542e-13	66511/13726/110750/12034/19047/19335/68278/19385/68051/15481/16647/74412/12534/103573/445007/66874/22627/19042/16648/54196/223527/224092/68092/16646/225160/21681/209011/192170/22218/69482/16418/13605/67890/16649/97112/13684/22166/17149/19384/110379/71999/57785/71805/329506/72170/18769/69736/56488/74504/69912/386612/237082/20422/26356/234396/66231/56009/13663/67669/26413/19082/20383/100043462/1933…	69	Chtop/Emd/Cse1l/Phb2/Ppp1cc/Rab23/Ddx39a/Ranbp1/Nutf2/Hspa8/Kpna2/Gle1/Cdk1/Xpo1/Nup85/Ncbp3/Ywhae/Ppm1a/Kpna3/Pabpn1/Eny2/Lsg1/Ncbp2/Kpna1/Thoc1/Alyref/Sirt7/Eif4a3/Sumo1/Nup35/Eif6/Ect2/Ufm1/Kpna4/Nmd3/Eif4e/Txn1/Magoh/Ran/Sec13/Fbxo22/Rangrf/Nup93/Ctdspl2/Chchd4/Pkig/Nup37/Nxt1/Fam53a/Nup43/Thoc6/Nxt2/Sem1/Ing1/Ankle1/Thoc7/Alyref2/Ei24/Hikeshi/Mapk1/Prkag1/Srsf3/Nutf2-ps1/Rab18/Efcab7/Ranbp6/…
GO:0051169	nuclear transport	69/1989	366/28928	0.188525	2.7419	9.11272	1.55696e-14	8.60558e-13	7.22542e-13	66511/13726/110750/12034/19047/19335/68278/19385/68051/15481/16647/74412/12534/103573/445007/66874/22627/19042/16648/54196/223527/224092/68092/16646/225160/21681/209011/192170/22218/69482/16418/13605/67890/16649/97112/13684/22166/17149/19384/110379/71999/57785/71805/329506/72170/18769/69736/56488/74504/69912/386612/237082/20422/26356/234396/66231/56009/13663/67669/26413/19082/20383/100043462/1933…	69	Chtop/Emd/Cse1l/Phb2/Ppp1cc/Rab23/Ddx39a/Ranbp1/Nutf2/Hspa8/Kpna2/Gle1/Cdk1/Xpo1/Nup85/Ncbp3/Ywhae/Ppm1a/Kpna3/Pabpn1/Eny2/Lsg1/Ncbp2/Kpna1/Thoc1/Alyref/Sirt7/Eif4a3/Sumo1/Nup35/Eif6/Ect2/Ufm1/Kpna4/Nmd3/Eif4e/Txn1/Magoh/Ran/Sec13/Fbxo22/Rangrf/Nup93/Ctdspl2/Chchd4/Pkig/Nup37/Nxt1/Fam53a/Nup43/Thoc6/Nxt2/Sem1/Ing1/Ankle1/Thoc7/Alyref2/Ei24/Hikeshi/Mapk1/Prkag1/Srsf3/Nutf2-ps1/Rab18/Efcab7/Ranbp6/…
GO:0032259	methylation	49/1989	208/28928	0.235577	3.42623	9.54222	1.63384e-14	8.9334e-13	7.50067e-13	12846/100609/72722/108943/14791/66138/17299/70359/319822/73681/18537/67332/52686/69156/68043/70511/15547/57773/73694/72167/225363/22171/15278/69487/20638/68017/30949/72096/54632/69740/76357/66926/382137/67390/69962/52064/228019/52575/234728/14113/207965/214917/214572/328162/73419/14852/66902/15469/110599566	49	Comt/Nsun5/Fam98a/Trmt10a/Emg1/Bud23/Mettl1/Gtpbp3/Smyd4/Trmt11/Pcmt1/Snrpd3/Mettl2/Comtd1/Eef1akmt1/Eef2kmt/Trmt2a/Wdr4/Ndufaf7/Thumpd2/Etf1/Tyms/Tfb2m/Ndufaf5/Snrpb/Mrm2/Lcmt1/Eef1akmt2/Ftsj1/Dph5/Trmt5/Trmt6/Fdxacb1/Mrm3/Mettl18/Coq5/Mettl8/Trmt10c/Cmtr2/Fbl/Vcpkmt/Antkmt/Prmt7/Trmt61a/Armt1/Gspt1/Mtap/Prmt1/Eef1akmt4
GO:0043414	macromolecule methylation	37/1989	126/28928	0.293651	4.27085	9.99801	1.71916e-14	9.2999e-13	7.80839e-13	12846/100609/72722/108943/14791/66138/17299/70359/18537/67332/52686/68043/70511/57773/73694/72167/225363/15278/20638/68017/30949/72096/54632/76357/66926/382137/67390/69962/228019/52575/14113/207965/214917/214572/328162/14852/15469	37	Comt/Nsun5/Fam98a/Trmt10a/Emg1/Bud23/Mettl1/Gtpbp3/Pcmt1/Snrpd3/Mettl2/Eef1akmt1/Eef2kmt/Wdr4/Ndufaf7/Thumpd2/Etf1/Tfb2m/Snrpb/Mrm2/Lcmt1/Eef1akmt2/Ftsj1/Trmt5/Trmt6/Fdxacb1/Mrm3/Mettl18/Mettl8/Trmt10c/Fbl/Vcpkmt/Antkmt/Prmt7/Trmt61a/Gspt1/Prmt1
GO:1902099	regulation of metaphase/anaphase transition of cell cycle	32/1989	96/28928	0.333333	4.848	10.2615	1.90403e-14	1.01916e-12	8.55707e-13	66442/107995/231600/22680/11799/20877/69716/219114/19357/67052/52563/66156/66977/12235/56456/56317/56150/75430/30949/26951/68014/66591/66468/57376/214444/268697/434175/209334/68501/12237/67629/67045	32	Spc25/Cdc20/Chfr/Zfp207/Birc5/Aurkb/Trip13/Ska3/Rad21/Ndc80/Cdc23/Anapc11/Nuf2/Bub1/Actl6a/Anapc7/Mad2l1/Anapc15/Lcmt1/Zw10/Zwilch/Mad2l1bp/Ska1/Smarce1/Cdk5rap2/Ccnb1/Ccnb1-ps/Gen1/Nsmce2/Bub3/Spc24/Riok2
GO:0006754	ATP biosynthetic process	33/1989	102/28928	0.323529	4.70541	10.1864	1.99639e-14	1.05746e-12	8.87866e-13	66925/66108/11950/69875/68198/67680/17991/50799/54405/66414/407785/66218/68194/68202/72900/67264/66495/68375/66046/66592/595136/68197/70316/104130/66916/66091/66377/68342/68055/214917/225887/230075/102631912	33	Sdhd/Ndufa9/Atp5pb/Ndufa11/Ndufb2/Sdhb/Ndufa2/Slc25a13/Ndufa1/Ndufa12/Ndufs6/Ndufb9/Ndufb4/Ndufa5/Ndufv2/Ndufb8/Ndufb3/Ndufa8/Ndufb5/Stoml2/Ndufs5/Ndufc2/Ndufab1/Ndufb11/Ndufb7/Ndufa3/Ndufc1/Ndufb10/Dmac2l/Antkmt/Ndufs8/Ndufb6/Ndufb1
GO:0031577	spindle checkpoint signaling	25/1989	59/28928	0.423729	6.16271	10.7861	2.27199e-14	1.15967e-12	9.73684e-13	66442/107995/231600/22680/11799/20877/69716/219114/67052/66977/12235/20878/56150/75430/30949/26951/68014/66591/66468/214444/268697/434175/209334/12237/67629	25	Spc25/Cdc20/Chfr/Zfp207/Birc5/Aurkb/Trip13/Ska3/Ndc80/Nuf2/Bub1/Aurka/Mad2l1/Anapc15/Lcmt1/Zw10/Zwilch/Mad2l1bp/Ska1/Cdk5rap2/Ccnb1/Ccnb1-ps/Gen1/Bub3/Spc24
GO:0051123	RNA polymerase II preinitiation complex assembly	25/1989	59/28928	0.423729	6.16271	10.7861	2.27199e-14	1.15967e-12	9.73684e-13	69792/67224/80509/21374/66999/66172/66213/67089/67381/68776/226182/381379/66464/13486/108098/234959/235459/21343/69790/24075/24074/192191/67219/15289/68705	25	Med6/Med29/Med8/Tbp/Med28/Med11/Med7/Psmc6/Med4/Taf11/Taf5/Med19/Taf12/Dr1/Med21/Med17/Gtf2a2/Taf6/Med30/Taf10/Taf7/Med9/Med18/Hmgb1/Gtf2f2
GO:0051985	negative regulation of chromosome segregation	25/1989	59/28928	0.423729	6.16271	10.7861	2.27199e-14	1.15967e-12	9.73684e-13	66442/107995/231600/22680/11799/20877/69716/219114/19357/67052/66977/12235/56150/75430/30949/26951/68014/66591/66468/214444/268697/434175/209334/12237/67629	25	Spc25/Cdc20/Chfr/Zfp207/Birc5/Aurkb/Trip13/Ska3/Rad21/Ndc80/Nuf2/Bub1/Mad2l1/Anapc15/Lcmt1/Zw10/Zwilch/Mad2l1bp/Ska1/Cdk5rap2/Ccnb1/Ccnb1-ps/Gen1/Bub3/Spc24
GO:0007093	mitotic cell cycle checkpoint signaling	42/1989	160/28928	0.2625	3.8178	9.71166	2.28057e-14	1.15967e-12	9.73684e-13	66442/107995/231600/68145/22680/11799/12534/68067/20877/69716/219114/67052/66977/12235/27354/18392/19891/50883/56150/17193/75430/30949/210766/234664/116733/12649/26951/66131/68014/66591/66468/76843/66209/214444/225182/268697/66983/434175/209334/12237/72008/67629	42	Spc25/Cdc20/Chfr/Etaa1/Zfp207/Birc5/Cdk1/Mrnip/Aurkb/Trip13/Ska3/Ndc80/Nuf2/Bub1/Nbn/Orc1/Rpa2/Chek2/Mad2l1/Mbd4/Anapc15/Lcmt1/Brcc3/Nae1/Vps4a/Chek1/Zw10/Tipin/Zwilch/Mad2l1bp/Ska1/Dtl/Inip/Cdk5rap2/Rbbp8/Ccnb1/Zfp830/Ccnb1-ps/Gen1/Bub3/Zfyve19/Spc24
GO:0006626	protein targeting to mitochondrion	29/1989	80/28928	0.3625	5.2722	10.3972	2.61091e-14	1.3145e-12	1.10368e-12	27061/66525/641376/53600/66437/30055/56322/30056/70478/66148/223696/30059/56428/67713/17713/69923/56330/381038/72170/67384/66541/30058/105787/21854/67067/52838/68512/67952/100042424	29	Bcap31/Timm50/Tomm40l/Timm23/Fis1/Timm13/Timm22/Timm9/Mipep/Dnajc15/Tomm22/Timm10/Mtch2/Dnajc19/Grpel1/Agk/Pdcd5/Parl/Chchd4/Bag4/Immp1l/Timm8a1/Prkaa1/Timm17a/Romo1/Dnlz/Tomm5/Tomm20/Pdcd5-ps
GO:0000075	cell cycle checkpoint signaling	50/1989	218/28928	0.229358	3.33578	9.40636	2.72687e-14	1.34968e-12	1.13322e-12	13972/66442/107995/231600/68145/22680/11799/12534/68067/20877/69716/67153/219114/67052/66977/241627/19361/12235/20878/27354/18392/19891/50883/56150/17193/75430/30949/210766/234664/116733/12649/26951/66131/68014/66591/66468/327762/76843/66209/214444/226591/225182/268697/66983/434175/15270/209334/12237/72008/67629	50	Gnb1l/Spc25/Cdc20/Chfr/Etaa1/Zfp207/Birc5/Cdk1/Mrnip/Aurkb/Trip13/Rnaseh2b/Ska3/Ndc80/Nuf2/Wdr76/Rad51/Bub1/Aurka/Nbn/Orc1/Rpa2/Chek2/Mad2l1/Mbd4/Anapc15/Lcmt1/Brcc3/Nae1/Vps4a/Chek1/Zw10/Tipin/Zwilch/Mad2l1bp/Ska1/Dna2/Dtl/Inip/Cdk5rap2/Tiprl/Rbbp8/Ccnb1/Zfp830/Ccnb1-ps/H2ax/Gen1/Bub3/Zfyve19/Spc24
GO:0070585	protein localization to mitochondrion	34/1989	109/28928	0.311927	4.53666	10.0518	2.73387e-14	1.34968e-12	1.13322e-12	27061/66525/641376/53600/66437/30055/56322/30056/70478/66148/223696/68115/30059/56428/67713/15502/12017/17713/69923/56330/66271/381038/72170/67384/66541/30058/105787/21854/67067/52838/68512/67952/64113/100042424	34	Bcap31/Timm50/Tomm40l/Timm23/Fis1/Timm13/Timm22/Timm9/Mipep/Dnajc15/Tomm22/Maip1/Timm10/Mtch2/Dnajc19/Dnaja1/Bag1/Grpel1/Agk/Pdcd5/Tmem126a/Parl/Chchd4/Bag4/Immp1l/Timm8a1/Prkaa1/Timm17a/Romo1/Dnlz/Tomm5/Tomm20/Moap1/Pdcd5-ps
GO:0032392	DNA geometric change	28/1989	75/28928	0.373333	5.42976	10.4374	3.0491e-14	1.49083e-12	1.25174e-12	17218/15354/27041/20024/72107/14375/106344/19718/72836/19361/66044/69270/68058/27354/72151/101185/17220/381760/56505/109145/78833/272551/69263/237911/327762/208084/19290/15289	28	Mcm5/Hmgb3/G3bp1/Sub1/Dscc1/Xrcc6/Rfc4/Rfc2/Pot1b/Rad51/Dtd1/Gins1/Chd1l/Nbn/Rfc5/Pot1a/Mcm7/Ssbp1/Ruvbl1/Gins4/Gins3/Gins2/Rfc3/Brip1/Dna2/Pif1/Pura/Hmgb1
GO:0033046	negative regulation of sister chromatid segregation	24/1989	55/28928	0.436364	6.34647	10.784	3.3708e-14	1.58709e-12	1.33255e-12	66442/107995/22680/11799/20877/69716/219114/19357/67052/66977/12235/56150/75430/30949/26951/68014/66591/66468/214444/268697/434175/209334/12237/67629	24	Spc25/Cdc20/Zfp207/Birc5/Aurkb/Trip13/Ska3/Rad21/Ndc80/Nuf2/Bub1/Mad2l1/Anapc15/Lcmt1/Zw10/Zwilch/Mad2l1bp/Ska1/Cdk5rap2/Ccnb1/Ccnb1-ps/Gen1/Bub3/Spc24
GO:0033048	negative regulation of mitotic sister chromatid segregation	24/1989	55/28928	0.436364	6.34647	10.784	3.3708e-14	1.58709e-12	1.33255e-12	66442/107995/22680/11799/20877/69716/219114/19357/67052/66977/12235/56150/75430/30949/26951/68014/66591/66468/214444/268697/434175/209334/12237/67629	24	Spc25/Cdc20/Zfp207/Birc5/Aurkb/Trip13/Ska3/Rad21/Ndc80/Nuf2/Bub1/Mad2l1/Anapc15/Lcmt1/Zw10/Zwilch/Mad2l1bp/Ska1/Cdk5rap2/Ccnb1/Ccnb1-ps/Gen1/Bub3/Spc24
GO:0045841	negative regulation of mitotic metaphase/anaphase transition	24/1989	55/28928	0.436364	6.34647	10.784	3.3708e-14	1.58709e-12	1.33255e-12	66442/107995/22680/11799/20877/69716/219114/19357/67052/66977/12235/56150/75430/30949/26951/68014/66591/66468/214444/268697/434175/209334/12237/67629	24	Spc25/Cdc20/Zfp207/Birc5/Aurkb/Trip13/Ska3/Rad21/Ndc80/Nuf2/Bub1/Mad2l1/Anapc15/Lcmt1/Zw10/Zwilch/Mad2l1bp/Ska1/Cdk5rap2/Ccnb1/Ccnb1-ps/Gen1/Bub3/Spc24
GO:2000816	negative regulation of mitotic sister chromatid separation	24/1989	55/28928	0.436364	6.34647	10.784	3.3708e-14	1.58709e-12	1.33255e-12	66442/107995/22680/11799/20877/69716/219114/19357/67052/66977/12235/56150/75430/30949/26951/68014/66591/66468/214444/268697/434175/209334/12237/67629	24	Spc25/Cdc20/Zfp207/Birc5/Aurkb/Trip13/Ska3/Rad21/Ndc80/Nuf2/Bub1/Mad2l1/Anapc15/Lcmt1/Zw10/Zwilch/Mad2l1bp/Ska1/Cdk5rap2/Ccnb1/Ccnb1-ps/Gen1/Bub3/Spc24
GO:0045839	negative regulation of mitotic nuclear division	26/1989	65/28928	0.4	5.8176	10.5656	3.63794e-14	1.69715e-12	1.42496e-12	66442/107995/22680/11799/20877/69716/219114/19357/67052/66977/12235/56150/75430/30949/12649/26951/68014/54369/66591/66468/214444/268697/434175/209334/12237/67629	26	Spc25/Cdc20/Zfp207/Birc5/Aurkb/Trip13/Ska3/Rad21/Ndc80/Nuf2/Bub1/Mad2l1/Anapc15/Lcmt1/Chek1/Zw10/Zwilch/Nme6/Mad2l1bp/Ska1/Cdk5rap2/Ccnb1/Ccnb1-ps/Gen1/Bub3/Spc24
GO:0030071	regulation of mitotic metaphase/anaphase transition	31/1989	93/28928	0.333333	4.848	10.0994	4.85653e-14	2.24504e-12	1.88498e-12	66442/107995/22680/11799/20877/69716/219114/19357/67052/52563/66156/66977/12235/56456/56317/56150/75430/30949/26951/68014/66591/66468/57376/214444/268697/434175/209334/68501/12237/67629/67045	31	Spc25/Cdc20/Zfp207/Birc5/Aurkb/Trip13/Ska3/Rad21/Ndc80/Cdc23/Anapc11/Nuf2/Bub1/Actl6a/Anapc7/Mad2l1/Anapc15/Lcmt1/Zw10/Zwilch/Mad2l1bp/Ska1/Smarce1/Cdk5rap2/Ccnb1/Ccnb1-ps/Gen1/Nsmce2/Bub3/Spc24/Riok2
GO:0033047	regulation of mitotic sister chromatid segregation	25/1989	62/28928	0.403226	5.86451	10.4189	9.03494e-14	4.13898e-12	3.47517e-12	66442/107995/22680/11799/12534/20877/69716/219114/19357/67052/66977/12235/56150/75430/30949/26951/68014/66591/66468/214444/268697/434175/209334/12237/67629	25	Spc25/Cdc20/Zfp207/Birc5/Cdk1/Aurkb/Trip13/Ska3/Rad21/Ndc80/Nuf2/Bub1/Mad2l1/Anapc15/Lcmt1/Zw10/Zwilch/Mad2l1bp/Ska1/Cdk5rap2/Ccnb1/Ccnb1-ps/Gen1/Bub3/Spc24
GO:0000460	maturation of 5.8S rRNA	19/1989	35/28928	0.542857	7.89531	11.091	1.04257e-13	4.73345e-12	3.9743e-12	57316/67223/73736/208366/12181/59028/66446/57750/16418/50911/69639/70285/66362/71151/67276/67920/109075/30946/227715	19	C1d/Rrp15/Fcf1/Rpp40/Bop1/Rcl1/Exosc7/Wdr12/Eif6/Exosc9/Exosc8/Rpf1/Exosc3/Eri2/Eri1/Mak16/Exosc4/Abt1/Exosc2
GO:0071103	DNA conformation change	29/1989	84/28928	0.345238	5.02114	10.0286	1.1271e-13	5.07196e-12	4.25853e-12	17218/15354/27041/20024/72107/14375/106344/19718/72836/19361/66044/69270/68058/27354/72151/101185/17220/381760/56505/109145/78833/272551/69263/237911/327762/208084/19290/97165/15289	29	Mcm5/Hmgb3/G3bp1/Sub1/Dscc1/Xrcc6/Rfc4/Rfc2/Pot1b/Rad51/Dtd1/Gins1/Chd1l/Nbn/Rfc5/Pot1a/Mcm7/Ssbp1/Ruvbl1/Gins4/Gins3/Gins2/Rfc3/Brip1/Dna2/Pif1/Pura/Hmgb2/Hmgb1
GO:0070897	transcription preinitiation complex assembly	26/1989	68/28928	0.382353	5.56094	10.2315	1.29726e-13	5.78646e-12	4.85843e-12	69792/67224/80509/21374/66999/66172/66213/67089/67381/68776/226182/381379/64424/66464/13486/108098/234959/235459/21343/69790/24075/24074/192191/67219/15289/68705	26	Med6/Med29/Med8/Tbp/Med28/Med11/Med7/Psmc6/Med4/Taf11/Taf5/Med19/Polr1e/Taf12/Dr1/Med21/Med17/Gtf2a2/Taf6/Med30/Taf10/Taf7/Med9/Med18/Hmgb1/Gtf2f2
GO:0006403	RNA localization	44/1989	182/28928	0.241758	3.51613	9.25249	1.33093e-13	5.78837e-12	4.86004e-12	66511/68845/20492/68278/68051/74412/103573/448850/445007/66874/12626/54196/223527/68092/75826/225027/225160/21681/192170/21749/55989/69482/13684/17149/22608/23881/19384/110379/26370/245474/71805/69736/56488/69912/386612/237082/20422/14113/66231/67681/56009/20383/66118/67952	44	Chtop/Pih1d1/Slbp/Ddx39a/Nutf2/Gle1/Xpo1/Znhit3/Nup85/Ncbp3/Cetn3/Pabpn1/Eny2/Ncbp2/Senp2/Srsf7/Thoc1/Alyref/Eif4a3/Terf1/Nop58/Nup35/Eif4e/Magoh/Ybx1/G3bp2/Ran/Sec13/Cetn2/Dkc1/Nup93/Nup37/Nxt1/Nup43/Thoc6/Nxt2/Sem1/Fbl/Thoc7/Mrpl18/Alyref2/Srsf3/Sarnp/Tomm20
GO:0007094	mitotic spindle assembly checkpoint signaling	23/1989	53/28928	0.433962	6.31154	10.5166	1.33184e-13	5.78837e-12	4.86004e-12	66442/107995/22680/11799/20877/69716/219114/67052/66977/12235/56150/75430/30949/26951/68014/66591/66468/214444/268697/434175/209334/12237/67629	23	Spc25/Cdc20/Zfp207/Birc5/Aurkb/Trip13/Ska3/Ndc80/Nuf2/Bub1/Mad2l1/Anapc15/Lcmt1/Zw10/Zwilch/Mad2l1bp/Ska1/Cdk5rap2/Ccnb1/Ccnb1-ps/Gen1/Bub3/Spc24
GO:0071173	spindle assembly checkpoint signaling	23/1989	53/28928	0.433962	6.31154	10.5166	1.33184e-13	5.78837e-12	4.86004e-12	66442/107995/22680/11799/20877/69716/219114/67052/66977/12235/56150/75430/30949/26951/68014/66591/66468/214444/268697/434175/209334/12237/67629	23	Spc25/Cdc20/Zfp207/Birc5/Aurkb/Trip13/Ska3/Ndc80/Nuf2/Bub1/Mad2l1/Anapc15/Lcmt1/Zw10/Zwilch/Mad2l1bp/Ska1/Cdk5rap2/Ccnb1/Ccnb1-ps/Gen1/Bub3/Spc24
GO:0006352	DNA-templated transcription initiation	46/1989	198/28928	0.232323	3.37891	9.12684	1.77107e-13	7.63212e-12	6.40809e-12	98053/69792/67224/21780/80509/21374/66999/66172/69920/66213/28071/66671/67089/67381/20024/78929/74197/66310/68776/69241/226182/209011/12909/15278/381379/64424/66464/13486/18294/108098/23808/234959/235459/66467/11792/21343/69790/11628/24075/24074/67673/192191/67219/15289/68705/67923	46	Gtf2f1/Med6/Med29/Tfam/Med8/Tbp/Med28/Med11/Polr2i/Med7/Polr1f/Ccnh/Psmc6/Med4/Sub1/Polr3h/Gtf2e1/Dpy30/Taf11/Polr2d/Taf5/Sirt7/Crcp/Tfb2m/Med19/Polr1e/Taf12/Dr1/Ogg1/Med21/Ash2l/Med17/Gtf2a2/Gtf2h5/Apex1/Taf6/Med30/Aicda/Taf10/Taf7/Elob/Med9/Med18/Hmgb1/Gtf2f2/Eloc
GO:1901991	negative regulation of mitotic cell cycle phase transition	45/1989	191/28928	0.235602	3.42659	9.14264	1.89835e-13	8.11184e-12	6.81087e-12	66442/107995/231600/68145/22680/54394/11799/12534/68067/20877/69716/72400/219114/19357/67052/214498/66977/12235/19650/27354/18392/19891/56150/17193/75430/30949/210766/234664/116733/12649/26951/68014/66591/66468/76843/66209/214444/225182/268697/66983/434175/209334/12237/72008/67629	45	Spc25/Cdc20/Chfr/Etaa1/Zfp207/Crlf3/Birc5/Cdk1/Mrnip/Aurkb/Trip13/Pinx1/Ska3/Rad21/Ndc80/Cdc73/Nuf2/Bub1/Rbl1/Nbn/Orc1/Rpa2/Mad2l1/Mbd4/Anapc15/Lcmt1/Brcc3/Nae1/Vps4a/Chek1/Zw10/Zwilch/Mad2l1bp/Ska1/Dtl/Inip/Cdk5rap2/Rbbp8/Ccnb1/Zfp830/Ccnb1-ps/Gen1/Bub3/Zfyve19/Spc24
GO:0032508	DNA duplex unwinding	26/1989	69/28928	0.376812	5.48034	10.1245	1.94592e-13	8.17769e-12	6.86616e-12	17218/27041/20024/72107/14375/106344/19718/72836/19361/66044/69270/68058/27354/72151/101185/17220/381760/56505/109145/78833/272551/69263/237911/327762/208084/19290	26	Mcm5/G3bp1/Sub1/Dscc1/Xrcc6/Rfc4/Rfc2/Pot1b/Rad51/Dtd1/Gins1/Chd1l/Nbn/Rfc5/Pot1a/Mcm7/Ssbp1/Ruvbl1/Gins4/Gins3/Gins2/Rfc3/Brip1/Dna2/Pif1/Pura
GO:0061077	chaperone-mediated protein folding	26/1989	69/28928	0.376812	5.48034	10.1245	1.94592e-13	8.17769e-12	6.86616e-12	12462/66917/66120/81489/30933/15481/12465/70356/64136/12469/68833/14828/67738/67035/12017/23950/12466/14228/56330/19035/110920/100043508/56351/15528/100042424/50497	26	Cct3/Chordc1/Fkbp11/Dnajb1/Tor2a/Hspa8/Cct5/St13/Sdf2l1/Cct8/Pdcl3/Hspa5/Ppid/Dnajb4/Bag1/Dnajb6/Cct6a/Fkbp4/Pdcd5/Ppib/Hspa13/Ptges3-ps/Ptges3/Hspe1/Pdcd5-ps/Hspa14
GO:0045787	positive regulation of cell cycle	66/1989	360/28928	0.183333	2.6664	8.64507	2.26075e-13	9.42287e-12	7.91164e-12	67811/54141/12447/27214/12034/109333/19385/107995/12540/12567/11848/14272/226419/11799/73139/67903/12534/20135/20877/219114/19357/26934/67052/52563/67849/240641/66156/20873/214498/108907/12235/386649/20878/13605/53317/13684/12448/26409/14211/18392/12545/56317/50883/69871/56150/58186/19362/67278/19684/12649/23980/57746/70099/66591/11792/66468/54375/76843/268697/12532/434175/330216/209334/80748/685…	66	Poldip2/Spag5/Ccne1/Dbf4/Phb2/Pkn2/Ranbp1/Cdc20/Cdc42/Cdk4/Rhoa/Fnta/Dyrk3/Birc5/Cenpv/Gipc1/Cdk1/Rrm2/Aurkb/Ska3/Rad21/Racgap1/Ndc80/Cdc23/Cdca5/Kif20b/Anapc11/Plk4/Cdc73/Nusap1/Bub1/Nsfl1c/Aurka/Ect2/Plrg1/Eif4e/Ccne2/Map3k7/Smc2/Orc1/Cdc7/Anapc7/Chek2/Ppp1r35/Mad2l1/Rad18/Rad51ap1/Pagr1a/Rdx/Chek1/Pebp1/Piwil2/Smc4/Mad2l1bp/Apex1/Ska1/Azin1/Dtl/Ccnb1/Cdc25c/Ccnb1-ps/Mblac1/Gen1/BC004004/Nsmce2…
GO:0071174	mitotic spindle checkpoint signaling	23/1989	55/28928	0.418182	6.08203	10.2506	3.48604e-13	1.44118e-11	1.21004e-11	66442/107995/22680/11799/20877/69716/219114/67052/66977/12235/56150/75430/30949/26951/68014/66591/66468/214444/268697/434175/209334/12237/67629	23	Spc25/Cdc20/Zfp207/Birc5/Aurkb/Trip13/Ska3/Ndc80/Nuf2/Bub1/Mad2l1/Anapc15/Lcmt1/Zw10/Zwilch/Mad2l1bp/Ska1/Cdk5rap2/Ccnb1/Ccnb1-ps/Gen1/Bub3/Spc24
GO:0006367	transcription initiation at RNA polymerase II promoter	40/1989	159/28928	0.251572	3.65887	9.13505	4.25259e-13	1.72995e-11	1.45251e-11	98053/69792/67224/80509/21374/66999/66172/69920/66213/66671/67089/67381/20024/74197/66310/68776/69241/226182/209011/381379/66464/13486/18294/108098/23808/234959/235459/66467/11792/21343/69790/11628/24075/24074/67673/192191/67219/15289/68705/67923	40	Gtf2f1/Med6/Med29/Med8/Tbp/Med28/Med11/Polr2i/Med7/Ccnh/Psmc6/Med4/Sub1/Gtf2e1/Dpy30/Taf11/Polr2d/Taf5/Sirt7/Med19/Taf12/Dr1/Ogg1/Med21/Ash2l/Med17/Gtf2a2/Gtf2h5/Apex1/Taf6/Med30/Aicda/Taf10/Taf7/Elob/Med9/Med18/Hmgb1/Gtf2f2/Eloc
GO:0032200	telomere organization	40/1989	159/28928	0.251572	3.65887	9.13505	4.25259e-13	1.72995e-11	1.45251e-11	68275/52530/12462/12447/28113/15081/56207/18768/69535/20877/72400/12465/14375/72836/12469/21749/59125/107435/66181/19361/18538/56456/12448/27354/19891/12466/101185/56505/245474/11792/327762/100043508/208084/73747/68501/15381/15078/26413/56351/113002583	40	Rpa1/Nhp2/Cct3/Ccne1/Tinf2/H3f3b/Uchl5/Pkib/Ten1/Aurkb/Pinx1/Cct5/Xrcc6/Pot1b/Cct8/Terf1/Nek7/Hat1/Nop10/Rad51/Pcna/Actl6a/Ccne2/Nbn/Rpa2/Cct6a/Pot1a/Ruvbl1/Dkc1/Apex1/Dna2/Ptges3-ps/Pif1/Shld1/Nsmce2/Hnrnpc/H3f3a/Mapk1/Ptges3/Shld3
GO:0009124	nucleoside monophosphate biosynthetic process	21/1989	46/28928	0.456522	6.63965	10.4015	4.50697e-13	1.81888e-11	1.52717e-11	105446/22245/11821/11486/18103/11564/22247/14450/54391/21877/110639/22171/110074/67054/19139/56749/18102/11534/23918/79059/18950	21	Gmpr2/Uck1/Aprt/Ada/Nme2/Adsl/Umps/Gart/Rfk/Tk1/Prps2/Tyms/Dut/Paics/Prps1/Dhodh/Nme1/Adk/Impdh2/Nme3/Pnp
GO:0019646	aerobic electron transport chain	25/1989	66/28928	0.378788	5.50909	9.96497	4.91142e-13	1.9665e-11	1.65112e-11	12858/66925/67680/66594/13382/67530/407785/66148/66218/66445/72900/66072/67264/66383/68375/68197/66142/12857/12866/12868/66152/225887/12859/13063/230075	25	Cox5a/Sdhd/Sdhb/Uqcr11/Dld/Uqcrb/Ndufs6/Dnajc15/Ndufb9/Cyc1/Ndufv2/Sdhaf2/Ndufb8/Iscu/Ndufa8/Ndufc2/Cox7b/Cox4i1/Cox7a2/Cox8a/Uqcr10/Ndufs8/Cox5b/Cycs/Ndufb6
GO:0006282	regulation of DNA repair	48/1989	220/28928	0.218182	3.17323	8.79214	6.43414e-13	2.55606e-11	2.14612e-11	80886/70238/56207/64050/68067/104479/71991/223527/70620/72836/107260/226182/209011/30951/14194/27878/19361/18538/73247/56456/19891/66464/101185/56505/18294/19362/210766/56397/12649/214763/75317/60530/21343/57376/223970/319801/24075/73747/237211/24074/232314/27401/15289/93765/66125/15469/18950/113002583	48	Senp3/Rnf168/Uchl5/Yeats4/Mrnip/Ccdc117/Ercc8/Eny2/Ube2v2/Pot1b/Otub1/Taf5/Sirt7/Cbx8/Fh1/Tada1/Rad51/Pcna/Mrgbp/Actl6a/Rpa2/Taf12/Pot1a/Ruvbl1/Ogg1/Rad51ap1/Brcc3/Morf4l2/Chek1/Cgas/Parpbp/Fignl1/Taf6/Smarce1/Rmi2/Tigar/Taf10/Shld1/Fancb/Taf7/Ppp4r2/Skp2/Hmgb1/Ube2n/Sf3b5/Prmt1/Pnp/Shld3
GO:1901988	negative regulation of cell cycle phase transition	56/1989	286/28928	0.195804	2.84777	8.53314	9.32231e-13	3.67473e-11	3.08538e-11	13972/66442/107995/231600/68145/22680/54394/11799/12534/68067/20877/69716/67153/72400/219114/19357/67052/214498/66977/241627/19361/12235/20878/19650/27354/18392/19891/50883/56150/17193/75430/30949/210766/234664/116733/12649/26951/66131/68014/66591/66468/327762/76843/66209/214444/226591/225182/268697/66983/434175/19241/15270/209334/12237/72008/67629	56	Gnb1l/Spc25/Cdc20/Chfr/Etaa1/Zfp207/Crlf3/Birc5/Cdk1/Mrnip/Aurkb/Trip13/Rnaseh2b/Pinx1/Ska3/Rad21/Ndc80/Cdc73/Nuf2/Wdr76/Rad51/Bub1/Aurka/Rbl1/Nbn/Orc1/Rpa2/Chek2/Mad2l1/Mbd4/Anapc15/Lcmt1/Brcc3/Nae1/Vps4a/Chek1/Zw10/Tipin/Zwilch/Mad2l1bp/Ska1/Dna2/Dtl/Inip/Cdk5rap2/Tiprl/Rbbp8/Ccnb1/Zfp830/Ccnb1-ps/Tmsb4x/H2ax/Gen1/Bub3/Zfyve19/Spc24
GO:0051236	establishment of RNA localization	39/1989	157/28928	0.248408	3.61284	8.91997	1.28084e-12	5.01004e-11	4.20653e-11	66511/20492/68278/68051/74412/103573/445007/66874/12626/54196/223527/68092/75826/225027/225160/21681/192170/21749/69482/13684/17149/22608/23881/19384/110379/26370/71805/69736/56488/69912/386612/237082/20422/66231/67681/56009/20383/66118/67952	39	Chtop/Slbp/Ddx39a/Nutf2/Gle1/Xpo1/Nup85/Ncbp3/Cetn3/Pabpn1/Eny2/Ncbp2/Senp2/Srsf7/Thoc1/Alyref/Eif4a3/Terf1/Nup35/Eif4e/Magoh/Ybx1/G3bp2/Ran/Sec13/Cetn2/Nup93/Nup37/Nxt1/Nup43/Thoc6/Nxt2/Sem1/Thoc7/Mrpl18/Alyref2/Srsf3/Sarnp/Tomm20
GO:0034508	centromere complex assembly	16/1989	27/28928	0.592593	8.61866	10.7617	1.48259e-12	5.75493e-11	4.83196e-11	15081/73139/66336/60411/67955/66578/20892/67733/50927/19822/12615/12617/102920/72155/26886/66311	16	H3f3b/Cenpv/Cenpp/Cenpk/Sugt1/Mis18a/Cenpx/Itgb3bp/Nasp/Rnf4/Cenpa/Cenpc1/Cenpi/Cenpn/Cenph/Cenpw
GO:0007088	regulation of mitotic nuclear division	34/1989	125/28928	0.272	3.95597	8.99941	2.21119e-12	8.51811e-11	7.15198e-11	66442/107995/12540/22680/11799/22629/20877/69716/219114/19357/67052/52563/66156/66977/108907/12235/56317/56150/75430/30949/12649/26951/68014/54369/23980/66591/66468/214444/268697/434175/209334/68501/12237/67629	34	Spc25/Cdc20/Cdc42/Zfp207/Birc5/Ywhah/Aurkb/Trip13/Ska3/Rad21/Ndc80/Cdc23/Anapc11/Nuf2/Nusap1/Bub1/Anapc7/Mad2l1/Anapc15/Lcmt1/Chek1/Zw10/Zwilch/Nme6/Pebp1/Mad2l1bp/Ska1/Cdk5rap2/Ccnb1/Ccnb1-ps/Gen1/Nsmce2/Bub3/Spc24
GO:0071897	DNA biosynthetic process	41/1989	175/28928	0.234286	3.40745	8.67987	2.68951e-12	1.02828e-10	8.63367e-11	68275/52530/67811/12462/28113/18768/69535/20877/18974/72400/12465/72107/106344/19718/72836/21877/12469/21749/59125/66181/18538/72151/12466/101185/67967/245474/18970/12649/69263/382207/76843/100043508/68026/11692/208084/16881/72568/15381/26413/93696/56351	41	Rpa1/Nhp2/Poldip2/Cct3/Tinf2/Pkib/Ten1/Aurkb/Pole2/Pinx1/Cct5/Dscc1/Rfc4/Rfc2/Pot1b/Tk1/Cct8/Terf1/Nek7/Nop10/Pcna/Rfc5/Cct6a/Pot1a/Pold3/Dkc1/Polb/Chek1/Rfc3/Jade3/Dtl/Ptges3-ps/Pclaf/Gfer/Pif1/Lig1/Lin9/Hnrnpc/Mapk1/Chrac1/Ptges3
GO:0051028	mRNA transport	34/1989	126/28928	0.269841	3.92457	8.93952	2.82997e-12	1.07391e-10	9.01677e-11	66511/20492/68278/68051/74412/103573/445007/66874/12626/54196/223527/68092/75826/225027/225160/21681/192170/69482/13684/17149/23881/110379/26370/71805/69736/56488/69912/386612/237082/20422/66231/56009/20383/66118	34	Chtop/Slbp/Ddx39a/Nutf2/Gle1/Xpo1/Nup85/Ncbp3/Cetn3/Pabpn1/Eny2/Ncbp2/Senp2/Srsf7/Thoc1/Alyref/Eif4a3/Nup35/Eif4e/Magoh/G3bp2/Sec13/Cetn2/Nup93/Nup37/Nxt1/Nup43/Thoc6/Nxt2/Sem1/Thoc7/Alyref2/Srsf3/Sarnp
GO:0002183	cytoplasmic translational initiation	20/1989	45/28928	0.444444	6.464	9.96722	3.03112e-12	1.14172e-10	9.58615e-11	224045/20492/217715/69674/16341/68092/68184/16865/98221/78655/108067/54709/13667/56726/17973/26905/66405/100042807/67204/19653	20	Eif2b5/Slbp/Eif2b2/Mif4gd/Eif3e/Ncbp2/Denr/Eif2d/Eif3m/Eif3j1/Eif2b3/Eif3i/Eif2b4/Sh3bgrl/Nck1/Eif2s3x/Mcts2/Eif3j2/Eif2s2/Rbm4
GO:0050657	nucleic acid transport	38/1989	154/28928	0.246753	3.58878	8.75252	3.08999e-12	1.1469e-10	9.62965e-11	66511/20492/68278/68051/74412/103573/445007/66874/12626/54196/223527/68092/75826/225027/225160/21681/192170/69482/13684/17149/22608/23881/19384/110379/26370/71805/69736/56488/69912/386612/237082/20422/66231/67681/56009/20383/66118/67952	38	Chtop/Slbp/Ddx39a/Nutf2/Gle1/Xpo1/Nup85/Ncbp3/Cetn3/Pabpn1/Eny2/Ncbp2/Senp2/Srsf7/Thoc1/Alyref/Eif4a3/Nup35/Eif4e/Magoh/Ybx1/G3bp2/Ran/Sec13/Cetn2/Nup93/Nup37/Nxt1/Nup43/Thoc6/Nxt2/Sem1/Thoc7/Mrpl18/Alyref2/Srsf3/Sarnp/Tomm20
GO:0050658	RNA transport	38/1989	154/28928	0.246753	3.58878	8.75252	3.08999e-12	1.1469e-10	9.62965e-11	66511/20492/68278/68051/74412/103573/445007/66874/12626/54196/223527/68092/75826/225027/225160/21681/192170/69482/13684/17149/22608/23881/19384/110379/26370/71805/69736/56488/69912/386612/237082/20422/66231/67681/56009/20383/66118/67952	38	Chtop/Slbp/Ddx39a/Nutf2/Gle1/Xpo1/Nup85/Ncbp3/Cetn3/Pabpn1/Eny2/Ncbp2/Senp2/Srsf7/Thoc1/Alyref/Eif4a3/Nup35/Eif4e/Magoh/Ybx1/G3bp2/Ran/Sec13/Cetn2/Nup93/Nup37/Nxt1/Nup43/Thoc6/Nxt2/Sem1/Thoc7/Mrpl18/Alyref2/Srsf3/Sarnp/Tomm20
GO:0051784	negative regulation of nuclear division	26/1989	77/28928	0.337662	4.91096	9.33741	3.75034e-12	1.38192e-10	1.16029e-10	66442/107995/22680/11799/20877/69716/219114/19357/67052/66977/12235/56150/75430/30949/12649/26951/68014/54369/66591/66468/214444/268697/434175/209334/12237/67629	26	Spc25/Cdc20/Zfp207/Birc5/Aurkb/Trip13/Ska3/Rad21/Ndc80/Nuf2/Bub1/Mad2l1/Anapc15/Lcmt1/Chek1/Zw10/Zwilch/Nme6/Mad2l1bp/Ska1/Cdk5rap2/Ccnb1/Ccnb1-ps/Gen1/Bub3/Spc24
GO:0010948	negative regulation of cell cycle process	60/1989	330/28928	0.181818	2.64436	8.16329	3.9728e-12	1.45336e-10	1.22027e-10	13972/66442/107995/231600/68145/22680/54394/11799/12534/17245/68067/20877/69716/67153/72400/219114/19357/26425/67052/214498/66977/241627/19361/12235/20878/19650/27354/18392/19891/50883/56150/17193/75430/30949/210766/56292/234664/116733/12649/26951/66131/68014/54369/66591/66468/327762/76843/66209/214444/226591/225182/268697/66983/434175/19241/15270/209334/12237/72008/67629	60	Gnb1l/Spc25/Cdc20/Chfr/Etaa1/Zfp207/Crlf3/Birc5/Cdk1/Mdm1/Mrnip/Aurkb/Trip13/Rnaseh2b/Pinx1/Ska3/Rad21/Nubp1/Ndc80/Cdc73/Nuf2/Wdr76/Rad51/Bub1/Aurka/Rbl1/Nbn/Orc1/Rpa2/Chek2/Mad2l1/Mbd4/Anapc15/Lcmt1/Brcc3/Naa10/Nae1/Vps4a/Chek1/Zw10/Tipin/Zwilch/Nme6/Mad2l1bp/Ska1/Dna2/Dtl/Inip/Cdk5rap2/Tiprl/Rbbp8/Ccnb1/Zfp830/Ccnb1-ps/Tmsb4x/H2ax/Gen1/Bub3/Zfyve19/Spc24
GO:0042274	ribosomal small subunit biogenesis	31/1989	108/28928	0.287037	4.17466	8.98134	4.36849e-12	1.5867e-10	1.33222e-10	14791/66249/73736/208366/68966/223499/78581/59028/69499/73674/55989/27993/67134/67205/67973/78651/66523/66467/30946/99480/213773/72515/27966/50529/14113/217109/217431/20826/65961/102216272/67045	31	Emg1/Pno1/Fcf1/Rpp40/Ngdn/Dcaf13/Utp23/Rcl1/Tsr2/Wdr75/Nop58/Imp4/Nop56/Utp11/Mphosph10/Lsm6/2810004N23Rik/Gtf2h5/Abt1/Dnttip2/Tbl3/Wdr43/Rrp9/Mrps7/Fbl/Utp18/Nol10/Snu13/Utp3/Ak6/Riok2
GO:0016226	iron-sulfur cluster assembly	16/1989	29/28928	0.551724	8.02427	10.2834	6.7599e-12	2.42071e-10	2.03248e-10	26371/73046/74316/26425/66383/70316/30926/11306/109006/68250/26426/78653/380840/66162/14297/102634451	16	Ciao1/Glrx5/Isca2/Nubp1/Iscu/Ndufab1/Glrx3/Abcb7/Ciapin1/Ciao2a/Nubp2/Bola3/Lyrm4/Bola2/Fxn/Ndufab1-ps
GO:0031163	metallo-sulfur cluster assembly	16/1989	29/28928	0.551724	8.02427	10.2834	6.7599e-12	2.42071e-10	2.03248e-10	26371/73046/74316/26425/66383/70316/30926/11306/109006/68250/26426/78653/380840/66162/14297/102634451	16	Ciao1/Glrx5/Isca2/Nubp1/Iscu/Ndufab1/Glrx3/Abcb7/Ciapin1/Ciao2a/Nubp2/Bola3/Lyrm4/Bola2/Fxn/Ndufab1-ps
GO:0000723	telomere maintenance	37/1989	153/28928	0.24183	3.51717	8.48261	1.13211e-11	4.02573e-10	3.38009e-10	68275/52530/12462/12447/28113/56207/18768/69535/20877/72400/12465/14375/72836/12469/21749/59125/66181/19361/18538/56456/12448/27354/19891/12466/101185/56505/245474/11792/327762/100043508/208084/73747/68501/15381/26413/56351/113002583	37	Rpa1/Nhp2/Cct3/Ccne1/Tinf2/Uchl5/Pkib/Ten1/Aurkb/Pinx1/Cct5/Xrcc6/Pot1b/Cct8/Terf1/Nek7/Nop10/Rad51/Pcna/Actl6a/Ccne2/Nbn/Rpa2/Cct6a/Pot1a/Ruvbl1/Dkc1/Apex1/Dna2/Ptges3-ps/Pif1/Shld1/Nsmce2/Hnrnpc/Mapk1/Ptges3/Shld3
GO:1901976	regulation of cell cycle checkpoint	21/1989	53/28928	0.396226	5.76271	9.42996	1.29171e-11	4.56137e-10	3.82982e-10	68145/11799/20877/67153/219114/67052/241627/19361/20878/19891/50883/56150/75430/30949/210766/66591/66468/214444/268697/434175/209334	21	Etaa1/Birc5/Aurkb/Rnaseh2b/Ska3/Ndc80/Wdr76/Rad51/Aurka/Rpa2/Chek2/Mad2l1/Anapc15/Lcmt1/Brcc3/Mad2l1bp/Ska1/Cdk5rap2/Ccnb1/Ccnb1-ps/Gen1
GO:0044839	cell cycle G2/M phase transition	38/1989	161/28928	0.236025	3.43274	8.41086	1.31876e-11	4.62476e-10	3.88305e-10	12313/12567/59046/231600/226419/68145/11799/12534/68067/20877/67153/72400/19357/67052/67121/27354/18392/12545/50883/17193/67278/210766/234664/116733/12649/12442/12314/76843/66209/225182/268697/12532/66983/434175/69109/27401/30963/72008	38	Calm1/Cdk4/Arpp19/Chfr/Dyrk3/Etaa1/Birc5/Cdk1/Mrnip/Aurkb/Rnaseh2b/Pinx1/Rad21/Ndc80/Mastl/Nbn/Orc1/Cdc7/Chek2/Mbd4/Pagr1a/Brcc3/Nae1/Vps4a/Chek1/Ccnb2/Calm2/Dtl/Inip/Rbbp8/Ccnb1/Cdc25c/Zfp830/Ccnb1-ps/Ccnq/Skp2/Hacd1/Zfyve19
GO:0006413	translational initiation	34/1989	133/28928	0.255639	3.71801	8.53684	1.47176e-11	5.12597e-10	4.30387e-10	224045/20492/217715/76366/66912/69674/13665/16341/68092/68184/69860/26987/16865/98221/78655/16418/13684/108067/54709/13667/56334/56726/17973/26905/66405/100042807/230809/66882/13664/24015/69606/66235/67204/19653	34	Eif2b5/Slbp/Eif2b2/Mtif3/Bzw2/Mif4gd/Eif2s1/Eif3e/Ncbp2/Denr/Eif1ad/Eif4e2/Eif2d/Eif3m/Eif3j1/Eif6/Eif4e/Eif2b3/Eif3i/Eif2b4/Tmed2/Sh3bgrl/Nck1/Eif2s3x/Mcts2/Eif3j2/Pdik1l/Bzw1/Eif1a/Abce1/Mtfmt/Eif1ax/Eif2s2/Rbm4
GO:0007006	mitochondrial membrane organization	31/1989	114/28928	0.27193	3.95495	8.58971	2.05719e-11	7.11618e-10	5.9749e-10	100040563/66400/66525/67900/11740/30055/56322/30056/223696/12015/68115/30059/56428/75778/69923/66098/56330/66271/11739/68350/433771/73689/14297/30954/67067/68316/100310872/100040531/21648/64113/100042424	31	Dynlt1c/Alkbh7/Timm50/Mtfp1/Slc25a5/Timm13/Timm22/Timm9/Tomm22/Bad/Maip1/Timm10/Mtch2/Them4/Agk/Chchd6/Pdcd5/Tmem126a/Slc25a4/Mul1/Micos10/Bloc1s2/Fxn/Siva1/Romo1/Apoo/Dynlt1a/Dynlt1f/Dynlt1b/Moap1/Pdcd5-ps
GO:0006354	DNA-templated transcription elongation	32/1989	121/28928	0.264463	3.84634	8.5253	2.1986e-11	7.55396e-10	6.34247e-10	98053/69792/67224/66420/80509/66126/70238/66999/66172/69920/66213/20922/28071/67381/223527/68092/27632/214498/381379/64424/108098/234959/21399/66467/69790/72515/68550/67673/192191/67219/68705/100041294	32	Gtf2f1/Med6/Med29/Polr2e/Med8/Elof1/Rnf168/Med28/Med11/Polr2i/Med7/Supt4a/Polr1f/Med4/Eny2/Ncbp2/Nelfe/Cdc73/Med19/Polr1e/Med21/Med17/Tcea1/Gtf2h5/Med30/Wdr43/Tefm/Elob/Med9/Med18/Gtf2f2/Supt4b
GO:0010639	negative regulation of organelle organization	65/1989	393/28928	0.165394	2.40549	7.62281	3.86416e-11	1.31874e-09	1.10724e-09	66442/107995/28113/12343/11740/15081/22680/11799/18643/17245/69535/20877/69716/72400/219114/20024/19357/19230/26425/23999/67052/72836/21749/66977/59030/12235/13589/20333/27354/16765/69076/101185/56150/14228/23991/75430/30949/56292/11739/19684/12649/26951/22003/68014/54369/381038/66591/66468/80986/16456/70420/214444/208084/68350/268697/434175/19241/209334/14297/15381/15078/63985/12237/12340/67629	65	Spc25/Cdc20/Tinf2/Capza2/Slc25a5/H3f3b/Zfp207/Birc5/Pfn1/Mdm1/Ten1/Aurkb/Trip13/Pinx1/Ska3/Sub1/Rad21/Twf1/Nubp1/Twf2/Ndc80/Pot1b/Terf1/Nuf2/Mkks/Bub1/Mapre1/Sec22b/Nbn/Stmn1/Triap1/Pot1a/Mad2l1/Fkbp4/Cib1/Anapc15/Lcmt1/Naa10/Slc25a4/Rdx/Chek1/Zw10/Tpm1/Zwilch/Nme6/Parl/Mad2l1bp/Ska1/Ckap2/F11r/Arpin/Cdk5rap2/Pif1/Mul1/Ccnb1/Ccnb1-ps/Tmsb4x/Gen1/Fxn/Hnrnpc/H3f3a/Gmfb/Bub3/Capza1/Spc24
GO:0000966	RNA 5'-end processing	15/1989	28/28928	0.535714	7.79142	9.76943	5.48036e-11	1.85784e-09	1.55988e-09	66628/66874/208366/67053/54364/24018/74097/66161/69961/30946/213773/52575/234728/227522/117109	15	Thg1l/Ncbp3/Rpp40/Rpp14/Rpp30/Rngtt/Pop7/Pop4/Rpp25l/Abt1/Tbl3/Trmt10c/Cmtr2/Rpp38/Pop5
GO:0045930	negative regulation of mitotic cell cycle	48/1989	249/28928	0.192771	2.80366	7.76696	6.82157e-11	2.2972e-09	1.92878e-09	66442/107995/231600/68145/22680/54394/11799/12534/68067/20877/69716/72400/219114/19357/67052/214498/66977/12235/19650/27354/18392/19891/50883/56150/17193/75430/30949/210766/234664/116733/12649/26951/66131/68014/54369/66591/66468/76843/66209/214444/225182/268697/66983/434175/209334/12237/72008/67629	48	Spc25/Cdc20/Chfr/Etaa1/Zfp207/Crlf3/Birc5/Cdk1/Mrnip/Aurkb/Trip13/Pinx1/Ska3/Rad21/Ndc80/Cdc73/Nuf2/Bub1/Rbl1/Nbn/Orc1/Rpa2/Chek2/Mad2l1/Mbd4/Anapc15/Lcmt1/Brcc3/Nae1/Vps4a/Chek1/Zw10/Tipin/Zwilch/Nme6/Mad2l1bp/Ska1/Dtl/Inip/Cdk5rap2/Rbbp8/Ccnb1/Zfp830/Ccnb1-ps/Gen1/Bub3/Zfyve19/Spc24
GO:0051168	nuclear export	39/1989	178/28928	0.219101	3.1866	7.95133	7.97434e-11	2.66773e-09	2.23988e-09	66511/13726/110750/68278/68051/74412/103573/445007/66874/22627/19042/54196/223527/224092/68092/225160/21681/209011/192170/16418/97112/13684/22166/17149/19384/71805/329506/72170/56488/386612/237082/20422/234396/66231/56009/20383/100043462/66118/67045	39	Chtop/Emd/Cse1l/Ddx39a/Nutf2/Gle1/Xpo1/Nup85/Ncbp3/Ywhae/Ppm1a/Pabpn1/Eny2/Lsg1/Ncbp2/Thoc1/Alyref/Sirt7/Eif4a3/Eif6/Nmd3/Eif4e/Txn1/Magoh/Ran/Nup93/Ctdspl2/Chchd4/Nxt1/Thoc6/Nxt2/Sem1/Ankle1/Thoc7/Alyref2/Srsf3/Nutf2-ps1/Sarnp/Riok2
GO:0060261	positive regulation of transcription initiation by RNA polymerase II	23/1989	69/28928	0.333333	4.848	8.69555	8.77801e-11	2.9174e-09	2.44951e-09	69792/67224/80509/21374/66999/66172/66213/67089/67381/20024/68776/226182/381379/66464/108098/234959/235459/21343/69790/24075/24074/192191/67219	23	Med6/Med29/Med8/Tbp/Med28/Med11/Med7/Psmc6/Med4/Sub1/Taf11/Taf5/Med19/Taf12/Med21/Med17/Gtf2a2/Taf6/Med30/Taf10/Taf7/Med9/Med18
GO:0046034	ATP metabolic process	47/1989	245/28928	0.191837	2.79007	7.64574	1.27537e-10	4.2112e-09	3.53582e-09	66925/66108/11950/69875/68198/67680/17991/50799/15481/54405/66437/66414/19052/407785/66218/68194/68202/72900/12015/67264/72141/53893/66495/68375/56428/16418/66046/66592/595136/68197/70316/104130/110119/66916/60530/66091/66377/319801/12183/68342/105787/68055/214917/225887/19082/230075/102631912	47	Sdhd/Ndufa9/Atp5pb/Ndufa11/Ndufb2/Sdhb/Ndufa2/Slc25a13/Hspa8/Ndufa1/Fis1/Ndufa12/Ppp2ca/Ndufs6/Ndufb9/Ndufb4/Ndufa5/Ndufv2/Bad/Ndufb8/Adpgk/Nudt5/Ndufb3/Ndufa8/Mtch2/Eif6/Ndufb5/Stoml2/Ndufs5/Ndufc2/Ndufab1/Ndufb11/Mpi/Ndufb7/Fignl1/Ndufa3/Ndufc1/Tigar/Bpgm/Ndufb10/Prkaa1/Dmac2l/Antkmt/Ndufs8/Prkag1/Ndufb6/Ndufb1
GO:0006278	RNA-templated DNA biosynthetic process	22/1989	65/28928	0.338462	4.92258	8.60273	1.60075e-10	5.21784e-09	4.38101e-09	68275/52530/12462/28113/18768/69535/20877/72400/12465/72836/12469/21749/59125/66181/12466/101185/245474/100043508/208084/15381/26413/56351	22	Rpa1/Nhp2/Cct3/Tinf2/Pkib/Ten1/Aurkb/Pinx1/Cct5/Pot1b/Cct8/Terf1/Nek7/Nop10/Cct6a/Pot1a/Dkc1/Ptges3-ps/Pif1/Hnrnpc/Mapk1/Ptges3
GO:0007004	telomere maintenance via telomerase	22/1989	65/28928	0.338462	4.92258	8.60273	1.60075e-10	5.21784e-09	4.38101e-09	68275/52530/12462/28113/18768/69535/20877/72400/12465/72836/12469/21749/59125/66181/12466/101185/245474/100043508/208084/15381/26413/56351	22	Rpa1/Nhp2/Cct3/Tinf2/Pkib/Ten1/Aurkb/Pinx1/Cct5/Pot1b/Cct8/Terf1/Nek7/Nop10/Cct6a/Pot1a/Dkc1/Ptges3-ps/Pif1/Hnrnpc/Mapk1/Ptges3
GO:1901989	positive regulation of cell cycle phase transition	31/1989	123/28928	0.252033	3.66556	8.0498	1.69602e-10	5.49317e-09	4.61219e-09	12447/27214/12034/107995/12567/226419/11799/12534/20135/219114/52563/67849/66156/214498/20878/53317/12448/12545/56317/50883/67278/19684/66591/11792/66468/76843/268697/12532/434175/330216/68501	31	Ccne1/Dbf4/Phb2/Cdc20/Cdk4/Dyrk3/Birc5/Cdk1/Rrm2/Ska3/Cdc23/Cdca5/Anapc11/Cdc73/Aurka/Plrg1/Ccne2/Cdc7/Anapc7/Chek2/Pagr1a/Rdx/Mad2l1bp/Apex1/Ska1/Dtl/Ccnb1/Cdc25c/Ccnb1-ps/Mblac1/Nsmce2
GO:0051084	'de novo' post-translational protein folding	18/1989	44/28928	0.409091	5.94981	8.92822	1.99914e-10	6.43393e-09	5.40206e-09	12462/81489/30933/15481/12465/70356/64136/12469/14828/67035/12017/110920/72170/93684/100043508/56351/15528/50497	18	Cct3/Dnajb1/Tor2a/Hspa8/Cct5/St13/Sdf2l1/Cct8/Hspa5/Dnajb4/Bag1/Hspa13/Chchd4/Selenof/Ptges3-ps/Ptges3/Hspe1/Hspa14
GO:0015931	nucleobase-containing compound transport	44/1989	224/28928	0.196429	2.85686	7.5807	2.23095e-10	7.13483e-09	5.99056e-09	66511/20492/68278/68051/11740/74412/103573/445007/66874/12626/54196/223527/68092/75826/225027/225160/21681/192170/69482/229782/13684/17149/22608/70556/23881/19384/110379/26370/11739/71805/69736/56488/69912/386612/237082/20422/215900/66231/67681/56009/20383/73132/66118/67952	44	Chtop/Slbp/Ddx39a/Nutf2/Slc25a5/Gle1/Xpo1/Nup85/Ncbp3/Cetn3/Pabpn1/Eny2/Ncbp2/Senp2/Srsf7/Thoc1/Alyref/Eif4a3/Nup35/Slc35a3/Eif4e/Magoh/Ybx1/Slc25a33/G3bp2/Ran/Sec13/Cetn2/Slc25a4/Nup93/Nup37/Nxt1/Nup43/Thoc6/Nxt2/Sem1/Calhm6/Thoc7/Mrpl18/Alyref2/Srsf3/Slc25a16/Sarnp/Tomm20
GO:0051783	regulation of nuclear division	36/1989	161/28928	0.223602	3.25207	7.78622	2.30451e-10	7.32403e-09	6.14941e-09	66442/107995/12540/22680/11799/22629/20877/69716/219114/19357/67052/52563/66156/66977/108907/12235/56317/56150/19362/75430/30949/12649/26951/68014/54369/23980/57746/66591/66468/214444/268697/434175/209334/68501/12237/67629	36	Spc25/Cdc20/Cdc42/Zfp207/Birc5/Ywhah/Aurkb/Trip13/Ska3/Rad21/Ndc80/Cdc23/Anapc11/Nuf2/Nusap1/Bub1/Anapc7/Mad2l1/Rad51ap1/Anapc15/Lcmt1/Chek1/Zw10/Zwilch/Nme6/Pebp1/Piwil2/Mad2l1bp/Ska1/Cdk5rap2/Ccnb1/Ccnb1-ps/Gen1/Nsmce2/Bub3/Spc24
GO:0060260	regulation of transcription initiation by RNA polymerase II	24/1989	79/28928	0.303797	4.41843	8.2671	3.0649e-10	9.62353e-09	8.08012e-09	69792/67224/80509/21374/66999/66172/66213/67089/67381/20024/68776/226182/381379/66464/108098/234959/235459/21343/69790/24075/24074/192191/67219/15289	24	Med6/Med29/Med8/Tbp/Med28/Med11/Med7/Psmc6/Med4/Sub1/Taf11/Taf5/Med19/Taf12/Med21/Med17/Gtf2a2/Taf6/Med30/Taf10/Taf7/Med9/Med18/Hmgb1
GO:0006605	protein targeting	53/1989	303/28928	0.174917	2.544	7.34131	3.0659e-10	9.62353e-09	8.08012e-09	27061/66525/641376/53600/66384/27643/15481/66437/67903/30055/56322/22627/30056/69019/70478/66148/20972/223696/56297/71446/15461/67604/74117/27058/14828/30059/56428/67713/67437/17713/69923/56330/23991/116733/381038/72170/66624/67384/66541/30058/105787/56495/66212/76687/16413/21854/67067/52838/22630/68512/19349/67952/100042424	53	Bcap31/Timm50/Tomm40l/Timm23/Srp19/Ubl4a/Hspa8/Fis1/Gipc1/Timm13/Timm22/Ywhae/Timm9/Spcs1/Mipep/Dnajc15/Syngr1/Tomm22/Arl6/Get1/Hras/Get4/Actr3/Srp9/Hspa5/Timm10/Mtch2/Dnajc19/Ssr3/Grpel1/Agk/Pdcd5/Cib1/Vps4a/Parl/Chchd4/Spcs2/Bag4/Immp1l/Timm8a1/Prkaa1/Get3/Sec61b/Spcs3/Itgb1bp1/Timm17a/Romo1/Dnlz/Ywhaq/Tomm5/Rab7/Tomm20/Pdcd5-ps
GO:0051656	establishment of organelle localization	74/1989	500/28928	0.148	2.15251	7.06375	3.64585e-10	1.13737e-08	9.54961e-09	54141/56418/76205/66442/27681/12540/56455/22680/11799/12534/20224/103573/66397/66140/20969/20877/56444/72400/219114/224092/67203/26934/83815/72415/67052/52563/67849/64540/26754/21749/66977/72080/228421/77038/20619/108907/51944/386649/13589/16418/66934/13605/97112/67037/53378/73804/27096/12615/12617/19384/56150/66165/116733/26951/17350/66994/66468/380752/21335/214444/66682/268697/434175/22320/7368…	74	Spag5/Ykt6/Stard3nl/Spc25/Snf8/Cdc42/Dynll1/Zfp207/Birc5/Cdk1/Sar1a/Xpo1/Sar1b/Ska2/Sdc1/Aurkb/Actr10/Pinx1/Ska3/Lsg1/Nde1/Racgap1/Cenpq/Sgo1/Ndc80/Cdc23/Cdca5/Tspan4/Cops5/Terf1/Nuf2/Sapcd2/Kif18a/Arfgap2/Snap23/Nusap1/Knstrn/Nsfl1c/Mapre1/Eif6/Dsn1/Ect2/Nmd3/Pmf1/Sdcbp/Kif2c/Trappc3/Cenpa/Cenpc1/Ran/Mad2l1/Bccip/Vps4a/Zw10/Mlh1/Cep19/Ska1/Eipr1/Tacc3/Cdk5rap2/Trappc5/Ccnb1/Ccnb1-ps/Vamp8/Bloc1s…
GO:0006406	mRNA export from nucleus	23/1989	74/28928	0.310811	4.52043	8.23924	4.3049e-10	1.33478e-08	1.12071e-08	66511/68278/74412/103573/445007/66874/54196/223527/68092/225160/21681/192170/13684/17149/71805/56488/386612/237082/20422/66231/56009/20383/66118	23	Chtop/Ddx39a/Gle1/Xpo1/Nup85/Ncbp3/Pabpn1/Eny2/Ncbp2/Thoc1/Alyref/Eif4a3/Eif4e/Magoh/Nup93/Nxt1/Thoc6/Nxt2/Sem1/Thoc7/Alyref2/Srsf3/Sarnp
GO:0140694	non-membrane-bounded organelle assembly	67/1989	435/28928	0.154023	2.24011	7.08131	4.54957e-10	1.4021e-08	1.17723e-08	259279/67811/54141/68183/107995/11848/16551/22680/11799/27041/15182/17245/13494/66140/19084/20877/13665/66410/60411/66645/219114/67955/67832/223499/12181/26934/67052/20892/20873/75619/13007/13589/20878/16418/69902/19822/12615/12617/23881/50883/68017/69871/66165/26370/50783/66164/12442/22003/17350/57785/76789/67678/66468/30946/11793/67239/214444/225745/26886/71986/50529/105787/13664/21841/66311/71…	67	Tubgcp3/Poldip2/Spag5/Bcas2/Cdc20/Rhoa/Kif11/Zfp207/Birc5/G3bp1/Hdac2/Mdm1/Drg1/Ska2/Prkar1a/Aurkb/Eif2s1/Mterf3/Cenpk/Pspc1/Ska3/Sugt1/Brix1/Dcaf13/Bop1/Racgap1/Ndc80/Cenpx/Plk4/Fastkd2/Csrp1/Mapre1/Aurka/Eif6/Mrto4/Rnf4/Cenpa/Cenpc1/G3bp2/Chek2/Mrm2/Ppp1r35/Bccip/Cetn2/Lsm4/Nip7/Ccnb2/Tpm1/Mlh1/Rangrf/Mzt1/Lsm3/Ska1/Abt1/Atg5/Rpf2/Cdk5rap2/Haus1/Cenph/Ddx28/Mrps7/Prkaa1/Eif1a/Tia1/Cenpw/Haus5/H…
GO:0006458	'de novo' protein folding	18/1989	46/28928	0.391304	5.69113	8.65209	4.79264e-10	1.46811e-08	1.23265e-08	12462/81489/30933/15481/12465/70356/64136/12469/14828/67035/12017/110920/72170/93684/100043508/56351/15528/50497	18	Cct3/Dnajb1/Tor2a/Hspa8/Cct5/St13/Sdf2l1/Cct8/Hspa5/Dnajb4/Bag1/Hspa13/Chchd4/Selenof/Ptges3-ps/Ptges3/Hspe1/Hspa14
GO:0000086	G2/M transition of mitotic cell cycle	33/1989	143/28928	0.230769	3.35631	7.67529	5.37076e-10	1.63535e-08	1.37307e-08	12313/12567/59046/231600/68145/11799/12534/68067/20877/67153/72400/19357/67121/27354/18392/12545/50883/17193/210766/234664/116733/12649/12314/76843/66209/225182/268697/12532/66983/434175/27401/30963/72008	33	Calm1/Cdk4/Arpp19/Chfr/Etaa1/Birc5/Cdk1/Mrnip/Aurkb/Rnaseh2b/Pinx1/Rad21/Mastl/Nbn/Orc1/Cdc7/Chek2/Mbd4/Brcc3/Nae1/Vps4a/Chek1/Calm2/Dtl/Inip/Rbbp8/Ccnb1/Cdc25c/Zfp830/Ccnb1-ps/Skp2/Hacd1/Zfyve19
GO:2000144	positive regulation of DNA-templated transcription initiation	23/1989	76/28928	0.302632	4.40147	8.06796	7.78655e-10	2.35682e-08	1.97884e-08	69792/67224/80509/21374/66999/66172/66213/67089/67381/20024/68776/226182/381379/66464/108098/234959/235459/21343/69790/24075/24074/192191/67219	23	Med6/Med29/Med8/Tbp/Med28/Med11/Med7/Psmc6/Med4/Sub1/Taf11/Taf5/Med19/Taf12/Med21/Med17/Gtf2a2/Taf6/Med30/Taf10/Taf7/Med9/Med18
GO:0051383	kinetochore organization	12/1989	20/28928	0.6	8.7264	9.39207	8.09894e-10	2.43687e-08	2.04605e-08	60411/67955/67052/20892/66977/14211/19822/12615/12617/70099/26886/66311	12	Cenpk/Sugt1/Ndc80/Cenpx/Nuf2/Smc2/Rnf4/Cenpa/Cenpc1/Smc4/Cenph/Cenpw
GO:0000466	maturation of 5.8S rRNA from tricistronic rRNA transcript (SSU-rRNA, 5.8S rRNA, LSU-rRNA)	13/1989	24/28928	0.541667	7.878	9.1594	8.99117e-10	2.68942e-08	2.25809e-08	73736/208366/12181/59028/66446/57750/50911/69639/66362/71151/67276/30946/227715	13	Fcf1/Rpp40/Bop1/Rcl1/Exosc7/Wdr12/Exosc9/Exosc8/Exosc3/Eri2/Eri1/Abt1/Exosc2
GO:0042273	ribosomal large subunit biogenesis	21/1989	65/28928	0.323077	4.69883	8.11201	1.10584e-09	3.28843e-08	2.76104e-08	67223/66942/66596/448850/67236/67832/12181/28126/75619/57750/16418/70285/69902/68017/67920/66164/225215/52202/67239/107071/71986	21	Rrp15/Ddx18/Gtf3a/Znhit3/Cinp/Brix1/Bop1/Nop16/Fastkd2/Wdr12/Eif6/Rpf1/Mrto4/Mrm2/Mak16/Nip7/Rsl24d1/Rbm34/Rpf2/Wdr74/Ddx28
GO:0140013	meiotic nuclear division	42/1989	220/28928	0.190909	2.77658	7.18742	1.40871e-09	4.16471e-08	3.49678e-08	12447/71846/107995/231600/11799/19183/30939/66140/69716/219114/223499/72415/67052/209011/20892/23997/21749/74117/66977/26428/67121/228421/19361/20878/12448/14211/19366/12617/19362/12442/17350/57746/237911/70099/74386/60530/66468/234396/66197/69260/69928/623474	42	Ccne1/Syce2/Cdc20/Chfr/Birc5/Psmc3ip/Pttg1/Ska2/Trip13/Ska3/Dcaf13/Sgo1/Ndc80/Sirt7/Cenpx/Psmd13/Terf1/Actr3/Nuf2/Orc4/Mastl/Kif18a/Rad51/Aurka/Ccne2/Smc2/Rad54l/Cenpc1/Rad51ap1/Ccnb2/Mlh1/Piwil2/Brip1/Smc4/Rmi1/Fignl1/Ska1/Ankle1/Cks2/Ing2/Cenps/Rad54b
GO:0090231	regulation of spindle checkpoint	14/1989	29/28928	0.482759	7.02124	8.81499	1.46302e-09	4.30025e-08	3.61058e-08	11799/20877/219114/67052/20878/56150/75430/30949/66591/66468/214444/268697/434175/209334	14	Birc5/Aurkb/Ska3/Ndc80/Aurka/Mad2l1/Anapc15/Lcmt1/Mad2l1bp/Ska1/Cdk5rap2/Ccnb1/Ccnb1-ps/Gen1
GO:0007051	spindle organization	40/1989	204/28928	0.196078	2.85176	7.21201	1.52986e-09	4.47089e-08	3.75385e-08	259279/67811/54141/66442/68183/19385/107995/11848/16551/22680/11799/13494/66140/20877/219114/67955/223499/26934/67052/66977/51944/13589/20878/16765/19822/50883/66165/12442/17350/57785/76789/66468/21335/110854/268697/225745/26886/434175/71909/231123	40	Tubgcp3/Poldip2/Spag5/Spc25/Bcas2/Ranbp1/Cdc20/Rhoa/Kif11/Zfp207/Birc5/Drg1/Ska2/Aurkb/Ska3/Sugt1/Dcaf13/Racgap1/Ndc80/Nuf2/Knstrn/Mapre1/Aurka/Stmn1/Rnf4/Chek2/Bccip/Ccnb2/Mlh1/Rangrf/Mzt1/Ska1/Tacc3/Ptpa/Ccnb1/Haus1/Cenph/Ccnb1-ps/Haus5/Haus3
GO:0006368	transcription elongation by RNA polymerase II	27/1989	105/28928	0.257143	3.73988	7.6425	1.55451e-09	4.51697e-08	3.79254e-08	98053/69792/67224/80509/66126/70238/66999/66172/69920/66213/20922/67381/223527/68092/27632/214498/381379/108098/234959/21399/69790/72515/67673/192191/67219/68705/100041294	27	Gtf2f1/Med6/Med29/Med8/Elof1/Rnf168/Med28/Med11/Polr2i/Med7/Supt4a/Med4/Eny2/Ncbp2/Nelfe/Cdc73/Med19/Med21/Med17/Tcea1/Med30/Wdr43/Elob/Med9/Med18/Gtf2f2/Supt4b
GO:0017004	cytochrome complex assembly	16/1989	39/28928	0.410256	5.96677	8.4337	1.93921e-09	5.60279e-08	4.70422e-08	70207/56046/52469/66379/67267/70556/15159/68033/67892/66487/66278/544717/214489/52892/66272/66836	16	Taco1/Uqcc1/Coa3/Cox14/Uqcc2/Slc25a33/Hccs/Cox19/Coa6/Uqcc5/Smim20/Uqcc6/Uqcc4/Sco1/Cox16/Tmem223
GO:0045786	negative regulation of cell cycle	63/1989	413/28928	0.152542	2.21858	6.77749	2.20779e-09	6.34271e-08	5.32547e-08	13972/66442/107995/57441/231600/68145/22680/54394/11799/12534/17245/68067/20877/69716/67153/72400/219114/19357/26425/67052/214498/66977/241627/19361/12235/20878/19650/27354/18392/19891/50883/56150/17193/75430/30949/210766/56292/12367/234664/116733/12649/26951/66131/68014/54369/66591/66468/327762/21343/76843/66209/214444/226591/225182/268697/66983/434175/19241/15270/209334/12237/72008/67629	63	Gnb1l/Spc25/Cdc20/Gmnn/Chfr/Etaa1/Zfp207/Crlf3/Birc5/Cdk1/Mdm1/Mrnip/Aurkb/Trip13/Rnaseh2b/Pinx1/Ska3/Rad21/Nubp1/Ndc80/Cdc73/Nuf2/Wdr76/Rad51/Bub1/Aurka/Rbl1/Nbn/Orc1/Rpa2/Chek2/Mad2l1/Mbd4/Anapc15/Lcmt1/Brcc3/Naa10/Casp3/Nae1/Vps4a/Chek1/Zw10/Tipin/Zwilch/Nme6/Mad2l1bp/Ska1/Dna2/Taf6/Dtl/Inip/Cdk5rap2/Tiprl/Rbbp8/Ccnb1/Zfp830/Ccnb1-ps/Tmsb4x/H2ax/Gen1/Bub3/Zfyve19/Spc24
GO:1903046	meiotic cell cycle process	45/1989	249/28928	0.180723	2.62843	7.01238	2.28236e-09	6.52013e-08	5.47444e-08	12447/71846/17218/107995/231600/11799/19183/30939/66140/69716/219114/223499/72415/67052/209011/20892/23997/21749/74117/66977/26428/67121/228421/19361/20878/12448/14211/19366/12617/17220/19362/12442/17350/57746/237911/70099/74386/60530/66468/12532/234396/66197/69260/69928/623474	45	Ccne1/Syce2/Mcm5/Cdc20/Chfr/Birc5/Psmc3ip/Pttg1/Ska2/Trip13/Ska3/Dcaf13/Sgo1/Ndc80/Sirt7/Cenpx/Psmd13/Terf1/Actr3/Nuf2/Orc4/Mastl/Kif18a/Rad51/Aurka/Ccne2/Smc2/Rad54l/Cenpc1/Mcm7/Rad51ap1/Ccnb2/Mlh1/Piwil2/Brip1/Smc4/Rmi1/Fignl1/Ska1/Cdc25c/Ankle1/Cks2/Ing2/Cenps/Rad54b
GO:0072527	pyrimidine-containing compound metabolic process	20/1989	62/28928	0.322581	4.69161	7.90673	2.83057e-09	8.04104e-08	6.75143e-08	22245/50773/18103/22247/21877/22171/21915/110074/66588/107569/55936/56749/54369/103850/18102/11628/116914/66422/26413/79059	20	Uck1/Nt5c/Nme2/Umps/Tk1/Tyms/Dtymk/Dut/Cmpk1/Nt5c3/Ctps2/Dhodh/Nme6/Nt5m/Nme1/Aicda/Slc19a2/Dctpp1/Mapk1/Nme3
GO:0010833	telomere maintenance via telomere lengthening	23/1989	81/28928	0.283951	4.12978	7.6645	3.11472e-09	8.7991e-08	7.38791e-08	68275/52530/12462/28113/18768/69535/20877/72400/12465/72836/12469/21749/59125/66181/19361/12466/101185/245474/100043508/208084/15381/26413/56351	23	Rpa1/Nhp2/Cct3/Tinf2/Pkib/Ten1/Aurkb/Pinx1/Cct5/Pot1b/Cct8/Terf1/Nek7/Nop10/Rad51/Cct6a/Pot1a/Dkc1/Ptges3-ps/Pif1/Hnrnpc/Mapk1/Ptges3
GO:0090266	regulation of mitotic cell cycle spindle assembly checkpoint	13/1989	26/28928	0.5	7.272	8.69374	3.28764e-09	9.18551e-08	7.71235e-08	11799/20877/219114/67052/56150/75430/30949/66591/66468/214444/268697/434175/209334	13	Birc5/Aurkb/Ska3/Ndc80/Mad2l1/Anapc15/Lcmt1/Mad2l1bp/Ska1/Cdk5rap2/Ccnb1/Ccnb1-ps/Gen1
GO:1903504	regulation of mitotic spindle checkpoint	13/1989	26/28928	0.5	7.272	8.69374	3.28764e-09	9.18551e-08	7.71235e-08	11799/20877/219114/67052/56150/75430/30949/66591/66468/214444/268697/434175/209334	13	Birc5/Aurkb/Ska3/Ndc80/Mad2l1/Anapc15/Lcmt1/Mad2l1bp/Ska1/Cdk5rap2/Ccnb1/Ccnb1-ps/Gen1
GO:2000142	regulation of DNA-templated transcription initiation	24/1989	88/28928	0.272727	3.96654	7.57308	3.47633e-09	9.65963e-08	8.11043e-08	69792/67224/80509/21374/66999/66172/66213/67089/67381/20024/68776/226182/381379/66464/108098/234959/235459/21343/69790/24075/24074/192191/67219/15289	24	Med6/Med29/Med8/Tbp/Med28/Med11/Med7/Psmc6/Med4/Sub1/Taf11/Taf5/Med19/Taf12/Med21/Med17/Gtf2a2/Taf6/Med30/Taf10/Taf7/Med9/Med18/Hmgb1
GO:0045931	positive regulation of mitotic cell cycle	31/1989	138/28928	0.224638	3.26713	7.25393	3.55736e-09	9.83107e-08	8.25438e-08	67811/12447/27214/12034/109333/107995/12567/11799/12534/20135/219114/52563/67849/66156/20878/53317/13684/12448/12545/56317/19684/66591/11792/66468/76843/268697/12532/434175/330216/68501/15289	31	Poldip2/Ccne1/Dbf4/Phb2/Pkn2/Cdc20/Cdk4/Birc5/Cdk1/Rrm2/Ska3/Cdc23/Cdca5/Anapc11/Aurka/Plrg1/Eif4e/Ccne2/Cdc7/Anapc7/Rdx/Mad2l1bp/Apex1/Ska1/Dtl/Ccnb1/Cdc25c/Ccnb1-ps/Mblac1/Nsmce2/Hmgb1
GO:0000413	protein peptidyl-prolyl isomerization	12/1989	22/28928	0.545455	7.93309	8.83939	3.65085e-09	1.00349e-07	8.42551e-08	66120/238831/68816/19038/70225/67738/56031/23988/19035/665989/66101/268373	12	Fkbp11/Ppwd1/Ppil1/Ppic/Ppil3/Ppid/Ppie/Pin1/Ppib/Ppihl/Ppih/Ppia
GO:0031123	RNA 3'-end processing	25/1989	95/28928	0.263158	3.82737	7.50028	3.70365e-09	1.01253e-07	8.50141e-08	20492/70047/54196/68092/66446/214498/98985/228410/50911/69639/66362/68276/71151/245474/67276/109075/69882/227715/225283/268697/51786/52575/14113/330216/27998	25	Slbp/Trnt1/Pabpn1/Ncbp2/Exosc7/Cdc73/Clp1/Cstf3/Exosc9/Exosc8/Exosc3/Toe1/Eri2/Dkc1/Eri1/Exosc4/Ints14/Exosc2/Rprd1a/Ccnb1/Cpsf2/Trmt10c/Fbl/Mblac1/Exosc5
GO:1901992	positive regulation of mitotic cell cycle phase transition	26/1989	102/28928	0.254902	3.70729	7.44254	3.79938e-09	1.03315e-07	8.67451e-08	12447/27214/12034/107995/12567/11799/12534/20135/219114/52563/67849/66156/53317/12448/12545/56317/19684/66591/11792/66468/76843/268697/12532/434175/330216/68501	26	Ccne1/Dbf4/Phb2/Cdc20/Cdk4/Birc5/Cdk1/Rrm2/Ska3/Cdc23/Cdca5/Anapc11/Plrg1/Ccne2/Cdc7/Anapc7/Rdx/Mad2l1bp/Apex1/Ska1/Dtl/Ccnb1/Cdc25c/Ccnb1-ps/Mblac1/Nsmce2
GO:0006417	regulation of translation	59/1989	381/28928	0.154856	2.25222	6.68561	4.00327e-09	1.0828e-07	9.09142e-08	100609/70207/224045/12567/224907/52469/66912/69674/13665/68966/15473/16341/68537/70511/68092/67267/225363/192170/22171/75619/26987/27058/16418/28146/13684/17149/22608/56334/243574/12785/19652/56726/17973/57746/75841/52856/227682/69962/218506/228019/19290/52575/230809/66882/78697/24015/94254/14852/68036/214580/26413/69956/78428/21841/66118/276770/19653/434080/15469	59	Nsun5/Taco1/Eif2b5/Cdk4/Dus3l/Coa3/Bzw2/Mif4gd/Eif2s1/Ngdn/Rida/Eif3e/Mrpl13/Eef2kmt/Ncbp2/Uqcc2/Etf1/Eif4a3/Tyms/Fastkd2/Eif4e2/Srp9/Eif6/Serp1/Eif4e/Magoh/Ybx1/Tmed2/Kbtbd8/Cnbp/Rbm3/Sh3bgrl/Nck1/Piwil2/Rnf139/Mtg2/Trub2/Mettl18/Mrps27/Mettl8/Pura/Trmt10c/Pdik1l/Bzw1/Pus7/Abce1/Rcc1l/Gspt1/Zfp706/Pstk/Mapk1/Ptcd3/Pym1/Tia1/Sarnp/Eif5a/Rbm4/Eif4a3l2/Prmt1
GO:0019692	deoxyribose phosphate metabolic process	17/1989	46/28928	0.369565	5.37495	8.06895	4.10495e-09	1.10443e-07	9.27301e-08	11486/20135/50773/18103/22171/21915/110074/66588/107569/232449/103850/18102/11534/381101/66422/79059/18950	17	Ada/Rrm2/Nt5c/Nme2/Tyms/Dtymk/Dut/Cmpk1/Nt5c3/Dera/Nt5m/Nme1/Adk/Dnph1/Dctpp1/Nme3/Pnp
GO:0009156	ribonucleoside monophosphate biosynthetic process	15/1989	36/28928	0.416667	6.06	8.2545	4.81182e-09	1.2878e-07	1.08126e-07	105446/22245/11821/11486/11564/22247/14450/54391/110639/67054/19139/56749/11534/23918/18950	15	Gmpr2/Uck1/Aprt/Ada/Adsl/Umps/Gart/Rfk/Prps2/Paics/Prps1/Dhodh/Adk/Impdh2/Pnp
GO:1902749	regulation of cell cycle G2/M phase transition	29/1989	125/28928	0.232	3.37421	7.22825	5.15066e-09	1.37126e-07	1.15134e-07	12567/231600/226419/68145/12534/68067/20877/67153/72400/19357/27354/18392/12545/17193/67278/210766/234664/116733/12649/76843/66209/225182/268697/12532/66983/434175/69109/30963/72008	29	Cdk4/Chfr/Dyrk3/Etaa1/Cdk1/Mrnip/Aurkb/Rnaseh2b/Pinx1/Rad21/Nbn/Orc1/Cdc7/Mbd4/Pagr1a/Brcc3/Nae1/Vps4a/Chek1/Dtl/Inip/Rbbp8/Ccnb1/Cdc25c/Zfp830/Ccnb1-ps/Ccnq/Hacd1/Zfyve19
GO:1902850	microtubule cytoskeleton organization involved in mitosis	34/1989	164/28928	0.207317	3.01522	7.0323	5.76151e-09	1.5259e-07	1.28118e-07	67811/66442/107995/11848/16551/22680/11799/12534/13494/20877/67203/26934/67052/66977/72080/108907/386649/13589/20878/16765/12615/50883/56150/66165/26951/57785/76789/21335/214444/110854/268697/26886/434175/21648	34	Poldip2/Spc25/Cdc20/Rhoa/Kif11/Zfp207/Birc5/Cdk1/Drg1/Aurkb/Nde1/Racgap1/Ndc80/Nuf2/Sapcd2/Nusap1/Nsfl1c/Mapre1/Aurka/Stmn1/Cenpa/Chek2/Mad2l1/Bccip/Zw10/Rangrf/Mzt1/Tacc3/Cdk5rap2/Ptpa/Ccnb1/Cenph/Ccnb1-ps/Dynlt1b
GO:0070936	protein K48-linked ubiquitination	26/1989	104/28928	0.25	3.636	7.3175	5.92426e-09	1.55691e-07	1.30722e-07	22213/52717/216150/108660/217232/22194/56438/79043/52563/66156/67196/64685/19822/53323/56317/26965/75430/109161/21402/211255/100043674/27401/66440/268373/66105/56550	26	Ube2g2/Anapc16/Cdc34/Rnf187/Cdc27/Ube2e1/Rbx1/Spsb3/Cdc23/Anapc11/Ube2t/Nmi/Rnf4/Ube2k/Anapc7/Cul1/Anapc15/Ube2q2/Skp1/Kbtbd7/Rbx1-ps/Skp2/Cdc26/Ppia/Ube2d3/Ube2d2a
GO:0090151	establishment of protein localization to mitochondrial membrane	13/1989	27/28928	0.481481	7.00266	8.47906	5.93984e-09	1.55691e-07	1.30722e-07	30055/56322/30056/223696/68115/30059/56428/69923/56330/66271/67067/64113/100042424	13	Timm13/Timm22/Timm9/Tomm22/Maip1/Timm10/Mtch2/Agk/Pdcd5/Tmem126a/Romo1/Moap1/Pdcd5-ps
GO:0009262	deoxyribonucleotide metabolic process	17/1989	47/28928	0.361702	5.26059	7.94312	6.01923e-09	1.56963e-07	1.31789e-07	11486/20135/50773/18103/22171/21915/110074/66588/107569/232449/103850/18102/11534/381101/66422/79059/18950	17	Ada/Rrm2/Nt5c/Nme2/Tyms/Dtymk/Dut/Cmpk1/Nt5c3/Dera/Nt5m/Nme1/Adk/Dnph1/Dctpp1/Nme3/Pnp
GO:2001252	positive regulation of chromosome organization	28/1989	119/28928	0.235294	3.42212	7.1942	6.74002e-09	1.74862e-07	1.46818e-07	12462/28113/54392/56207/18768/12534/20877/219114/12465/19357/72836/12469/21749/59125/12235/56456/27354/14211/12466/101185/56505/245474/70099/66591/66468/68501/26413/56351	28	Cct3/Tinf2/Ncapg/Uchl5/Pkib/Cdk1/Aurkb/Ska3/Cct5/Rad21/Pot1b/Cct8/Terf1/Nek7/Bub1/Actl6a/Nbn/Smc2/Cct6a/Pot1a/Ruvbl1/Dkc1/Smc4/Mad2l1bp/Ska1/Nsmce2/Mapk1/Ptges3
GO:2000278	regulation of DNA biosynthetic process	27/1989	112/28928	0.241071	3.50614	7.22065	7.12469e-09	1.83904e-07	1.54409e-07	12462/28113/18768/69535/20877/72400/12465/72107/106344/19718/72836/12469/21749/59125/18538/72151/12466/101185/245474/12649/69263/382207/11692/208084/15381/26413/56351	27	Cct3/Tinf2/Pkib/Ten1/Aurkb/Pinx1/Cct5/Dscc1/Rfc4/Rfc2/Pot1b/Cct8/Terf1/Nek7/Pcna/Rfc5/Cct6a/Pot1a/Dkc1/Chek1/Rfc3/Jade3/Gfer/Pif1/Hnrnpc/Mapk1/Ptges3
GO:0099116	tRNA 5'-end processing	10/1989	16/28928	0.625	9.08999	8.79524	1.26001e-08	3.23594e-07	2.71696e-07	66628/208366/67053/54364/74097/66161/69961/52575/227522/117109	10	Thg1l/Rpp40/Rpp14/Rpp30/Pop7/Pop4/Rpp25l/Trmt10c/Rpp38/Pop5
GO:0006275	regulation of DNA replication	28/1989	123/28928	0.227642	3.31083	6.97854	1.46846e-08	3.75233e-07	3.15053e-07	27214/12540/57441/56455/12301/56207/12534/71988/72107/75826/106344/19718/15461/21749/18538/13010/56456/59001/12545/72151/381760/56505/66131/69263/327762/382207/11628/93696	28	Dbf4/Cdc42/Gmnn/Dynll1/Cacybp/Uchl5/Cdk1/Esco2/Dscc1/Senp2/Rfc4/Rfc2/Hras/Terf1/Pcna/Cst3/Actl6a/Pole3/Cdc7/Rfc5/Ssbp1/Ruvbl1/Tipin/Rfc3/Dna2/Jade3/Aicda/Chrac1
GO:0006220	pyrimidine nucleotide metabolic process	16/1989	44/28928	0.363636	5.28872	7.73578	1.54061e-08	3.91699e-07	3.28879e-07	22245/50773/18103/22247/22171/21915/110074/66588/107569/55936/56749/54369/103850/18102/66422/79059	16	Uck1/Nt5c/Nme2/Umps/Tyms/Dtymk/Dut/Cmpk1/Nt5c3/Ctps2/Dhodh/Nme6/Nt5m/Nme1/Dctpp1/Nme3
GO:0032210	regulation of telomere maintenance via telomerase	18/1989	56/28928	0.321429	4.67485	7.47953	1.85899e-08	4.70296e-07	3.94871e-07	12462/28113/18768/69535/20877/72400/12465/72836/12469/21749/59125/12466/101185/245474/208084/15381/26413/56351	18	Cct3/Tinf2/Pkib/Ten1/Aurkb/Pinx1/Cct5/Pot1b/Cct8/Terf1/Nek7/Cct6a/Pot1a/Dkc1/Pif1/Hnrnpc/Mapk1/Ptges3
GO:0006888	endoplasmic reticulum to Golgi vesicle-mediated transport	28/1989	125/28928	0.224	3.25785	6.87401	2.13656e-08	5.37843e-07	4.51584e-07	27061/56418/77644/20224/66397/12033/67180/68090/20333/27096/71116/56334/66964/110379/67456/17083/26951/12068/57785/66676/317717/75841/66682/98417/225651/73130/66226/66191	28	Bcap31/Ykt6/Steep1/Sar1a/Sar1b/Bcap29/Yipf5/Yif1a/Sec22b/Trappc3/Stx18/Tmed2/Golt1b/Sec13/Ergic2/Tmed1/Zw10/Bet1/Rangrf/Tmed7/Sec22a/Rnf139/Trappc5/Cnih4/Mppe1/Tmed5/Trappc2/Ier3ip1
GO:0001510	RNA methylation	20/1989	69/28928	0.289855	4.21565	7.2666	2.23032e-08	5.57865e-07	4.68395e-07	100609/108943/14791/66138/17299/70359/52686/57773/72167/15278/68017/54632/76357/66926/382137/67390/228019/52575/14113/328162	20	Nsun5/Trmt10a/Emg1/Bud23/Mettl1/Gtpbp3/Mettl2/Wdr4/Thumpd2/Tfb2m/Mrm2/Ftsj1/Trmt5/Trmt6/Fdxacb1/Mrm3/Mettl8/Trmt10c/Fbl/Trmt61a
GO:0009394	2'-deoxyribonucleotide metabolic process	16/1989	45/28928	0.355556	5.1712	7.60894	2.23804e-08	5.57865e-07	4.68395e-07	11486/20135/50773/18103/22171/21915/110074/66588/107569/103850/18102/11534/381101/66422/79059/18950	16	Ada/Rrm2/Nt5c/Nme2/Tyms/Dtymk/Dut/Cmpk1/Nt5c3/Nt5m/Nme1/Adk/Dnph1/Dctpp1/Nme3/Pnp
GO:0007080	mitotic metaphase chromosome alignment	19/1989	63/28928	0.301587	4.38628	7.31116	2.43894e-08	6.04975e-07	5.0795e-07	11799/12534/66140/20877/72400/219114/67052/52563/67849/66977/228421/13589/73804/12617/116733/26951/66468/268697/434175	19	Birc5/Cdk1/Ska2/Aurkb/Pinx1/Ska3/Ndc80/Cdc23/Cdca5/Nuf2/Kif18a/Mapre1/Kif2c/Cenpc1/Vps4a/Zw10/Ska1/Ccnb1/Ccnb1-ps
GO:0034243	regulation of transcription elongation by RNA polymerase II	21/1989	76/28928	0.276316	4.01873	7.16015	2.54024e-08	6.22801e-07	5.22917e-07	98053/69792/67224/80509/70238/66999/66172/66213/20922/67381/68092/27632/214498/381379/108098/234959/69790/72515/192191/67219/100041294	21	Gtf2f1/Med6/Med29/Med8/Rnf168/Med28/Med11/Med7/Supt4a/Med4/Ncbp2/Nelfe/Cdc73/Med19/Med21/Med17/Med30/Wdr43/Med9/Med18/Supt4b
GO:0009161	ribonucleoside monophosphate metabolic process	18/1989	57/28928	0.315789	4.59284	7.37773	2.54272e-08	6.22801e-07	5.22917e-07	105446/22245/11821/11486/50773/11564/22247/14450/54391/110639/67054/107569/19139/56749/56524/11534/23918/18950	18	Gmpr2/Uck1/Aprt/Ada/Nt5c/Adsl/Umps/Gart/Rfk/Prps2/Paics/Nt5c3/Prps1/Dhodh/Pals2/Adk/Impdh2/Pnp
GO:0010389	regulation of G2/M transition of mitotic cell cycle	26/1989	111/28928	0.234234	3.4067	6.903	2.54754e-08	6.22801e-07	5.22917e-07	12567/231600/68145/12534/68067/20877/67153/72400/19357/27354/18392/12545/17193/210766/234664/116733/12649/76843/66209/225182/268697/12532/66983/434175/30963/72008	26	Cdk4/Chfr/Etaa1/Cdk1/Mrnip/Aurkb/Rnaseh2b/Pinx1/Rad21/Nbn/Orc1/Cdc7/Mbd4/Brcc3/Nae1/Vps4a/Chek1/Dtl/Inip/Rbbp8/Ccnb1/Cdc25c/Zfp830/Ccnb1-ps/Hacd1/Zfyve19
GO:1990542	mitochondrial transmembrane transport	25/1989	104/28928	0.240385	3.49615	6.92929	2.70307e-08	6.57662e-07	5.52187e-07	66525/641376/53600/50799/11740/66148/69029/66658/68115/70456/67713/70556/17713/11306/18408/11739/208638/72170/67681/14297/21854/67067/73132/52838/67952	25	Timm50/Tomm40l/Timm23/Slc25a13/Slc25a5/Dnajc15/Smdt1/Ccdc51/Maip1/Mpc2/Dnajc19/Slc25a33/Grpel1/Abcb7/Slc25a15/Slc25a4/Slc25a38/Chchd4/Mrpl18/Fxn/Timm17a/Romo1/Slc25a16/Dnlz/Tomm20
GO:0009219	pyrimidine deoxyribonucleotide metabolic process	11/1989	21/28928	0.52381	7.61828	8.24388	2.92456e-08	7.08161e-07	5.94587e-07	50773/18103/22171/21915/110074/66588/107569/103850/18102/66422/79059	11	Nt5c/Nme2/Tyms/Dtymk/Dut/Cmpk1/Nt5c3/Nt5m/Nme1/Dctpp1/Nme3
GO:0051225	spindle assembly	29/1989	135/28928	0.214815	3.12426	6.72219	3.24727e-08	7.82575e-07	6.57067e-07	259279/67811/54141/68183/107995/11848/16551/22680/11799/13494/66140/20877/219114/223499/26934/67052/13589/20878/19822/50883/66165/12442/17350/57785/76789/66468/225745/71909/231123	29	Tubgcp3/Poldip2/Spag5/Bcas2/Cdc20/Rhoa/Kif11/Zfp207/Birc5/Drg1/Ska2/Aurkb/Ska3/Dcaf13/Racgap1/Ndc80/Mapre1/Aurka/Rnf4/Chek2/Bccip/Ccnb2/Mlh1/Rangrf/Mzt1/Ska1/Haus1/Haus5/Haus3
GO:0006405	RNA export from nucleus	23/1989	92/28928	0.25	3.636	6.88097	4.39716e-08	1.0547e-06	8.85546e-07	66511/68278/74412/103573/445007/66874/54196/223527/68092/225160/21681/192170/13684/17149/71805/56488/386612/237082/20422/66231/56009/20383/66118	23	Chtop/Ddx39a/Gle1/Xpo1/Nup85/Ncbp3/Pabpn1/Eny2/Ncbp2/Thoc1/Alyref/Eif4a3/Eif4e/Magoh/Nup93/Nxt1/Thoc6/Nxt2/Sem1/Thoc7/Alyref2/Srsf3/Sarnp
GO:0032786	positive regulation of DNA-templated transcription, elongation	18/1989	60/28928	0.3	4.3632	7.08595	6.21316e-08	1.48328e-06	1.2454e-06	98053/69792/67224/80509/66999/66172/66213/20922/67381/68092/214498/381379/108098/234959/69790/192191/67219/100041294	18	Gtf2f1/Med6/Med29/Med8/Med28/Med11/Med7/Supt4a/Med4/Ncbp2/Cdc73/Med19/Med21/Med17/Med30/Med9/Med18/Supt4b
GO:0044571	[2Fe-2S] cluster assembly	8/1989	11/28928	0.727273	10.5774	8.63273	6.73801e-08	1.60106e-06	1.34429e-06	73046/66383/70316/30926/380840/66162/14297/102634451	8	Glrx5/Iscu/Ndufab1/Glrx3/Lyrm4/Bola2/Fxn/Ndufab1-ps
GO:0009112	nucleobase metabolic process	14/1989	37/28928	0.378378	5.50313	7.44754	6.82122e-08	1.60583e-06	1.34829e-06	105446/11821/11486/22247/14450/22171/66588/67054/55936/19139/56749/11534/26413/18950	14	Gmpr2/Aprt/Ada/Umps/Gart/Tyms/Cmpk1/Paics/Ctps2/Prps1/Dhodh/Adk/Mapk1/Pnp
GO:0072528	pyrimidine-containing compound biosynthetic process	14/1989	37/28928	0.378378	5.50313	7.44754	6.82122e-08	1.60583e-06	1.34829e-06	22245/18103/22247/21877/22171/21915/110074/66588/55936/56749/54369/18102/116914/79059	14	Uck1/Nme2/Umps/Tk1/Tyms/Dtymk/Dut/Cmpk1/Ctps2/Dhodh/Nme6/Nme1/Slc19a2/Nme3
GO:0009162	deoxyribonucleoside monophosphate metabolic process	13/1989	32/28928	0.40625	5.9085	7.54889	7.42523e-08	1.73997e-06	1.46091e-06	11486/50773/18103/21877/22171/110074/107569/103850/18102/11534/381101/79059/18950	13	Ada/Nt5c/Nme2/Tk1/Tyms/Dut/Nt5c3/Nt5m/Nme1/Adk/Dnph1/Nme3/Pnp
GO:0044786	cell cycle DNA replication	15/1989	43/28928	0.348837	5.07349	7.26344	8.26665e-08	1.92825e-06	1.619e-06	27214/17218/57441/75826/21877/19361/18538/69270/12545/17220/78833/327762/11628/66983/16881	15	Dbf4/Mcm5/Gmnn/Senp2/Tk1/Rad51/Pcna/Gins1/Cdc7/Mcm7/Gins3/Dna2/Aicda/Zfp830/Lig1
GO:0010569	regulation of double-strand break repair via homologous recombination	21/1989	81/28928	0.259259	3.77066	6.78507	8.53968e-08	1.98284e-06	1.66484e-06	80886/64050/68067/19361/73247/56456/19891/56505/19362/56397/12649/214763/75317/60530/223970/73747/237211/232314/27401/15469/113002583	21	Senp3/Yeats4/Mrnip/Rad51/Mrgbp/Actl6a/Rpa2/Ruvbl1/Rad51ap1/Morf4l2/Chek1/Cgas/Parpbp/Fignl1/Rmi2/Shld1/Fancb/Ppp4r2/Skp2/Prmt1/Shld3
GO:0000018	regulation of DNA recombination	29/1989	141/28928	0.205674	2.99132	6.44066	8.88183e-08	2.05291e-06	1.72367e-06	80886/64050/68067/72836/19361/73247/56456/66362/19891/13990/56505/58186/19362/67278/56397/12649/214763/17350/75317/60530/223970/73747/234396/237211/232314/27401/18861/15469/113002583	29	Senp3/Yeats4/Mrnip/Pot1b/Rad51/Mrgbp/Actl6a/Exosc3/Rpa2/Smarcad1/Ruvbl1/Rad18/Rad51ap1/Pagr1a/Morf4l2/Chek1/Cgas/Mlh1/Parpbp/Fignl1/Rmi2/Shld1/Ankle1/Fancb/Ppp4r2/Skp2/Pms2/Prmt1/Shld3
GO:0033260	nuclear DNA replication	14/1989	38/28928	0.368421	5.35831	7.30491	1.01165e-07	2.3277e-06	1.95439e-06	27214/17218/57441/21877/19361/18538/69270/12545/17220/78833/327762/11628/66983/16881	14	Dbf4/Mcm5/Gmnn/Tk1/Rad51/Pcna/Gins1/Cdc7/Mcm7/Gins3/Dna2/Aicda/Zfp830/Lig1
GO:0000462	maturation of SSU-rRNA from tricistronic rRNA transcript (SSU-rRNA, 5.8S rRNA, LSU-rRNA)	13/1989	33/28928	0.393939	5.72945	7.38643	1.14792e-07	2.61757e-06	2.19777e-06	73736/208366/68966/223499/78581/59028/69499/66467/30946/213773/72515/217431/65961	13	Fcf1/Rpp40/Ngdn/Dcaf13/Utp23/Rcl1/Tsr2/Gtf2h5/Abt1/Tbl3/Wdr43/Nol10/Utp3
GO:0051085	chaperone cofactor-dependent protein refolding	13/1989	33/28928	0.393939	5.72945	7.38643	1.14792e-07	2.61757e-06	2.19777e-06	81489/30933/15481/70356/64136/14828/67035/12017/110920/100043508/56351/15528/50497	13	Dnajb1/Tor2a/Hspa8/St13/Sdf2l1/Hspa5/Dnajb4/Bag1/Hspa13/Ptges3-ps/Ptges3/Hspe1/Hspa14
GO:0030150	protein import into mitochondrial matrix	10/1989	19/28928	0.526316	7.65473	7.88441	1.19965e-07	2.72332e-06	2.28656e-06	66525/641376/53600/66148/67713/17713/21854/67067/52838/67952	10	Timm50/Tomm40l/Timm23/Dnajc15/Dnajc19/Grpel1/Timm17a/Romo1/Dnlz/Tomm20
GO:2000779	regulation of double-strand break repair	29/1989	143/28928	0.202797	2.94948	6.35012	1.22382e-07	2.74598e-06	2.30559e-06	80886/64050/68067/70620/72836/107260/14194/19361/73247/56456/19891/101185/56505/18294/19362/56397/12649/214763/75317/60530/57376/223970/73747/237211/232314/27401/93765/15469/113002583	29	Senp3/Yeats4/Mrnip/Ube2v2/Pot1b/Otub1/Fh1/Rad51/Mrgbp/Actl6a/Rpa2/Pot1a/Ruvbl1/Ogg1/Rad51ap1/Morf4l2/Chek1/Cgas/Parpbp/Fignl1/Smarce1/Rmi2/Shld1/Fancb/Ppp4r2/Skp2/Ube2n/Prmt1/Shld3
GO:0000959	mitochondrial RNA metabolic process	16/1989	50/28928	0.32	4.65408	7.0268	1.22584e-07	2.74598e-06	2.30559e-06	21780/70047/67851/380773/66410/70120/15278/320720/70556/76357/59016/56282/228019/52575/68550/105787	16	Tfam/Trnt1/Mtres1/Slirp/Mterf3/Yars2/Tfb2m/Fastkd1/Slc25a33/Trmt5/Thap11/Mrpl12/Mettl8/Trmt10c/Tefm/Prkaa1
GO:0030490	maturation of SSU-rRNA	16/1989	50/28928	0.32	4.65408	7.0268	1.22584e-07	2.74598e-06	2.30559e-06	73736/208366/68966/223499/78581/59028/69499/78651/66467/30946/213773/72515/217431/20826/65961/67045	16	Fcf1/Rpp40/Ngdn/Dcaf13/Utp23/Rcl1/Tsr2/Lsm6/Gtf2h5/Abt1/Tbl3/Wdr43/Nol10/Snu13/Utp3/Riok2
GO:0032784	regulation of DNA-templated transcription elongation	21/1989	83/28928	0.253012	3.67981	6.64332	1.34511e-07	2.99994e-06	2.51882e-06	98053/69792/67224/80509/70238/66999/66172/66213/20922/67381/68092/27632/214498/381379/108098/234959/69790/72515/192191/67219/100041294	21	Gtf2f1/Med6/Med29/Med8/Rnf168/Med28/Med11/Med7/Supt4a/Med4/Ncbp2/Nelfe/Cdc73/Med19/Med21/Med17/Med30/Wdr43/Med9/Med18/Supt4b
GO:0051321	meiotic cell cycle	53/1989	361/28928	0.146814	2.13527	5.89791	1.44773e-07	3.21473e-06	2.69915e-06	68275/259279/12447/71846/17218/107995/231600/11799/19183/19052/30939/66140/69716/219114/223499/72415/67052/209011/20892/23997/21749/74117/66977/26428/67121/228421/19361/20878/12448/27354/14211/19366/12617/17220/19362/12442/17350/57746/237911/70099/74386/60530/66468/225182/12532/234396/15270/66197/69260/12237/69928/623474/18861	53	Rpa1/Tubgcp3/Ccne1/Syce2/Mcm5/Cdc20/Chfr/Birc5/Psmc3ip/Ppp2ca/Pttg1/Ska2/Trip13/Ska3/Dcaf13/Sgo1/Ndc80/Sirt7/Cenpx/Psmd13/Terf1/Actr3/Nuf2/Orc4/Mastl/Kif18a/Rad51/Aurka/Ccne2/Nbn/Smc2/Rad54l/Cenpc1/Mcm7/Rad51ap1/Ccnb2/Mlh1/Piwil2/Brip1/Smc4/Rmi1/Fignl1/Ska1/Rbbp8/Cdc25c/Ankle1/H2ax/Cks2/Ing2/Bub3/Cenps/Rad54b/Pms2
GO:0016236	macroautophagy	49/1989	323/28928	0.151703	2.20636	5.9243	1.54221e-07	3.40962e-06	2.86279e-06	14679/67811/55978/12313/235040/18475/12034/19335/27681/53600/11740/67998/75909/217379/13665/53612/66840/18777/386649/67890/20333/26409/50883/11739/67443/116733/93739/66663/381038/18082/66597/12314/68118/319801/11793/140742/19302/68350/66048/22320/72341/13663/66155/56367/64704/15953/666468/19349/64113	49	Gnai3/Poldip2/Ift20/Calm1/Atg4d/Pafah1b2/Phb2/Rab23/Snf8/Timm23/Slc25a5/Retreg3/Vmp1/Ubxn2a/Eif2s1/Vti1b/Wdr45b/Lypla1/Nsfl1c/Ufm1/Sec22b/Map3k7/Chek2/Slc25a4/Map1lc3b/Vps4a/Gabarapl2/Uba5/Parl/Nipsnap1/Trim13/Calm2/Atg101/Tigar/Atg5/Sesn1/Pex2/Mul1/Emc6/Vamp8/Elp6/Ei24/Ufc1/Scoc/Htra2/Ifi47/Atg4a/Rab7/Moap1
GO:0009129	pyrimidine nucleoside monophosphate metabolic process	11/1989	24/28928	0.458333	6.666	7.54538	1.70599e-07	3.75539e-06	3.1531e-06	22245/50773/18103/22247/22171/110074/107569/56749/103850/18102/79059	11	Uck1/Nt5c/Nme2/Umps/Tyms/Dut/Nt5c3/Dhodh/Nt5m/Nme1/Nme3
GO:0016180	snRNA processing	13/1989	34/28928	0.382353	5.56094	7.2305	1.74141e-07	3.80047e-06	3.19095e-06	52530/66446/66181/50911/69639/66362/68276/71957/245474/109075/69882/227715/27998	13	Nhp2/Exosc7/Nop10/Exosc9/Exosc8/Exosc3/Toe1/Ints11/Dkc1/Exosc4/Ints14/Exosc2/Exosc5
GO:0018208	peptidyl-proline modification	13/1989	34/28928	0.382353	5.56094	7.2305	1.74141e-07	3.80047e-06	3.19095e-06	66120/238831/68816/19038/53381/70225/67738/56031/23988/19035/665989/66101/268373	13	Fkbp11/Ppwd1/Ppil1/Ppic/Prdx4/Ppil3/Ppid/Ppie/Pin1/Ppib/Ppihl/Ppih/Ppia
GO:0006221	pyrimidine nucleotide biosynthetic process	12/1989	29/28928	0.413793	6.0182	7.34656	1.86087e-07	4.04381e-06	3.39527e-06	22245/18103/22247/22171/21915/110074/66588/55936/56749/54369/18102/79059	12	Uck1/Nme2/Umps/Tyms/Dtymk/Dut/Cmpk1/Ctps2/Dhodh/Nme6/Nme1/Nme3
GO:0061982	meiosis I cell cycle process	29/1989	146/28928	0.19863	2.88888	6.21724	1.95364e-07	4.22735e-06	3.54938e-06	12447/71846/107995/11799/19183/30939/69716/67052/209011/20892/23997/21749/19361/20878/12448/19366/12617/19362/12442/17350/57746/237911/74386/12532/234396/66197/69260/69928/623474	29	Ccne1/Syce2/Cdc20/Birc5/Psmc3ip/Pttg1/Trip13/Ndc80/Sirt7/Cenpx/Psmd13/Terf1/Rad51/Aurka/Ccne2/Rad54l/Cenpc1/Rad51ap1/Ccnb2/Mlh1/Piwil2/Brip1/Rmi1/Cdc25c/Ankle1/Cks2/Ing2/Cenps/Rad54b
GO:0006479	protein methylation	17/1989	58/28928	0.293103	4.26289	6.75884	2.09678e-07	4.49879e-06	3.77728e-06	12846/72722/18537/67332/68043/70511/73694/225363/20638/30949/72096/69962/207965/214917/214572/14852/15469	17	Comt/Fam98a/Pcmt1/Snrpd3/Eef1akmt1/Eef2kmt/Ndufaf7/Etf1/Snrpb/Lcmt1/Eef1akmt2/Mettl18/Vcpkmt/Antkmt/Prmt7/Gspt1/Prmt1
GO:0008213	protein alkylation	17/1989	58/28928	0.293103	4.26289	6.75884	2.09678e-07	4.49879e-06	3.77728e-06	12846/72722/18537/67332/68043/70511/73694/225363/20638/30949/72096/69962/207965/214917/214572/14852/15469	17	Comt/Fam98a/Pcmt1/Snrpd3/Eef1akmt1/Eef2kmt/Ndufaf7/Etf1/Snrpb/Lcmt1/Eef1akmt2/Mettl18/Vcpkmt/Antkmt/Prmt7/Gspt1/Prmt1
GO:1901970	positive regulation of mitotic sister chromatid separation	10/1989	20/28928	0.5	7.272	7.62413	2.25077e-07	4.80888e-06	4.03764e-06	107995/11799/20877/219114/52563/66156/56317/66591/66468/68501	10	Cdc20/Birc5/Aurkb/Ska3/Cdc23/Anapc11/Anapc7/Mad2l1bp/Ska1/Nsmce2
GO:0051294	establishment of spindle orientation	15/1989	46/28928	0.326087	4.74261	6.90268	2.29285e-07	4.86935e-06	4.08841e-06	54141/66140/219114/67203/67052/72080/386649/13589/12615/56150/66165/26951/66468/214444/21648	15	Spag5/Ska2/Ska3/Nde1/Ndc80/Sapcd2/Nsfl1c/Mapre1/Cenpa/Mad2l1/Bccip/Zw10/Ska1/Cdk5rap2/Dynlt1b
GO:0034502	protein localization to chromosome	26/1989	123/28928	0.211382	3.07434	6.26436	2.29822e-07	4.86935e-06	4.08841e-06	68275/12462/28113/12534/68067/20877/72400/71988/12465/19357/66578/83815/72836/12469/21749/27354/19891/19822/12615/12466/101185/245474/26951/68014/15270/12237	26	Rpa1/Cct3/Tinf2/Cdk1/Mrnip/Aurkb/Pinx1/Esco2/Cct5/Rad21/Mis18a/Cenpq/Pot1b/Cct8/Terf1/Nbn/Rpa2/Rnf4/Cenpa/Cct6a/Pot1a/Dkc1/Zw10/Zwilch/H2ax/Bub3
GO:1904356	regulation of telomere maintenance via telomere lengthening	18/1989	65/28928	0.276923	4.02757	6.63985	2.40291e-07	5.07003e-06	4.25691e-06	12462/28113/18768/69535/20877/72400/12465/72836/12469/21749/59125/12466/101185/245474/208084/15381/26413/56351	18	Cct3/Tinf2/Pkib/Ten1/Aurkb/Pinx1/Cct5/Pot1b/Cct8/Terf1/Nek7/Cct6a/Pot1a/Dkc1/Pif1/Hnrnpc/Mapk1/Ptges3
GO:0046112	nucleobase biosynthetic process	9/1989	16/28928	0.5625	8.181	7.807	2.47729e-07	5.20538e-06	4.37055e-06	11821/11486/22247/14450/66588/67054/55936/19139/56749	9	Aprt/Ada/Umps/Gart/Cmpk1/Paics/Ctps2/Prps1/Dhodh
GO:2000573	positive regulation of DNA biosynthetic process	19/1989	72/28928	0.263889	3.838	6.55147	2.5777e-07	5.39407e-06	4.52897e-06	12462/18768/20877/12465/72107/106344/19718/72836/12469/59125/18538/72151/12466/101185/245474/69263/11692/26413/56351	19	Cct3/Pkib/Aurkb/Cct5/Dscc1/Rfc4/Rfc2/Pot1b/Cct8/Nek7/Pcna/Rfc5/Cct6a/Pot1a/Dkc1/Rfc3/Gfer/Mapk1/Ptges3
GO:0062125	regulation of mitochondrial gene expression	13/1989	35/28928	0.371429	5.40205	7.08062	2.5959e-07	5.4099e-06	4.54227e-06	70207/52469/67851/67267/75619/59016/52856/227682/218506/228019/52575/105787/94254	13	Taco1/Coa3/Mtres1/Uqcc2/Fastkd2/Thap11/Mtg2/Trub2/Mrps27/Mettl8/Trmt10c/Prkaa1/Rcc1l
GO:0006298	mismatch repair	11/1989	25/28928	0.44	6.39936	7.3387	2.85654e-07	5.88076e-06	4.93761e-06	68275/68240/67153/68209/227099/18538/19891/17350/69724/15289/18861	11	Rpa1/Rpa3/Rnaseh2b/Rnaseh2c/Pms1/Pcna/Rpa2/Mlh1/Rnaseh2a/Hmgb1/Pms2
GO:0051315	attachment of mitotic spindle microtubules to kinetochore	11/1989	25/28928	0.44	6.39936	7.3387	2.85654e-07	5.88076e-06	4.93761e-06	11799/12534/66140/20877/219114/67052/66977/13589/73804/12617/66468	11	Birc5/Cdk1/Ska2/Aurkb/Ska3/Ndc80/Nuf2/Mapre1/Kif2c/Cenpc1/Ska1
GO:1902455	negative regulation of stem cell population maintenance	11/1989	25/28928	0.44	6.39936	7.3387	2.85654e-07	5.88076e-06	4.93761e-06	52592/15182/433759/245688/56306/26356/19646/68036/69260/71954/107392	11	Brms1l/Hdac2/Hdac1/Rbbp7/Sinhcaf/Ing1/Rbbp4/Zfp706/Ing2/Suds3/Brms1
GO:1905820	positive regulation of chromosome separation	12/1989	30/28928	0.4	5.8176	7.17357	2.90704e-07	5.9606e-06	5.00464e-06	107995/11799/20877/219114/52563/66156/14211/56317/70099/66591/66468/68501	12	Cdc20/Birc5/Aurkb/Ska3/Cdc23/Anapc11/Smc2/Anapc7/Smc4/Mad2l1bp/Ska1/Nsmce2
GO:0045132	meiotic chromosome segregation	24/1989	109/28928	0.220183	3.20235	6.25947	2.98757e-07	6.10112e-06	5.12263e-06	12447/71846/231600/19183/30939/66140/69716/219114/223499/72415/67052/209011/21749/74117/66977/20878/12448/14211/12617/12442/17350/237911/70099/66468	24	Ccne1/Syce2/Chfr/Psmc3ip/Pttg1/Ska2/Trip13/Ska3/Dcaf13/Sgo1/Ndc80/Sirt7/Terf1/Actr3/Nuf2/Aurka/Ccne2/Smc2/Cenpc1/Ccnb2/Mlh1/Brip1/Smc4/Ska1
GO:0009116	nucleoside metabolic process	16/1989	53/28928	0.301887	4.39064	6.71331	3.03363e-07	6.14582e-06	5.16016e-06	11821/11486/18537/21877/21915/269378/107569/232449/17766/11534/11628/381101/106821/11615/66902/18950	16	Aprt/Ada/Pcmt1/Tk1/Dtymk/Ahcy/Nt5c3/Dera/Nudt1/Adk/Aicda/Dnph1/Oard1/Ahcyl/Mtap/Pnp
GO:0032968	positive regulation of transcription elongation by RNA polymerase II	16/1989	53/28928	0.301887	4.39064	6.71331	3.03363e-07	6.14582e-06	5.16016e-06	98053/69792/67224/80509/66999/66172/66213/67381/68092/214498/381379/108098/234959/69790/192191/67219	16	Gtf2f1/Med6/Med29/Med8/Med28/Med11/Med7/Med4/Ncbp2/Cdc73/Med19/Med21/Med17/Med30/Med9/Med18
GO:0051205	protein insertion into membrane	15/1989	47/28928	0.319149	4.6417	6.7893	3.15386e-07	6.36404e-06	5.34338e-06	69804/27643/223696/71446/67604/68115/68032/67388/66087/66271/18117/66048/56495/73024/64113	15	Tmem147/Ubl4a/Tomm22/Get1/Get4/Maip1/Emc4/Rab5if/Emc3/Tmem126a/Emc8/Emc6/Get3/Emc7/Moap1
GO:0010972	negative regulation of G2/M transition of mitotic cell cycle	19/1989	73/28928	0.260274	3.78542	6.47471	3.26114e-07	6.5545e-06	5.5033e-06	231600/68145/12534/68067/20877/72400/19357/27354/18392/17193/210766/234664/116733/12649/76843/66209/225182/66983/72008	19	Chfr/Etaa1/Cdk1/Mrnip/Aurkb/Pinx1/Rad21/Nbn/Orc1/Mbd4/Brcc3/Nae1/Vps4a/Chek1/Dtl/Inip/Rbbp8/Zfp830/Zfyve19
GO:0006401	RNA catabolic process	47/1989	312/28928	0.150641	2.19092	5.74691	3.37818e-07	6.76301e-06	5.67837e-06	17299/27756/70047/380773/67153/15473/16341/68092/67993/225363/68209/192170/66446/75619/22030/320720/50911/69639/66362/17149/22608/69902/619605/245474/78651/50783/83703/17350/57746/109075/66583/66094/11792/327762/67207/227715/69724/67673/15381/27998/14852/78428/380601/67923/66373/68195/434080	47	Mettl1/Lsm2/Trnt1/Slirp/Rnaseh2b/Rida/Eif3e/Ncbp2/Nudt12/Etf1/Rnaseh2c/Eif4a3/Exosc7/Fastkd2/Traf2/Fastkd1/Exosc9/Exosc8/Exosc3/Magoh/Ybx1/Mrto4/Zcchc17/Dkc1/Lsm6/Lsm4/Dbr1/Mlh1/Piwil2/Exosc4/Exosc1/Lsm7/Apex1/Dna2/Lsm1/Exosc2/Rnaseh2a/Elob/Hnrnpc/Exosc5/Gspt1/Pym1/Fastkd5/Eloc/Lsm5/Rnaset2b/Eif4a3l2
GO:0022616	DNA strand elongation	13/1989	36/28928	0.361111	5.252	6.93639	3.80728e-07	7.59216e-06	6.37454e-06	56207/72836/18538/69270/56456/27354/59001/101185/17220/56505/67967/327762/16881	13	Uchl5/Pot1b/Pcna/Gins1/Actl6a/Nbn/Pole3/Pot1a/Mcm7/Ruvbl1/Pold3/Dna2/Lig1
GO:0170036	import into the mitochondrion	16/1989	54/28928	0.296296	4.30933	6.61397	4.03651e-07	8.01784e-06	6.73195e-06	66525/641376/53600/66148/69029/68115/67713/70556/17713/208638/67681/14297/21854/67067/52838/67952	16	Timm50/Tomm40l/Timm23/Dnajc15/Smdt1/Maip1/Dnajc19/Slc25a33/Grpel1/Slc25a38/Mrpl18/Fxn/Timm17a/Romo1/Dnlz/Tomm20
GO:0006979	response to oxidative stress	59/1989	434/28928	0.135945	1.97718	5.5734	4.3405e-07	8.58811e-06	7.21076e-06	14158/12846/16818/21672/56551/19053/66628/15481/12928/11927/15182/66521/12534/66414/20969/13665/71991/13361/19173/56438/68194/20655/23825/11757/53381/30951/69051/18538/13010/13605/16649/22166/17025/18477/79464/18294/74041/12850/20523/12367/72170/65106/66680/11792/140742/21898/19302/100043674/105787/16881/14297/225887/26413/67067/64704/14004/268373/109815/100042503	59	Fer/Comt/Lck/Prdx2/Txn2/Ppp2cb/Thg1l/Hspa8/Crk/Atox1/Hdac2/Rwdd1/Cdk1/Ndufa12/Sdc1/Eif2s1/Ercc8/Dhfr/Psmb5/Rbx1/Ndufb4/Sod1/Banf1/Prdx3/Prdx4/Cbx8/Pycr2/Pcna/Cst3/Ect2/Kpna4/Txn1/Alad/Prdx1/Lias/Ogg1/Ddias/Coq7/Slc25a14/Casp3/Chchd4/Arl6ip5/Oser1/Apex1/Sesn1/Tlr4/Pex2/Rbx1-ps/Prkaa1/Lig1/Fxn/Ndufs8/Mapk1/Romo1/Htra2/Chchd2/Ppia/Selenos/Ndufb4b
GO:0001682	tRNA 5'-leader removal	8/1989	13/28928	0.615385	8.95015	7.79047	4.63678e-07	9.13877e-06	7.67311e-06	208366/67053/54364/74097/66161/69961/227522/117109	8	Rpp40/Rpp14/Rpp30/Pop7/Pop4/Rpp25l/Rpp38/Pop5
GO:0009263	deoxyribonucleotide biosynthetic process	9/1989	17/28928	0.529412	7.69976	7.50811	4.94134e-07	9.6271e-06	8.08311e-06	20135/18103/22171/21915/110074/66588/18102/11534/79059	9	Rrm2/Nme2/Tyms/Dtymk/Dut/Cmpk1/Nme1/Adk/Nme3
GO:0009265	2'-deoxyribonucleotide biosynthetic process	9/1989	17/28928	0.529412	7.69976	7.50811	4.94134e-07	9.6271e-06	8.08311e-06	20135/18103/22171/21915/110074/66588/18102/11534/79059	9	Rrm2/Nme2/Tyms/Dtymk/Dut/Cmpk1/Nme1/Adk/Nme3
GO:0046385	deoxyribose phosphate biosynthetic process	9/1989	17/28928	0.529412	7.69976	7.50811	4.94134e-07	9.6271e-06	8.08311e-06	20135/18103/22171/21915/110074/66588/18102/11534/79059	9	Rrm2/Nme2/Tyms/Dtymk/Dut/Cmpk1/Nme1/Adk/Nme3
GO:1902750	negative regulation of cell cycle G2/M phase transition	19/1989	75/28928	0.253333	3.68448	6.32519	5.14692e-07	9.98934e-06	8.38726e-06	231600/68145/12534/68067/20877/72400/19357/27354/18392/17193/210766/234664/116733/12649/76843/66209/225182/66983/72008	19	Chfr/Etaa1/Cdk1/Mrnip/Aurkb/Pinx1/Rad21/Nbn/Orc1/Mbd4/Brcc3/Nae1/Vps4a/Chek1/Dtl/Inip/Rbbp8/Zfp830/Zfyve19
GO:0006284	base-excision repair	14/1989	43/28928	0.325581	4.73525	6.66034	5.9148e-07	1.13927e-05	9.56556e-06	68275/68240/18538/19891/22256/18294/18970/21665/11792/327762/234258/545124/16881/15289	14	Rpa1/Rpa3/Pcna/Rpa2/Ung/Ogg1/Polb/Tdg/Apex1/Dna2/Neil3/Tdg-ps/Lig1/Hmgb1
GO:0090329	regulation of DNA-templated DNA replication	14/1989	43/28928	0.325581	4.73525	6.66034	5.9148e-07	1.13927e-05	9.56556e-06	27214/57441/56455/72107/75826/106344/19718/18538/12545/72151/381760/66131/69263/11628	14	Dbf4/Gmnn/Dynll1/Dscc1/Senp2/Rfc4/Rfc2/Pcna/Cdc7/Rfc5/Ssbp1/Tipin/Rfc3/Aicda
GO:0051988	regulation of attachment of spindle microtubules to kinetochore	10/1989	22/28928	0.454545	6.61091	7.15367	6.93325e-07	1.3304e-05	1.11703e-05	54141/12540/11799/12534/20877/26934/51944/13605/268697/434175	10	Spag5/Cdc42/Birc5/Cdk1/Aurkb/Racgap1/Knstrn/Ect2/Ccnb1/Ccnb1-ps
GO:0006520	amino acid metabolic process	44/1989	291/28928	0.151203	2.19909	5.58616	7.12226e-07	1.36153e-05	1.14317e-05	12846/270076/110826/78920/216343/56369/18263/70791/18537/76563/13382/104184/14661/52633/70120/14450/53381/67618/69051/14194/109079/269378/109093/67870/665563/12041/18242/55936/20751/68133/102436/18245/54375/98256/229905/216443/230577/212679/11615/20768/236539/71941/66902/69684	44	Comt/Gcdh/Etfb/Dlst/Tph2/Apip/Odc1/Hars2/Pcmt1/Qrsl1/Dld/Blmh/Glud1/Nit2/Yars2/Gart/Prdx4/Aasdhppt/Pycr2/Fh1/Sephs1/Ahcy/Rars2/Enoph1/Mthfd2l/Bckdk/Oat/Ctps2/Spr/Gcsh/Lars2/Oaz1/Azin1/Kmo/Kyat3/Mars1/Pars2/Mars2/Ahcyl/Sephs2/Phgdh/Cars2/Mtap/Aarsd1
GO:0009221	pyrimidine deoxyribonucleotide biosynthetic process	7/1989	10/28928	0.7	10.1808	7.88995	7.17191e-07	1.36589e-05	1.14683e-05	18103/22171/21915/110074/66588/18102/79059	7	Nme2/Tyms/Dtymk/Dut/Cmpk1/Nme1/Nme3
GO:0007029	endoplasmic reticulum organization	22/1989	99/28928	0.222222	3.232	6.0447	7.78049e-07	1.47626e-05	1.2395e-05	13476/69804/77644/27643/67998/71446/67604/68032/67388/71116/56334/330401/66087/74166/18117/67878/66048/67767/56495/73024/56298/19330	22	Reep5/Tmem147/Steep1/Ubl4a/Retreg3/Get1/Get4/Emc4/Rab5if/Stx18/Tmed2/Tmcc1/Emc3/Tmem38a/Emc8/Tmem33/Emc6/Jagn1/Get3/Emc7/Atl2/Rab18
GO:0007127	meiosis I	27/1989	139/28928	0.194245	2.82509	5.8608	8.07823e-07	1.52706e-05	1.28215e-05	12447/71846/11799/19183/30939/69716/67052/209011/20892/23997/21749/19361/20878/12448/19366/12617/19362/12442/17350/57746/237911/74386/234396/66197/69260/69928/623474	27	Ccne1/Syce2/Birc5/Psmc3ip/Pttg1/Trip13/Ndc80/Sirt7/Cenpx/Psmd13/Terf1/Rad51/Aurka/Ccne2/Rad54l/Cenpc1/Rad51ap1/Ccnb2/Mlh1/Piwil2/Brip1/Rmi1/Ankle1/Cks2/Ing2/Cenps/Rad54b
GO:0071816	tail-anchored membrane protein insertion into ER membrane	9/1989	18/28928	0.5	7.272	7.23263	9.2769e-07	1.74715e-05	1.46694e-05	27643/71446/67604/68032/66087/18117/66048/56495/73024	9	Ubl4a/Get1/Get4/Emc4/Emc3/Emc8/Emc6/Get3/Emc7
GO:0031647	regulation of protein stability	51/1989	363/28928	0.140496	2.04337	5.43567	9.60089e-07	1.80149e-05	1.51257e-05	12462/76568/12034/231600/27643/15481/22680/18643/67903/76563/66671/20365/72400/66897/67955/12465/67819/75826/71446/67052/12469/67604/22218/68833/214498/67693/20878/68259/12017/13200/12466/50883/12367/23988/19035/75841/67384/70925/100043508/19302/20438/68350/213539/57439/68563/233812/66962/69727/26413/56351/52838	51	Cct3/Ift46/Phb2/Chfr/Ubl4a/Hspa8/Zfp207/Pfn1/Gipc1/Qrsl1/Ccnh/Serf1/Pinx1/Naa16/Sugt1/Cct5/Derl1/Senp2/Get1/Ndc80/Cct8/Get4/Sumo1/Pdcl3/Cdc73/Hypk/Aurka/Ift80/Bag1/Ddost/Cct6a/Chek2/Casp3/Pin1/Ppib/Rnf139/Bag4/Cdkn2aip/Ptges3-ps/Pex2/Siah1b/Mul1/Bag2/Tmem183a/Dpm3/Mosmo/Swsap1/Usp46/Mapk1/Ptges3/Dnlz
GO:0010212	response to ionizing radiation	29/1989	158/28928	0.183544	2.66947	5.71761	1.09802e-06	2.05113e-05	1.72217e-05	70238/68067/71991/14375/15461/19361/13605/17025/19366/57434/19822/50883/19362/68048/74041/210766/18970/12367/66467/60530/319801/66209/72931/15270/105787/66656/232440/623474/18950	29	Rnf168/Mrnip/Ercc8/Xrcc6/Hras/Rad51/Ect2/Alad/Rad54l/Xrcc2/Rnf4/Chek2/Rad51ap1/Aen/Ddias/Brcc3/Polb/Casp3/Gtf2h5/Fignl1/Tigar/Inip/Swi5/H2ax/Prkaa1/Eef1d/H2aj/Rad54b/Pnp
GO:0044743	protein transmembrane import into intracellular organelle	13/1989	39/28928	0.333333	4.848	6.534	1.10119e-06	2.05113e-05	1.72217e-05	66525/641376/53600/15481/66148/67713/17713/72170/19302/21854/67067/52838/67952	13	Timm50/Tomm40l/Timm23/Hspa8/Dnajc15/Dnajc19/Grpel1/Chchd4/Pex2/Timm17a/Romo1/Dnlz/Tomm20
GO:0008535	respiratory chain complex IV assembly	11/1989	28/28928	0.392857	5.71371	6.78065	1.13479e-06	2.09834e-05	1.76181e-05	70207/52469/66379/68033/67892/66487/66278/544717/52892/66272/66836	11	Taco1/Coa3/Cox14/Cox19/Coa6/Uqcc5/Smim20/Uqcc6/Sco1/Cox16/Tmem223
GO:0046039	GTP metabolic process	11/1989	28/28928	0.392857	5.71371	6.78065	1.13479e-06	2.09834e-05	1.76181e-05	14679/19335/11848/18103/19384/54369/18102/23918/100042069/79059/18950	11	Gnai3/Rab23/Rhoa/Nme2/Ran/Nme6/Nme1/Impdh2/Impdh2-ps/Nme3/Pnp
GO:0009147	pyrimidine nucleoside triphosphate metabolic process	10/1989	23/28928	0.434783	6.32347	6.93986	1.15084e-06	2.11265e-05	1.77382e-05	22245/18103/22171/21915/110074/55936/54369/18102/66422/79059	10	Uck1/Nme2/Tyms/Dtymk/Dut/Ctps2/Nme6/Nme1/Dctpp1/Nme3
GO:0009168	purine ribonucleoside monophosphate biosynthetic process	10/1989	23/28928	0.434783	6.32347	6.93986	1.15084e-06	2.11265e-05	1.77382e-05	105446/11821/11486/11564/14450/110639/67054/11534/23918/18950	10	Gmpr2/Aprt/Ada/Adsl/Gart/Prps2/Paics/Adk/Impdh2/Pnp
GO:0051653	spindle localization	17/1989	65/28928	0.261538	3.80381	6.14913	1.24962e-06	2.27845e-05	1.91303e-05	54141/66140/219114/67203/67052/74117/72080/108907/386649/13589/12615/56150/66165/26951/66468/214444/21648	17	Spag5/Ska2/Ska3/Nde1/Ndc80/Actr3/Sapcd2/Nusap1/Nsfl1c/Mapre1/Cenpa/Mad2l1/Bccip/Zw10/Ska1/Cdk5rap2/Dynlt1b
GO:0045727	positive regulation of translation	27/1989	142/28928	0.190141	2.76541	5.73029	1.25012e-06	2.27845e-05	1.91303e-05	100609/224045/12567/52469/16341/67267/192170/75619/16418/28146/22608/12785/19652/56726/17973/57746/227682/218506/228019/52575/94254/26413/78428/276770/19653/434080/15469	27	Nsun5/Eif2b5/Cdk4/Coa3/Eif3e/Uqcc2/Eif4a3/Fastkd2/Eif6/Serp1/Ybx1/Cnbp/Rbm3/Sh3bgrl/Nck1/Piwil2/Trub2/Mrps27/Mettl8/Trmt10c/Rcc1l/Mapk1/Pym1/Eif5a/Rbm4/Eif4a3l2/Prmt1
GO:0051053	negative regulation of DNA metabolic process	26/1989	134/28928	0.19403	2.82197	5.74408	1.3107e-06	2.38033e-05	1.99858e-05	80886/57441/28113/56455/69535/72400/20024/72836/107260/21749/27354/101185/58186/18294/12649/214763/66131/17350/75317/223970/208084/73747/234396/237211/15381/113002583	26	Senp3/Gmnn/Tinf2/Dynll1/Ten1/Pinx1/Sub1/Pot1b/Otub1/Terf1/Nbn/Pot1a/Rad18/Ogg1/Chek1/Cgas/Tipin/Mlh1/Parpbp/Rmi2/Pif1/Shld1/Ankle1/Fancb/Hnrnpc/Shld3
GO:0032204	regulation of telomere maintenance	22/1989	102/28928	0.215686	3.13694	5.8746	1.33158e-06	2.40963e-05	2.02318e-05	12462/28113/56207/18768/69535/20877/72400/12465/72836/12469/21749/59125/56456/27354/12466/101185/56505/245474/208084/15381/26413/56351	22	Cct3/Tinf2/Uchl5/Pkib/Ten1/Aurkb/Pinx1/Cct5/Pot1b/Cct8/Terf1/Nek7/Actl6a/Nbn/Cct6a/Pot1a/Ruvbl1/Dkc1/Pif1/Hnrnpc/Mapk1/Ptges3
GO:0070525	tRNA threonylcarbamoyladenosine metabolic process	9/1989	19/28928	0.473684	6.88926	6.97749	1.65464e-06	2.98364e-05	2.50512e-05	66246/66192/230734/76357/381406/228019/76367/52575/100233175	9	Osgep/Lage3/Yrdc/Trmt5/Trp53rka/Mettl8/Trp53rkb/Trmt10c/Gon7
GO:0090150	establishment of protein localization to membrane	42/1989	281/28928	0.149466	2.17384	5.37278	1.71319e-06	3.0699e-05	2.57756e-05	19400/17274/69804/66384/27643/66437/30055/56322/30056/223696/56297/71446/15461/67604/18777/68115/74117/27058/14828/30059/68032/56428/20619/67388/67437/69923/66087/56330/23991/66271/18117/19684/235442/66048/56495/66212/73024/16413/67067/19349/64113/100042424	42	Rapsn/Rab8a/Tmem147/Srp19/Ubl4a/Fis1/Timm13/Timm22/Timm9/Tomm22/Arl6/Get1/Hras/Get4/Lypla1/Maip1/Actr3/Srp9/Hspa5/Timm10/Emc4/Mtch2/Snap23/Rab5if/Ssr3/Agk/Emc3/Pdcd5/Cib1/Tmem126a/Emc8/Rdx/Rab8b/Emc6/Get3/Sec61b/Emc7/Itgb1bp1/Romo1/Rab7/Moap1/Pdcd5-ps
GO:0006120	mitochondrial electron transport, NADH to ubiquinone	11/1989	29/28928	0.37931	5.51669	6.61235	1.71456e-06	3.0699e-05	2.57756e-05	13382/407785/66148/66218/72900/67264/66383/68375/68197/225887/230075	11	Dld/Ndufs6/Dnajc15/Ndufb9/Ndufv2/Ndufb8/Iscu/Ndufa8/Ndufc2/Ndufs8/Ndufb6
GO:0016073	snRNA metabolic process	15/1989	53/28928	0.283019	4.11622	6.16998	1.77035e-06	3.15867e-05	2.65209e-05	52530/66446/66181/57432/50911/69639/66362/68276/71957/245474/231571/109075/69882/227715/27998	15	Nhp2/Exosc7/Nop10/Zc3h8/Exosc9/Exosc8/Exosc3/Toe1/Ints11/Dkc1/Rpap2/Exosc4/Ints14/Exosc2/Exosc5
GO:0032386	regulation of intracellular transport	44/1989	301/28928	0.146179	2.12603	5.33611	1.80386e-06	3.2072e-05	2.69284e-05	13726/27061/54141/19047/19335/12540/68051/22213/12534/20224/103573/22627/19042/16341/68092/67180/240641/67894/209011/22218/226422/13605/67890/22166/71116/19384/56330/77116/19684/329506/72170/18245/18769/380752/75841/69071/101490/13663/26413/100043462/230500/19653/100042424/67045	44	Emd/Bcap31/Spag5/Ppp1cc/Rab23/Cdc42/Nutf2/Ube2g2/Cdk1/Sar1a/Xpo1/Ywhae/Ppm1a/Eif3e/Ncbp2/Yipf5/Kif20b/Dennd10/Sirt7/Sumo1/Rab29/Ect2/Ufm1/Txn1/Stx18/Ran/Pdcd5/Mtmr2/Rdx/Ctdspl2/Chchd4/Oaz1/Pkig/Eipr1/Rnf139/Tmem97/Inpp5f/Ei24/Mapk1/Nutf2-ps1/Efcab7/Rbm4/Pdcd5-ps/Riok2
GO:0033617	mitochondrial cytochrome c oxidase assembly	10/1989	24/28928	0.416667	6.06	6.73838	1.85102e-06	3.25152e-05	2.73005e-05	70207/52469/66379/68033/66487/66278/544717/52892/66272/66836	10	Taco1/Coa3/Cox14/Cox19/Uqcc5/Smim20/Uqcc6/Sco1/Cox16/Tmem223
GO:0045116	protein neddylation	10/1989	24/28928	0.416667	6.06	6.73838	1.85102e-06	3.25152e-05	2.73005e-05	18002/56438/114893/234664/76863/67921/100043674/19823/66915/54339	10	Nedd8/Rbx1/Dcun1d1/Nae1/Dcun1d5/Ube2f/Rbx1-ps/Rnf7/Cops9/Tes3-ps
GO:0000338	protein deneddylation	7/1989	11/28928	0.636364	9.25527	7.44096	1.85436e-06	3.25152e-05	2.73005e-05	26572/26893/209318/26754/26895/26891/71599	7	Cops3/Cops6/Gps1/Cops5/Cops7b/Cops4/Senp8
GO:0009157	deoxyribonucleoside monophosphate biosynthetic process	7/1989	11/28928	0.636364	9.25527	7.44096	1.85436e-06	3.25152e-05	2.73005e-05	18103/21877/22171/110074/18102/11534/79059	7	Nme2/Tk1/Tyms/Dut/Nme1/Adk/Nme3
GO:0141188	nucleic acid catabolic process	48/1989	341/28928	0.140762	2.04725	5.28592	1.87336e-06	3.27355e-05	2.74854e-05	13423/17299/27756/70047/380773/67153/15473/16341/68092/67993/225363/68209/192170/66446/75619/22030/320720/50911/69639/66362/17149/22608/69902/619605/245474/78651/50783/83703/17350/57746/109075/66583/66094/11792/327762/67207/227715/69724/67673/15381/27998/14852/78428/380601/67923/66373/68195/434080	48	Dnase2a/Mettl1/Lsm2/Trnt1/Slirp/Rnaseh2b/Rida/Eif3e/Ncbp2/Nudt12/Etf1/Rnaseh2c/Eif4a3/Exosc7/Fastkd2/Traf2/Fastkd1/Exosc9/Exosc8/Exosc3/Magoh/Ybx1/Mrto4/Zcchc17/Dkc1/Lsm6/Lsm4/Dbr1/Mlh1/Piwil2/Exosc4/Exosc1/Lsm7/Apex1/Dna2/Lsm1/Exosc2/Rnaseh2a/Elob/Hnrnpc/Exosc5/Gspt1/Pym1/Fastkd5/Eloc/Lsm5/Rnaset2b/Eif4a3l2
GO:0051293	establishment of spindle localization	16/1989	60/28928	0.266667	3.8784	6.06452	1.93002e-06	3.36102e-05	2.82198e-05	54141/66140/219114/67203/67052/72080/108907/386649/13589/12615/56150/66165/26951/66468/214444/21648	16	Spag5/Ska2/Ska3/Nde1/Ndc80/Sapcd2/Nusap1/Nsfl1c/Mapre1/Cenpa/Mad2l1/Bccip/Zw10/Ska1/Cdk5rap2/Dynlt1b
GO:0045739	positive regulation of DNA repair	26/1989	137/28928	0.189781	2.76017	5.61133	2.02662e-06	3.5027e-05	2.94094e-05	70238/56207/64050/68067/104479/71991/70620/30951/14194/18538/73247/56456/56505/19362/210766/56397/57376/319801/73747/237211/27401/15289/93765/15469/18950/113002583	26	Rnf168/Uchl5/Yeats4/Mrnip/Ccdc117/Ercc8/Ube2v2/Cbx8/Fh1/Pcna/Mrgbp/Actl6a/Ruvbl1/Rad51ap1/Brcc3/Morf4l2/Smarce1/Tigar/Shld1/Fancb/Skp2/Hmgb1/Ube2n/Prmt1/Pnp/Shld3
GO:0006270	DNA replication initiation	12/1989	35/28928	0.342857	4.98651	6.41223	2.02997e-06	3.5027e-05	2.94094e-05	12447/17218/57441/19075/18393/19076/26428/12448/18392/17220/78833/56452	12	Ccne1/Mcm5/Gmnn/Prim1/Orc2/Prim2/Orc4/Ccne2/Orc1/Mcm7/Gins3/Orc6
GO:0006167	AMP biosynthetic process	8/1989	15/28928	0.533333	7.7568	7.11243	2.04583e-06	3.5027e-05	2.94094e-05	11821/11486/11564/14450/110639/67054/11534/18950	8	Aprt/Ada/Adsl/Gart/Prps2/Paics/Adk/Pnp
GO:0009163	nucleoside biosynthetic process	8/1989	15/28928	0.533333	7.7568	7.11243	2.04583e-06	3.5027e-05	2.94094e-05	11821/11486/21877/21915/11534/381101/66902/18950	8	Aprt/Ada/Tk1/Dtymk/Adk/Dnph1/Mtap/Pnp
GO:0034404	nucleobase-containing small molecule biosynthetic process	8/1989	15/28928	0.533333	7.7568	7.11243	2.04583e-06	3.5027e-05	2.94094e-05	11821/11486/21877/21915/11534/381101/66902/18950	8	Aprt/Ada/Tk1/Dtymk/Adk/Dnph1/Mtap/Pnp
GO:0048193	Golgi vesicle transport	43/1989	293/28928	0.146758	2.13444	5.3033	2.11688e-06	3.61219e-05	3.03287e-05	27061/56418/17274/77644/20224/66397/12033/53612/67180/68090/18777/58244/77038/20333/27096/67830/71116/56334/56433/66964/110379/67456/54638/93739/17083/26951/12068/57785/66676/317717/66994/75841/18759/66682/56305/19889/104303/98417/225651/73130/66226/66191/100042773	43	Bcap31/Ykt6/Rab8a/Steep1/Sar1a/Sar1b/Bcap29/Vti1b/Yipf5/Yif1a/Lypla1/Stx6/Arfgap2/Sec22b/Trappc3/Rer1/Stx18/Tmed2/Vps29/Golt1b/Sec13/Ergic2/Ccdc22/Gabarapl2/Tmed1/Zw10/Bet1/Rangrf/Tmed7/Sec22a/Cep19/Rnf139/Prkci/Trappc5/Pitpnb/Rp2/Arl1/Cnih4/Mppe1/Tmed5/Trappc2/Ier3ip1/Tmed10-ps
GO:1903320	regulation of protein modification by small protein conjugation or removal	39/1989	255/28928	0.152941	2.22438	5.33613	2.23707e-06	3.80451e-05	3.19435e-05	107995/231600/11799/217379/170930/72400/67819/56438/70620/75826/209011/76857/67121/14828/64685/114893/15502/69216/231872/56150/22185/76863/70611/21402/11793/208836/68350/208518/213539/12070/100043674/50995/27401/77891/66245/268373/66915/93765/54339	39	Cdc20/Chfr/Birc5/Ubxn2a/Sumo2/Pinx1/Derl1/Rbx1/Ube2v2/Senp2/Sirt7/Spopl/Mastl/Hspa5/Nmi/Dcun1d1/Dnaja1/Svbp/Aimp2/Mad2l1/U2af2/Dcun1d5/Fbxo33/Skp1/Atg5/Fanci/Mul1/Cep78/Bag2/Bex3/Rbx1-ps/Uba2/Skp2/Ube2s/Hspbp1/Ppia/Cops9/Ube2n/Tes3-ps
GO:0045048	protein insertion into ER membrane	11/1989	30/28928	0.366667	5.3328	6.45169	2.53889e-06	4.30343e-05	3.61325e-05	69804/27643/71446/67604/68032/67388/66087/18117/66048/56495/73024	11	Tmem147/Ubl4a/Get1/Get4/Emc4/Rab5if/Emc3/Emc8/Emc6/Get3/Emc7
GO:1901659	glycosyl compound biosynthetic process	9/1989	20/28928	0.45	6.5448	6.74016	2.82429e-06	4.77126e-05	4.00605e-05	11821/11486/21877/21915/11534/381101/68736/66902/18950	9	Aprt/Ada/Tk1/Dtymk/Adk/Dnph1/Tyw5/Mtap/Pnp
GO:0009127	purine nucleoside monophosphate biosynthetic process	10/1989	25/28928	0.4	5.8176	6.54798	2.89459e-06	4.87384e-05	4.09218e-05	105446/11821/11486/11564/14450/110639/67054/11534/23918/18950	10	Gmpr2/Aprt/Ada/Adsl/Gart/Prps2/Paics/Adk/Impdh2/Pnp
GO:0032206	positive regulation of telomere maintenance	18/1989	76/28928	0.236842	3.44463	5.79843	2.92216e-06	4.8879e-05	4.10398e-05	12462/28113/56207/18768/20877/12465/72836/12469/21749/59125/56456/27354/12466/101185/56505/245474/26413/56351	18	Cct3/Tinf2/Uchl5/Pkib/Aurkb/Cct5/Pot1b/Cct8/Terf1/Nek7/Actl6a/Nbn/Cct6a/Pot1a/Ruvbl1/Dkc1/Mapk1/Ptges3
GO:1901657	glycosyl compound metabolic process	18/1989	76/28928	0.236842	3.44463	5.79843	2.92216e-06	4.8879e-05	4.10398e-05	11821/11486/18537/66848/21877/21915/269378/107569/232449/17766/11534/11628/381101/106821/11615/68736/66902/18950	18	Aprt/Ada/Pcmt1/Fuca2/Tk1/Dtymk/Ahcy/Nt5c3/Dera/Nudt1/Adk/Aicda/Dnph1/Oard1/Ahcyl/Tyw5/Mtap/Pnp
GO:0048024	regulation of mRNA splicing, via spliceosome	24/1989	123/28928	0.195122	2.83785	5.55019	2.97852e-06	4.96583e-05	4.16942e-05	67959/15388/15481/66354/380773/15387/20462/225027/12729/192170/74255/17149/14105/101214/22185/19652/19656/652988/15372/60532/100041953/20383/21841/19653	24	Puf60/Hnrnpl/Hspa8/Snw1/Slirp/Hnrnpk/Tra2b/Srsf7/Clns1a/Eif4a3/Smu1/Magoh/Srsf10/Tra2a/U2af2/Rbm3/Rbmxl1/Gm7324/Hmx2/Wtap/Sap18b/Srsf3/Tia1/Rbm4
GO:0050684	regulation of mRNA processing	27/1989	149/28928	0.181208	2.63549	5.43852	3.27439e-06	5.44127e-05	4.56861e-05	67959/15388/15481/66354/380773/15387/54196/20462/225027/12729/192170/214498/74255/17149/14105/101214/22185/19652/19656/268697/652988/15372/60532/100041953/20383/21841/19653	27	Puf60/Hnrnpl/Hspa8/Snw1/Slirp/Hnrnpk/Pabpn1/Tra2b/Srsf7/Clns1a/Eif4a3/Cdc73/Smu1/Magoh/Srsf10/Tra2a/U2af2/Rbm3/Rbmxl1/Ccnb1/Gm7324/Hmx2/Wtap/Sap18b/Srsf3/Tia1/Rbm4
GO:0018205	peptidyl-lysine modification	26/1989	141/28928	0.184397	2.68187	5.43979	3.5394e-06	5.8625e-05	4.92228e-05	80886/15182/20610/15254/170930/68043/70511/75826/209011/17344/22218/79464/70316/72096/68133/68350/69962/78653/207965/105787/50995/214917/68501/102115/14533/102634451	26	Senp3/Hdac2/Sumo3/Hint1/Sumo2/Eef1akmt1/Eef2kmt/Senp2/Sirt7/Pias2/Sumo1/Lias/Ndufab1/Eef1akmt2/Gcsh/Mul1/Mettl18/Bola3/Vcpkmt/Prkaa1/Uba2/Antkmt/Nsmce2/Dohh/Bloc1s1/Ndufab1-ps
GO:1901873	regulation of post-translational protein modification	39/1989	260/28928	0.15	2.1816	5.2004	3.62164e-06	5.97924e-05	5.02029e-05	107995/231600/11799/217379/170930/72400/67819/56438/70620/75826/209011/76857/67121/14828/64685/114893/15502/69216/231872/56150/22185/76863/70611/21402/11793/208836/68350/208518/213539/12070/100043674/50995/27401/77891/66245/268373/66915/93765/54339	39	Cdc20/Chfr/Birc5/Ubxn2a/Sumo2/Pinx1/Derl1/Rbx1/Ube2v2/Senp2/Sirt7/Spopl/Mastl/Hspa5/Nmi/Dcun1d1/Dnaja1/Svbp/Aimp2/Mad2l1/U2af2/Dcun1d5/Fbxo33/Skp1/Atg5/Fanci/Mul1/Cep78/Bag2/Bex3/Rbx1-ps/Uba2/Skp2/Ube2s/Hspbp1/Ppia/Cops9/Ube2n/Tes3-ps
GO:0000154	rRNA modification	11/1989	31/28928	0.354839	5.16077	6.29806	3.69076e-06	6.05404e-05	5.0831e-05	100609/52530/14791/66138/15278/66181/68017/245474/382137/67390/14113	11	Nsun5/Nhp2/Emg1/Bud23/Tfb2m/Nop10/Mrm2/Dkc1/Fdxacb1/Mrm3/Fbl
GO:0051984	positive regulation of chromosome segregation	11/1989	31/28928	0.354839	5.16077	6.29806	3.69076e-06	6.05404e-05	5.0831e-05	11799/12534/20877/219114/14211/58186/70099/66591/66468/268697/434175	11	Birc5/Cdk1/Aurkb/Ska3/Smc2/Rad18/Smc4/Mad2l1bp/Ska1/Ccnb1/Ccnb1-ps
GO:0009126	purine nucleoside monophosphate metabolic process	13/1989	43/28928	0.302326	4.39702	6.05724	3.82512e-06	6.18555e-05	5.19352e-05	105446/11821/11486/50773/11564/14450/110639/67054/56524/11534/381101/23918/18950	13	Gmpr2/Aprt/Ada/Nt5c/Adsl/Gart/Prps2/Paics/Pals2/Adk/Dnph1/Impdh2/Pnp
GO:0006177	GMP biosynthetic process	8/1989	16/28928	0.5	7.272	6.81875	3.84392e-06	6.18555e-05	5.19352e-05	11821/11486/11564/14450/67054/11534/23918/18950	8	Aprt/Ada/Adsl/Gart/Paics/Adk/Impdh2/Pnp
GO:0009176	pyrimidine deoxyribonucleoside monophosphate metabolic process	8/1989	16/28928	0.5	7.272	6.81875	3.84392e-06	6.18555e-05	5.19352e-05	50773/18103/22171/110074/107569/103850/18102/79059	8	Nt5c/Nme2/Tyms/Dut/Nt5c3/Nt5m/Nme1/Nme3
GO:0045842	positive regulation of mitotic metaphase/anaphase transition	8/1989	16/28928	0.5	7.272	6.81875	3.84392e-06	6.18555e-05	5.19352e-05	107995/219114/52563/66156/56317/66591/66468/68501	8	Cdc20/Ska3/Cdc23/Anapc11/Anapc7/Mad2l1bp/Ska1/Nsmce2
GO:0051382	kinetochore assembly	8/1989	16/28928	0.5	7.272	6.81875	3.84392e-06	6.18555e-05	5.19352e-05	60411/67955/20892/19822/12615/12617/26886/66311	8	Cenpk/Sugt1/Cenpx/Rnf4/Cenpa/Cenpc1/Cenph/Cenpw
GO:0070071	proton-transporting two-sector ATPase complex assembly	8/1989	16/28928	0.5	7.272	6.81875	3.84392e-06	6.18555e-05	5.19352e-05	70544/66117/68876/70397/66241/230649/246782/67048	8	Tmem242/Fmc1/Atp23/Tmem70/Tmem9/Atpaf1/Atpaf2/Vma21
GO:0006183	GTP biosynthetic process	7/1989	12/28928	0.583333	8.484	7.04585	4.18466e-06	6.64968e-05	5.58321e-05	18103/54369/18102/23918/100042069/79059/18950	7	Nme2/Nme6/Nme1/Impdh2/Impdh2-ps/Nme3/Pnp
GO:0007056	spindle assembly involved in female meiosis	7/1989	12/28928	0.583333	8.484	7.04585	4.18466e-06	6.64968e-05	5.58321e-05	66140/219114/223499/67052/20878/12442/66468	7	Ska2/Ska3/Dcaf13/Ndc80/Aurka/Ccnb2/Ska1
GO:0031125	rRNA 3'-end processing	7/1989	12/28928	0.583333	8.484	7.04585	4.18466e-06	6.64968e-05	5.58321e-05	66446/50911/69639/66362/71151/67276/227715	7	Exosc7/Exosc9/Exosc8/Exosc3/Eri2/Eri1/Exosc2
GO:1903332	regulation of protein folding	7/1989	12/28928	0.583333	8.484	7.04585	4.18466e-06	6.64968e-05	5.58321e-05	67466/15481/70356/68833/14827/56330/100042424	7	Pdcl/Hspa8/St13/Pdcl3/Pdia3/Pdcd5/Pdcd5-ps
GO:0046037	GMP metabolic process	10/1989	26/28928	0.384615	5.59384	6.36762	4.41353e-06	6.96981e-05	5.852e-05	105446/11821/11486/11564/14450/67054/56524/11534/23918/18950	10	Gmpr2/Aprt/Ada/Adsl/Gart/Paics/Pals2/Adk/Impdh2/Pnp
GO:0070129	regulation of mitochondrial translation	10/1989	26/28928	0.384615	5.59384	6.36762	4.41353e-06	6.96981e-05	5.852e-05	70207/52469/67267/75619/52856/227682/218506/228019/52575/94254	10	Taco1/Coa3/Uqcc2/Fastkd2/Mtg2/Trub2/Mrps27/Mettl8/Trmt10c/Rcc1l
GO:0006268	DNA unwinding involved in DNA replication	9/1989	21/28928	0.428571	6.23314	6.51852	4.64017e-06	7.26009e-05	6.09572e-05	17218/19361/69270/17220/381760/109145/78833/272551/19290	9	Mcm5/Rad51/Gins1/Mcm7/Ssbp1/Gins4/Gins3/Gins2/Pura
GO:0034472	snRNA 3'-end processing	9/1989	21/28928	0.428571	6.23314	6.51852	4.64017e-06	7.26009e-05	6.09572e-05	66446/50911/69639/66362/68276/109075/69882/227715/27998	9	Exosc7/Exosc9/Exosc8/Exosc3/Toe1/Exosc4/Ints14/Exosc2/Exosc5
GO:0051131	chaperone-mediated protein complex assembly	9/1989	21/28928	0.428571	6.23314	6.51852	4.64017e-06	7.26009e-05	6.09572e-05	56088/14976/59030/66506/71769/100043508/241950/56351/52838	9	Psmg1/Pfdn6/Mkks/Psmg3/Bbs10/Ptges3-ps/Bbs12/Ptges3/Dnlz
GO:0009218	pyrimidine ribonucleotide metabolic process	11/1989	32/28928	0.34375	4.9995	6.15092	5.27475e-06	8.20248e-05	6.88698e-05	22245/50773/18103/22247/66588/107569/55936/56749/54369/18102/79059	11	Uck1/Nt5c/Nme2/Umps/Cmpk1/Nt5c3/Ctps2/Dhodh/Nme6/Nme1/Nme3
GO:0045454	cell redox homeostasis	11/1989	32/28928	0.34375	4.9995	6.15092	5.27475e-06	8.20248e-05	6.88698e-05	79264/21672/56551/11757/53381/22166/18477/30926/11792/69227/109815	11	Krit1/Prdx2/Txn2/Prdx3/Prdx4/Txn1/Prdx1/Glrx3/Apex1/Selenot/Selenos
GO:0032212	positive regulation of telomere maintenance via telomerase	12/1989	38/28928	0.315789	4.59284	6.02191	5.42727e-06	8.41392e-05	7.0645e-05	12462/18768/20877/12465/72836/12469/59125/12466/101185/245474/26413/56351	12	Cct3/Pkib/Aurkb/Cct5/Pot1b/Cct8/Nek7/Cct6a/Pot1a/Dkc1/Mapk1/Ptges3
GO:0031297	replication fork processing	14/1989	51/28928	0.27451	3.99247	5.81188	5.79116e-06	8.95077e-05	7.51526e-05	56455/68145/66403/107373/20892/19361/18538/27354/66131/22036/327762/225182/209334/69928	14	Dynll1/Etaa1/Asf1a/Fam111a/Cenpx/Rad51/Pcna/Nbn/Tipin/Traip/Dna2/Rbbp8/Gen1/Cenps
GO:0050685	positive regulation of mRNA processing	13/1989	45/28928	0.288889	4.2016	5.84023	6.70658e-06	0.000103342	8.67683e-05	15481/66354/380773/20462/12729/192170/214498/101214/19652/19656/268697/652988/15372	13	Hspa8/Snw1/Slirp/Tra2b/Clns1a/Eif4a3/Cdc73/Tra2a/Rbm3/Rbmxl1/Ccnb1/Gm7324/Hmx2
GO:0002098	tRNA wobble uridine modification	8/1989	17/28928	0.470588	6.84423	6.54936	6.82151e-06	0.000103544	8.69381e-05	70359/54351/105638/77766/66965/72341/68205/69372	8	Gtpbp3/Elp5/Dph3/Elp4/Ctu2/Elp6/Urm1/Mocs3
GO:0009130	pyrimidine nucleoside monophosphate biosynthetic process	8/1989	17/28928	0.470588	6.84423	6.54936	6.82151e-06	0.000103544	8.69381e-05	22245/18103/22247/22171/110074/56749/18102/79059	8	Uck1/Nme2/Umps/Tyms/Dut/Dhodh/Nme1/Nme3
GO:0009148	pyrimidine nucleoside triphosphate biosynthetic process	8/1989	17/28928	0.470588	6.84423	6.54936	6.82151e-06	0.000103544	8.69381e-05	22245/18103/22171/21915/55936/54369/18102/79059	8	Uck1/Nme2/Tyms/Dtymk/Ctps2/Nme6/Nme1/Nme3
GO:0070131	positive regulation of mitochondrial translation	8/1989	17/28928	0.470588	6.84423	6.54936	6.82151e-06	0.000103544	8.69381e-05	52469/67267/75619/227682/218506/228019/52575/94254	8	Coa3/Uqcc2/Fastkd2/Trub2/Mrps27/Mettl8/Trmt10c/Rcc1l
GO:1902101	positive regulation of metaphase/anaphase transition of cell cycle	8/1989	17/28928	0.470588	6.84423	6.54936	6.82151e-06	0.000103544	8.69381e-05	107995/219114/52563/66156/56317/66591/66468/68501	8	Cdc20/Ska3/Cdc23/Anapc11/Anapc7/Mad2l1bp/Ska1/Nsmce2
GO:0031396	regulation of protein ubiquitination	34/1989	219/28928	0.155251	2.25797	5.07764	6.98508e-06	0.000105712	8.87578e-05	107995/231600/11799/217379/72400/67819/56438/70620/75826/209011/76857/67121/14828/64685/114893/15502/69216/231872/56150/22185/70611/21402/11793/208836/208518/213539/12070/100043674/27401/77891/66245/268373/93765/54339	34	Cdc20/Chfr/Birc5/Ubxn2a/Pinx1/Derl1/Rbx1/Ube2v2/Senp2/Sirt7/Spopl/Mastl/Hspa5/Nmi/Dcun1d1/Dnaja1/Svbp/Aimp2/Mad2l1/U2af2/Fbxo33/Skp1/Atg5/Fanci/Cep78/Bag2/Bex3/Rbx1-ps/Skp2/Ube2s/Hspbp1/Ppia/Ube2n/Tes3-ps
GO:0030488	tRNA methylation	12/1989	39/28928	0.307692	4.47507	5.90077	7.34997e-06	0.000110904	9.31172e-05	108943/17299/70359/52686/57773/72167/54632/76357/66926/228019/52575/328162	12	Trmt10a/Mettl1/Gtpbp3/Mettl2/Wdr4/Thumpd2/Ftsj1/Trmt5/Trmt6/Mettl8/Trmt10c/Trmt61a
GO:0009220	pyrimidine ribonucleotide biosynthetic process	9/1989	22/28928	0.409091	5.94981	6.3108	7.37261e-06	0.000110916	9.31277e-05	22245/18103/22247/66588/55936/56749/54369/18102/79059	9	Uck1/Nme2/Umps/Cmpk1/Ctps2/Dhodh/Nme6/Nme1/Nme3
GO:0006271	DNA strand elongation involved in DNA replication	7/1989	13/28928	0.538462	7.83138	6.69417	8.5258e-06	0.000127364	0.000106937	18538/69270/59001/17220/67967/327762/16881	7	Pcna/Gins1/Pole3/Mcm7/Pold3/Dna2/Lig1
GO:0046073	dTMP metabolic process	7/1989	13/28928	0.538462	7.83138	6.69417	8.5258e-06	0.000127364	0.000106937	50773/18103/22171/110074/107569/18102/79059	7	Nt5c/Nme2/Tyms/Dut/Nt5c3/Nme1/Nme3
GO:0007098	centrosome cycle	25/1989	139/28928	0.179856	2.61583	5.1888	8.54101e-06	0.000127364	0.000106937	22294/66917/19385/12175/16551/17245/103573/26425/67203/72415/67052/20873/386649/20878/57434/69871/26370/12649/54375/214444/68026/225745/209334/71909/231123	25	Uxt/Chordc1/Ranbp1/Bnip2/Kif11/Mdm1/Xpo1/Nubp1/Nde1/Sgo1/Ndc80/Plk4/Nsfl1c/Aurka/Xrcc2/Ppp1r35/Cetn2/Chek1/Azin1/Cdk5rap2/Pclaf/Haus1/Gen1/Haus5/Haus3
GO:0032465	regulation of cytokinesis	19/1989	90/28928	0.211111	3.0704	5.34529	9.55417e-06	0.000142055	0.000119273	67811/12313/109333/12540/11848/11799/73139/67903/20877/26934/240641/20878/13605/26370/116733/23988/12314/72008/242521	19	Poldip2/Calm1/Pkn2/Cdc42/Rhoa/Birc5/Cenpv/Gipc1/Aurkb/Racgap1/Kif20b/Aurka/Ect2/Cetn2/Vps4a/Pin1/Calm2/Zfyve19/Klhl9
GO:0000470	maturation of LSU-rRNA	10/1989	28/28928	0.357143	5.19428	6.03346	9.60129e-06	0.00014234	0.000119512	67223/66942/448850/12181/57750/16418/70285/67920/52202/67239	10	Rrp15/Ddx18/Znhit3/Bop1/Wdr12/Eif6/Rpf1/Mak16/Rbm34/Rpf2
GO:0043484	regulation of RNA splicing	31/1989	194/28928	0.159794	2.32404	5.02785	9.64431e-06	0.000142562	0.000119698	67959/15388/15481/66354/380773/15387/20595/223527/20462/225027/12729/192170/27878/74255/17149/14105/66464/101214/22185/19652/19656/98758/24075/652988/15372/60532/100041953/20383/21841/66125/19653	31	Puf60/Hnrnpl/Hspa8/Snw1/Slirp/Hnrnpk/Smn1/Eny2/Tra2b/Srsf7/Clns1a/Eif4a3/Tada1/Smu1/Magoh/Srsf10/Taf12/Tra2a/U2af2/Rbm3/Rbmxl1/Hnrnpf/Taf10/Gm7324/Hmx2/Wtap/Sap18b/Srsf3/Tia1/Sf3b5/Rbm4
GO:0009167	purine ribonucleoside monophosphate metabolic process	12/1989	40/28928	0.3	4.3632	5.78365	9.84474e-06	0.000144943	0.000121697	105446/11821/11486/50773/11564/14450/110639/67054/56524/11534/23918/18950	12	Gmpr2/Aprt/Ada/Nt5c/Adsl/Gart/Prps2/Paics/Pals2/Adk/Impdh2/Pnp
GO:0000209	protein polyubiquitination	39/1989	271/28928	0.143911	2.09305	4.91232	9.8624e-06	0.000144943	0.000121697	22213/70238/231600/52717/216150/108660/217232/71991/22194/56438/70620/79043/52563/66156/71779/67196/22030/64685/19822/53323/56317/26965/75430/109161/71999/21402/212123/76843/68350/211255/100043674/27401/56736/77891/66440/268373/93765/66105/56550	39	Ube2g2/Rnf168/Chfr/Anapc16/Cdc34/Rnf187/Cdc27/Ercc8/Ube2e1/Rbx1/Ube2v2/Spsb3/Cdc23/Anapc11/Marchf8/Ube2t/Traf2/Nmi/Rnf4/Ube2k/Anapc7/Cul1/Anapc15/Ube2q2/Fbxo22/Skp1/Dcaf15/Dtl/Mul1/Kbtbd7/Rbx1-ps/Skp2/Rnf14/Ube2s/Cdc26/Ppia/Ube2n/Ube2d3/Ube2d2a
GO:0000910	cytokinesis	30/1989	186/28928	0.16129	2.34581	5.00332	1.1049e-05	0.000161915	0.000135947	67811/12313/235072/109333/12540/11848/11799/73139/67903/20877/26934/240641/74107/69028/18000/74117/26428/108907/20878/13605/23922/16765/12615/26370/116733/23988/12314/80986/72008/242521	30	Poldip2/Calm1/Septin7/Pkn2/Cdc42/Rhoa/Birc5/Cenpv/Gipc1/Aurkb/Racgap1/Kif20b/Cep55/Mitd1/Septin2/Actr3/Orc4/Nusap1/Aurka/Ect2/Jtb/Stmn1/Cenpa/Cetn2/Vps4a/Pin1/Calm2/Ckap2/Zfyve19/Klhl9
GO:0097193	intrinsic apoptotic signaling pathway	46/1989	343/28928	0.134111	1.95051	4.81184	1.10904e-05	0.000162054	0.000136064	16818/27061/66437/15182/15254/66354/15387/20655/12015/15461/66861/56428/12235/27354/15502/66073/433759/53323/66593/50883/69076/17193/68048/74041/18970/12367/17973/17350/381038/65106/60530/17279/21343/20438/19823/13663/66461/13063/30954/64704/268373/109815/12045/64113/12047/18950	46	Lck/Bcap31/Fis1/Hdac2/Hint1/Snw1/Hnrnpk/Sod1/Bad/Hras/Dnajc10/Mtch2/Bub1/Nbn/Dnaja1/Txndc12/Hdac1/Ube2k/Diablo/Chek2/Triap1/Mbd4/Aen/Ddias/Polb/Casp3/Nck1/Mlh1/Parl/Arl6ip5/Fignl1/Melk/Taf6/Siah1b/Rnf7/Ei24/Ptpmt1/Cycs/Siva1/Htra2/Ppia/Selenos/Bcl2a1b/Moap1/Bcl2a1d/Pnp
GO:0006390	mitochondrial transcription	9/1989	23/28928	0.391304	5.69113	6.11551	1.13723e-05	0.000165697	0.000139123	21780/67851/66410/15278/70556/59016/56282/68550/105787	9	Tfam/Mtres1/Mterf3/Tfb2m/Slc25a33/Thap11/Mrpl12/Tefm/Prkaa1
GO:0008637	apoptotic mitochondrial changes	23/1989	124/28928	0.185484	2.69768	5.14775	1.1442e-05	0.000166235	0.000139575	110175/66525/19053/11740/66437/12015/56428/23922/75778/69076/56330/11739/381038/68350/19823/73689/14297/30954/12045/64113/12047/100042424/18950	23	Ggct/Timm50/Ppp2cb/Slc25a5/Fis1/Bad/Mtch2/Jtb/Them4/Triap1/Pdcd5/Slc25a4/Parl/Mul1/Rnf7/Bloc1s2/Fxn/Siva1/Bcl2a1b/Moap1/Bcl2a1d/Pdcd5-ps/Pnp
GO:0000027	ribosomal large subunit assembly	8/1989	18/28928	0.444444	6.464	6.30088	1.15366e-05	0.000166658	0.000139929	67832/12181/75619/16418/69902/68017/67239/71986	8	Brix1/Bop1/Fastkd2/Eif6/Mrto4/Mrm2/Rpf2/Ddx28
GO:0071025	RNA surveillance	8/1989	18/28928	0.444444	6.464	6.30088	1.15366e-05	0.000166658	0.000139929	70047/66446/50911/69639/66362/109075/227715/27998	8	Trnt1/Exosc7/Exosc9/Exosc8/Exosc3/Exosc4/Exosc2/Exosc5
GO:0040001	establishment of mitotic spindle localization	12/1989	41/28928	0.292683	4.25678	5.67032	1.30503e-05	0.000187991	0.000157841	67203/67052/72080/108907/386649/13589/12615/56150/66165/26951/214444/21648	12	Nde1/Ndc80/Sapcd2/Nusap1/Nsfl1c/Mapre1/Cenpa/Mad2l1/Bccip/Zw10/Cdk5rap2/Dynlt1b
GO:0033157	regulation of intracellular protein transport	29/1989	179/28928	0.162011	2.35629	4.94591	1.40814e-05	0.00020227	0.00016983	13726/27061/19335/12540/68051/22213/12534/103573/22627/19042/16341/240641/209011/22218/226422/13605/67890/22166/19384/56330/329506/72170/18245/18769/13663/26413/100043462/230500/100042424	29	Emd/Bcap31/Rab23/Cdc42/Nutf2/Ube2g2/Cdk1/Xpo1/Ywhae/Ppm1a/Eif3e/Kif20b/Sirt7/Sumo1/Rab29/Ect2/Ufm1/Txn1/Ran/Pdcd5/Ctdspl2/Chchd4/Oaz1/Pkig/Ei24/Mapk1/Nutf2-ps1/Efcab7/Pdcd5-ps
GO:1904358	positive regulation of telomere maintenance via telomere lengthening	12/1989	42/28928	0.285714	4.15543	5.56054	1.71314e-05	0.00024539	0.000206034	12462/18768/20877/12465/72836/12469/59125/12466/101185/245474/26413/56351	12	Cct3/Pkib/Aurkb/Cct5/Pot1b/Cct8/Nek7/Cct6a/Pot1a/Dkc1/Mapk1/Ptges3
GO:0006388	tRNA splicing, via endonucleolytic cleavage and ligation	6/1989	10/28928	0.6	8.7264	6.64005	1.73005e-05	0.000246423	0.000206902	66637/76265/68045/98985/66078/381802	6	Tsen15/Tsen54/Rtraf/Clp1/Tsen34/Tsen2
GO:0045039	protein insertion into mitochondrial inner membrane	6/1989	10/28928	0.6	8.7264	6.64005	1.73005e-05	0.000246423	0.000206902	30055/56322/30056/30059/69923/67067	6	Timm13/Timm22/Timm9/Timm10/Agk/Romo1
GO:0070200	establishment of protein localization to telomere	8/1989	19/28928	0.421053	6.12379	6.07057	1.87234e-05	0.000265946	0.000223294	12462/12465/72836/12469/21749/12466/101185/245474	8	Cct3/Cct5/Pot1b/Cct8/Terf1/Cct6a/Pot1a/Dkc1
GO:0045005	DNA-templated DNA replication maintenance of fidelity	14/1989	56/28928	0.25	3.636	5.36511	1.87868e-05	0.000266103	0.000223426	56455/68145/66403/107373/20892/19361/18538/27354/66131/22036/327762/225182/209334/69928	14	Dynll1/Etaa1/Asf1a/Fam111a/Cenpx/Rad51/Pcna/Nbn/Tipin/Traip/Dna2/Rbbp8/Gen1/Cenps
GO:0042278	purine nucleoside metabolic process	11/1989	36/28928	0.305556	4.444	5.61828	1.90125e-05	0.000268551	0.000225481	11821/11486/18537/269378/107569/17766/11534/106821/11615/66902/18950	11	Aprt/Ada/Pcmt1/Ahcy/Nt5c3/Nudt1/Adk/Oard1/Ahcyl/Mtap/Pnp
GO:0043094	cellular metabolic compound salvage	12/1989	43/28928	0.27907	4.05879	5.45413	2.22823e-05	0.000313865	0.000263528	105446/22245/11821/56369/11486/11564/67870/11534/381101/23918/66902/18950	12	Gmpr2/Uck1/Aprt/Apip/Ada/Adsl/Enoph1/Adk/Dnph1/Impdh2/Mtap/Pnp
GO:0032388	positive regulation of intracellular transport	26/1989	156/28928	0.166667	2.424	4.8458	2.31404e-05	0.000325052	0.000272921	13726/27061/54141/12540/68051/12534/22627/19042/16341/68092/240641/226422/13605/71116/19384/56330/77116/19684/329506/18245/380752/26413/100043462/230500/100042424/67045	26	Emd/Bcap31/Spag5/Cdc42/Nutf2/Cdk1/Ywhae/Ppm1a/Eif3e/Ncbp2/Kif20b/Rab29/Ect2/Stx18/Ran/Pdcd5/Mtmr2/Rdx/Ctdspl2/Oaz1/Eipr1/Mapk1/Nutf2-ps1/Efcab7/Pdcd5-ps/Riok2
GO:0006513	protein monoubiquitination	14/1989	57/28928	0.245614	3.57221	5.28191	2.33375e-05	0.000326918	0.000274488	67030/216150/56438/67196/26965/243574/58186/245522/21402/76843/19302/100043674/93765/66105	14	Fancl/Cdc34/Rbx1/Ube2t/Cul1/Kbtbd8/Rad18/Zc4h2/Skp1/Dtl/Pex2/Rbx1-ps/Ube2n/Ube2d3
GO:1902459	positive regulation of stem cell population maintenance	13/1989	50/28928	0.26	3.78144	5.34871	2.35868e-05	0.000329503	0.000276657	52592/15182/56456/433759/245688/268996/57376/56306/26356/19646/69260/71954/107392	13	Brms1l/Hdac2/Actl6a/Hdac1/Rbbp7/Ss18/Smarce1/Sinhcaf/Ing1/Rbbp4/Ing2/Suds3/Brms1
GO:0031145	anaphase-promoting complex-dependent catabolic process	9/1989	25/28928	0.36	5.23584	5.75726	2.50673e-05	0.000349225	0.000293216	107995/52717/217232/52563/66156/56317/75430/77891/66440	9	Cdc20/Anapc16/Cdc27/Cdc23/Anapc11/Anapc7/Anapc15/Ube2s/Cdc26
GO:0000132	establishment of mitotic spindle orientation	11/1989	37/28928	0.297297	4.32389	5.49724	2.53805e-05	0.000352622	0.000296069	67203/67052/72080/386649/13589/12615/56150/66165/26951/214444/21648	11	Nde1/Ndc80/Sapcd2/Nsfl1c/Mapre1/Cenpa/Mad2l1/Bccip/Zw10/Cdk5rap2/Dynlt1b
GO:0046822	regulation of nucleocytoplasmic transport	24/1989	139/28928	0.172662	2.51119	4.8528	2.59139e-05	0.000359053	0.000301468	13726/19047/19335/68051/12534/103573/22627/19042/68092/209011/22218/13605/67890/22166/19384/329506/72170/18769/13663/26413/100043462/230500/19653/67045	24	Emd/Ppp1cc/Rab23/Nutf2/Cdk1/Xpo1/Ywhae/Ppm1a/Ncbp2/Sirt7/Sumo1/Ect2/Ufm1/Txn1/Ran/Ctdspl2/Chchd4/Pkig/Ei24/Mapk1/Nutf2-ps1/Efcab7/Rbm4/Riok2
GO:1903322	positive regulation of protein modification by small protein conjugation or removal	25/1989	148/28928	0.168919	2.45676	4.82781	2.60972e-05	0.00036061	0.000302776	107995/231600/11799/170930/67819/56438/70620/75826/67121/14828/64685/114893/231872/76863/70611/21402/208836/68350/100043674/50995/27401/77891/66245/93765/54339	25	Cdc20/Chfr/Birc5/Sumo2/Derl1/Rbx1/Ube2v2/Senp2/Mastl/Hspa5/Nmi/Dcun1d1/Aimp2/Dcun1d5/Fbxo33/Skp1/Fanci/Mul1/Rbx1-ps/Uba2/Skp2/Ube2s/Hspbp1/Ube2n/Tes3-ps
GO:0006188	IMP biosynthetic process	7/1989	15/28928	0.466667	6.7872	6.0918	2.82761e-05	0.000386516	0.000324527	105446/11821/11486/11564/14450/67054/18950	7	Gmpr2/Aprt/Ada/Adsl/Gart/Paics/Pnp
GO:0006415	translational termination	7/1989	15/28928	0.466667	6.7872	6.0918	2.82761e-05	0.000386516	0.000324527	68572/108853/225363/72650/24015/14852/276770	7	Mrpl58/Mtrf1l/Etf1/Mtrfr/Abce1/Gspt1/Eif5a
GO:0006465	signal peptide processing	7/1989	15/28928	0.466667	6.7872	6.0918	2.82761e-05	0.000386516	0.000324527	69019/66286/56529/381038/66624/66541/76687	7	Spcs1/Sec11c/Sec11a/Parl/Spcs2/Immp1l/Spcs3
GO:0071027	nuclear RNA surveillance	7/1989	15/28928	0.466667	6.7872	6.0918	2.82761e-05	0.000386516	0.000324527	66446/50911/69639/66362/109075/227715/27998	7	Exosc7/Exosc9/Exosc8/Exosc3/Exosc4/Exosc2/Exosc5
GO:0007052	mitotic spindle organization	23/1989	131/28928	0.175573	2.55353	4.84238	2.87614e-05	0.000391973	0.000329109	67811/66442/107995/11848/16551/22680/11799/13494/20877/26934/67052/66977/20878/16765/50883/66165/57785/76789/21335/110854/268697/26886/434175	23	Poldip2/Spc25/Cdc20/Rhoa/Kif11/Zfp207/Birc5/Drg1/Aurkb/Racgap1/Ndc80/Nuf2/Aurka/Stmn1/Chek2/Bccip/Rangrf/Mzt1/Tacc3/Ptpa/Ccnb1/Cenph/Ccnb1-ps
GO:0033120	positive regulation of RNA splicing	14/1989	58/28928	0.241379	3.51062	5.20056	2.88295e-05	0.000391973	0.000329109	15481/66354/380773/15387/20595/20462/12729/192170/101214/22185/19652/19656/652988/15372	14	Hspa8/Snw1/Slirp/Hnrnpk/Smn1/Tra2b/Clns1a/Eif4a3/Tra2a/U2af2/Rbm3/Rbmxl1/Gm7324/Hmx2
GO:0009314	response to radiation	57/1989	474/28928	0.120253	1.74896	4.4674	2.89414e-05	0.000392445	0.000329505	12846/55978/19047/70238/19046/68067/20877/13665/71991/52033/56438/14375/15461/56428/19361/18538/13605/67738/22166/17025/19366/57434/20318/19822/50883/69076/58186/18294/17193/19362/68048/74041/67967/54652/210766/18970/12367/66131/66467/60530/71769/76843/319801/66209/68026/15312/72931/100043674/15270/105787/66656/232440/13663/66915/623474/19653/18950	57	Comt/Ift20/Ppp1cc/Rnf168/Ppp1cb/Mrnip/Aurkb/Eif2s1/Ercc8/Pbk/Rbx1/Xrcc6/Hras/Mtch2/Rad51/Pcna/Ect2/Ppid/Txn1/Alad/Rad54l/Xrcc2/Sdf4/Rnf4/Chek2/Triap1/Rad18/Ogg1/Mbd4/Rad51ap1/Aen/Ddias/Pold3/Cacna1f/Brcc3/Polb/Casp3/Tipin/Gtf2h5/Fignl1/Bbs10/Dtl/Tigar/Inip/Pclaf/Hmgn1/Swi5/Rbx1-ps/H2ax/Prkaa1/Eef1d/H2aj/Ei24/Cops9/Rad54b/Rbm4/Pnp
GO:0071806	protein transmembrane transport	16/1989	73/28928	0.219178	3.18772	5.08536	2.90188e-05	0.000392448	0.000329508	55978/66525/641376/53600/15481/66148/14828/67713/17713/72170/19302/66212/21854/67067/52838/67952	16	Ift20/Timm50/Tomm40l/Timm23/Hspa8/Dnajc15/Hspa5/Dnajc19/Grpel1/Chchd4/Pex2/Sec61b/Timm17a/Romo1/Dnlz/Tomm20
GO:0002097	tRNA wobble base modification	8/1989	20/28928	0.4	5.8176	5.85618	2.93229e-05	0.00039467	0.000331373	70359/54351/105638/77766/66965/72341/68205/69372	8	Gtpbp3/Elp5/Dph3/Elp4/Ctu2/Elp6/Urm1/Mocs3
GO:1901875	positive regulation of post-translational protein modification	25/1989	149/28928	0.167785	2.44027	4.78935	2.93383e-05	0.00039467	0.000331373	107995/231600/11799/170930/67819/56438/70620/75826/67121/14828/64685/114893/231872/76863/70611/21402/208836/68350/100043674/50995/27401/77891/66245/93765/54339	25	Cdc20/Chfr/Birc5/Sumo2/Derl1/Rbx1/Ube2v2/Senp2/Mastl/Hspa5/Nmi/Dcun1d1/Aimp2/Dcun1d5/Fbxo33/Skp1/Fanci/Mul1/Rbx1-ps/Uba2/Skp2/Ube2s/Hspbp1/Ube2n/Tes3-ps
GO:0032984	protein-containing complex disassembly	37/1989	265/28928	0.139623	2.03067	4.57995	3.22547e-05	0.000432757	0.000363352	12313/11848/15481/12343/226419/75909/68572/108853/17997/20877/20595/19230/23999/225363/228421/73804/16765/23991/67443/116733/93739/19684/22003/69408/12314/80986/57376/11793/208084/72650/22320/72341/24015/14852/78428/12340/276770	37	Calm1/Rhoa/Hspa8/Capza2/Dyrk3/Vmp1/Mrpl58/Mtrf1l/Nedd1/Aurkb/Smn1/Twf1/Twf2/Etf1/Kif18a/Kif2c/Stmn1/Cib1/Map1lc3b/Vps4a/Gabarapl2/Rdx/Tpm1/Dnajc17/Calm2/Ckap2/Smarce1/Atg5/Pif1/Mtrfr/Vamp8/Elp6/Abce1/Gspt1/Pym1/Capza1/Eif5a
GO:1901605	alpha-amino acid metabolic process	32/1989	216/28928	0.148148	2.15467	4.62839	3.34246e-05	0.000446063	0.000374524	12846/270076/78920/216343/56369/18263/18537/104184/14661/52633/14450/53381/67618/69051/14194/109079/269378/67870/665563/12041/18242/55936/20751/68133/18245/54375/98256/229905/11615/20768/236539/66902	32	Comt/Gcdh/Dlst/Tph2/Apip/Odc1/Pcmt1/Blmh/Glud1/Nit2/Gart/Prdx4/Aasdhppt/Pycr2/Fh1/Sephs1/Ahcy/Enoph1/Mthfd2l/Bckdk/Oat/Ctps2/Spr/Gcsh/Oaz1/Azin1/Kmo/Kyat3/Ahcyl/Sephs2/Phgdh/Mtap
GO:0032781	positive regulation of ATP-dependent activity	11/1989	38/28928	0.289474	4.2101	5.38041	3.35096e-05	0.000446063	0.000374524	66511/81489/75909/18643/217737/108671/72836/22218/66861/101185/381760	11	Chtop/Dnajb1/Vmp1/Pfn1/Ahsa1/Dnajc9/Pot1b/Sumo1/Dnajc10/Pot1a/Ssbp1
GO:0070979	protein K11-linked ubiquitination	11/1989	38/28928	0.289474	4.2101	5.38041	3.35096e-05	0.000446063	0.000374524	52717/217232/52563/66156/67196/19822/56317/75430/77891/66440/66105	11	Anapc16/Cdc27/Cdc23/Anapc11/Ube2t/Rnf4/Anapc7/Anapc15/Ube2s/Cdc26/Ube2d3
GO:0046902	regulation of mitochondrial membrane permeability	14/1989	59/28928	0.237288	3.45112	5.12097	3.54238e-05	0.000469728	0.000394393	100040563/66400/11740/12015/56428/75778/11739/68350/73689/14297/30954/100310872/100040531/21648	14	Dynlt1c/Alkbh7/Slc25a5/Bad/Mtch2/Them4/Slc25a4/Mul1/Bloc1s2/Fxn/Siva1/Dynlt1a/Dynlt1f/Dynlt1b
GO:0070972	protein localization to endoplasmic reticulum	17/1989	82/28928	0.207317	3.01522	4.96552	3.54721e-05	0.000469728	0.000394393	27061/66384/27643/12033/22627/69019/71446/67604/27058/14828/67437/67830/93739/66624/56495/66212/76687	17	Bcap31/Srp19/Ubl4a/Bcap29/Ywhae/Spcs1/Get1/Get4/Srp9/Hspa5/Ssr3/Rer1/Gabarapl2/Spcs2/Get3/Sec61b/Spcs3
GO:0000394	RNA splicing, via endonucleolytic cleavage and ligation	6/1989	11/28928	0.545455	7.93309	6.2492	3.58358e-05	0.000473312	0.000397403	66637/76265/68045/98985/66078/381802	6	Tsen15/Tsen54/Rtraf/Clp1/Tsen34/Tsen2
GO:0006289	nucleotide-excision repair	16/1989	75/28928	0.213333	3.10272	4.95444	4.12979e-05	0.000544041	0.000456789	68275/14885/68240/69920/23894/71991/56456/19891/18294/67967/26370/237911/66467/57376/15312/15289	16	Rpa1/Gtf2h4/Rpa3/Polr2i/Gtf2h2/Ercc8/Actl6a/Rpa2/Ogg1/Pold3/Cetn2/Brip1/Gtf2h5/Smarce1/Hmgn1/Hmgb1
GO:0044818	mitotic G2/M transition checkpoint	14/1989	60/28928	0.233333	3.3936	5.04309	4.3303e-05	0.000568982	0.000477729	231600/68145/12534/68067/27354/18392/17193/210766/234664/12649/76843/66209/225182/66983	14	Chfr/Etaa1/Cdk1/Mrnip/Nbn/Orc1/Mbd4/Brcc3/Nae1/Chek1/Dtl/Inip/Rbbp8/Zfp830
GO:0002181	cytoplasmic translation	27/1989	171/28928	0.157895	2.29642	4.62009	4.36283e-05	0.000571779	0.000480077	224045/20492/217715/66521/13494/69674/16341/68092/68184/225363/16865/98221/78655/22608/108067/54709/13667/12785/54632/56726/17973/57746/26905/66405/100042807/67204/19653	27	Eif2b5/Slbp/Eif2b2/Rwdd1/Drg1/Mif4gd/Eif3e/Ncbp2/Denr/Etf1/Eif2d/Eif3m/Eif3j1/Ybx1/Eif2b3/Eif3i/Eif2b4/Cnbp/Ftsj1/Sh3bgrl/Nck1/Piwil2/Eif2s3x/Mcts2/Eif3j2/Eif2s2/Rbm4
GO:0008053	mitochondrial fusion	11/1989	39/28928	0.282051	4.10215	5.26753	4.37865e-05	0.000572377	0.00048058	66628/66437/27377/56428/66592/381038/68350/94254/79059/12045/12047	11	Thg1l/Fis1/Yme1l1/Mtch2/Stoml2/Parl/Mul1/Rcc1l/Nme3/Bcl2a1b/Bcl2a1d
GO:0034976	response to endoplasmic reticulum stress	38/1989	279/28928	0.136201	1.9809	4.47354	4.41449e-05	0.000575582	0.000483271	27061/22259/224045/22230/22213/19053/66437/71853/217379/72736/13665/67089/67819/64136/67604/26754/14828/66861/14827/67890/28146/66073/53323/56334/12367/17973/66663/74840/231571/66597/71769/75841/67878/70551/66212/66155/75212/109815	38	Bcap31/Nr1h3/Eif2b5/Ufd1/Ube2g2/Ppp2cb/Fis1/Pdia6/Ubxn2a/Tmx1/Eif2s1/Psmc6/Derl1/Sdf2l1/Get4/Cops5/Hspa5/Dnajc10/Pdia3/Ufm1/Serp1/Txndc12/Ube2k/Tmed2/Casp3/Nck1/Uba5/Manf/Rpap2/Trim13/Bbs10/Rnf139/Tmem33/Tmtc4/Sec61b/Ufc1/Rnf121/Selenos
GO:0000729	DNA double-strand break processing	8/1989	21/28928	0.380952	5.54057	5.65583	4.45122e-05	0.000577409	0.000484805	70620/56515/27354/13990/237911/327762/225182/93765	8	Ube2v2/Rnf138/Nbn/Smarcad1/Brip1/Dna2/Rbbp8/Ube2n
GO:0032211	negative regulation of telomere maintenance via telomerase	8/1989	21/28928	0.380952	5.54057	5.65583	4.45122e-05	0.000577409	0.000484805	28113/69535/72400/72836/21749/101185/208084/15381	8	Tinf2/Ten1/Pinx1/Pot1b/Terf1/Pot1a/Pif1/Hnrnpc
GO:0031023	microtubule organizing center organization	25/1989	153/28928	0.163399	2.37647	4.63856	4.62485e-05	0.000598407	0.000502435	22294/66917/19385/12175/16551/17245/103573/26425/67203/72415/67052/20873/386649/20878/57434/69871/26370/12649/54375/214444/68026/225745/209334/71909/231123	25	Uxt/Chordc1/Ranbp1/Bnip2/Kif11/Mdm1/Xpo1/Nubp1/Nde1/Sgo1/Ndc80/Plk4/Nsfl1c/Aurka/Xrcc2/Ppp1r35/Cetn2/Chek1/Azin1/Cdk5rap2/Pclaf/Haus1/Gen1/Haus5/Haus3
GO:0045047	protein targeting to ER	12/1989	46/28928	0.26087	3.79408	5.15327	4.66125e-05	0.000599534	0.000503381	66384/27643/69019/71446/67604/27058/14828/67437/66624/56495/66212/76687	12	Srp19/Ubl4a/Spcs1/Get1/Get4/Srp9/Hspa5/Ssr3/Spcs2/Get3/Sec61b/Spcs3
GO:0000479	endonucleolytic cleavage of tricistronic rRNA transcript (SSU-rRNA, 5.8S rRNA, LSU-rRNA)	7/1989	16/28928	0.4375	6.363	5.83051	4.72789e-05	0.000599534	0.000503381	73736/208366/78581/12181/59028/30946/213773	7	Fcf1/Rpp40/Utp23/Bop1/Rcl1/Abt1/Tbl3
GO:0006744	ubiquinone biosynthetic process	7/1989	16/28928	0.4375	6.363	5.83051	4.72789e-05	0.000599534	0.000503381	66108/170728/217707/56075/71883/12850/52064	7	Ndufa9/Rtn4ip1/Coq6/Pdss1/Coq2/Coq7/Coq5
GO:0016078	tRNA decay	7/1989	16/28928	0.4375	6.363	5.83051	4.72789e-05	0.000599534	0.000503381	17299/70047/66446/50911/69639/66362/227715	7	Mettl1/Trnt1/Exosc7/Exosc9/Exosc8/Exosc3/Exosc2
GO:0043248	proteasome assembly	7/1989	16/28928	0.4375	6.363	5.83051	4.72789e-05	0.000599534	0.000503381	56088/66998/67151/66506/66537/20422/69666	7	Psmg1/Psmd5/Psmd9/Psmg3/Pomp/Sem1/Psmg4
GO:0090306	meiotic spindle assembly	7/1989	16/28928	0.4375	6.363	5.83051	4.72789e-05	0.000599534	0.000503381	66140/219114/223499/67052/20878/12442/66468	7	Ska2/Ska3/Dcaf13/Ndc80/Aurka/Ccnb2/Ska1
GO:0106380	purine ribonucleotide salvage	7/1989	16/28928	0.4375	6.363	5.83051	4.72789e-05	0.000599534	0.000503381	105446/11821/11486/11564/11534/23918/18950	7	Gmpr2/Aprt/Ada/Adsl/Adk/Impdh2/Pnp
GO:1901663	quinone biosynthetic process	7/1989	16/28928	0.4375	6.363	5.83051	4.72789e-05	0.000599534	0.000503381	66108/170728/217707/56075/71883/12850/52064	7	Ndufa9/Rtn4ip1/Coq6/Pdss1/Coq2/Coq7/Coq5
GO:0051170	import into nucleus	29/1989	191/28928	0.151832	2.20825	4.5523	4.85577e-05	0.000614219	0.000515711	110750/12034/19335/68051/15481/16647/12534/445007/16648/16646/22218/69482/13605/67890/16649/19384/110379/71805/18769/74504/26356/13663/67669/26413/19082/100043462/19330/230500/240614	29	Cse1l/Phb2/Rab23/Nutf2/Hspa8/Kpna2/Cdk1/Nup85/Kpna3/Kpna1/Sumo1/Nup35/Ect2/Ufm1/Kpna4/Ran/Sec13/Nup93/Pkig/Fam53a/Ing1/Ei24/Hikeshi/Mapk1/Prkag1/Nutf2-ps1/Rab18/Efcab7/Ranbp6
GO:0090559	regulation of membrane permeability	16/1989	76/28928	0.210526	3.06189	4.89061	4.90031e-05	0.000618314	0.00051915	100040563/66400/15481/11740/12015/56428/75778/11739/16456/68350/73689/14297/30954/100310872/100040531/21648	16	Dynlt1c/Alkbh7/Hspa8/Slc25a5/Bad/Mtch2/Them4/Slc25a4/F11r/Mul1/Bloc1s2/Fxn/Siva1/Dynlt1a/Dynlt1f/Dynlt1b
GO:0070198	protein localization to chromosome, telomeric region	10/1989	33/28928	0.30303	4.40727	5.32146	4.93053e-05	0.000620588	0.000521059	12462/28113/72400/12465/72836/12469/21749/12466/101185/245474	10	Cct3/Tinf2/Pinx1/Cct5/Pot1b/Cct8/Terf1/Cct6a/Pot1a/Dkc1
GO:0009264	deoxyribonucleotide catabolic process	9/1989	27/28928	0.333333	4.848	5.43549	5.07136e-05	0.000635169	0.000533301	11486/50773/110074/107569/232449/103850/381101/66422/18950	9	Ada/Nt5c/Dut/Nt5c3/Dera/Nt5m/Dnph1/Dctpp1/Pnp
GO:0046386	deoxyribose phosphate catabolic process	9/1989	27/28928	0.333333	4.848	5.43549	5.07136e-05	0.000635169	0.000533301	11486/50773/110074/107569/232449/103850/381101/66422/18950	9	Ada/Nt5c/Dut/Nt5c3/Dera/Nt5m/Dnph1/Dctpp1/Pnp
GO:0001824	blastocyst development	26/1989	164/28928	0.158537	2.30575	4.55656	5.58403e-05	0.000697661	0.000585771	19182/14791/19047/66929/12175/17991/11486/20135/70998/19253/69270/56456/27354/50927/381695/108098/23996/66423/109145/12649/17184/66055/225182/107071/66983/71954	26	Psmc3/Emg1/Ppp1cc/Asf1b/Bnip2/Ndufa2/Ada/Rrm2/Phf6/Ptpn18/Gins1/Actl6a/Nbn/Nasp/N4bp2l2/Med21/Psmc4/Coprs/Gins4/Chek1/Matr3/Sf3b6/Rbbp8/Wdr74/Zfp830/Suds3
GO:1903050	regulation of proteolysis involved in protein catabolic process	33/1989	233/28928	0.141631	2.05988	4.41377	6.32314e-05	0.000788067	0.000661678	27061/107995/231600/56207/67903/20610/103573/217379/170930/72736/52033/56438/70620/22218/68833/59029/20878/17025/53323/170823/54638/93739/71999/18245/75841/71492/239739/213539/100043674/66245/52892/100040244/19188	33	Bcap31/Cdc20/Chfr/Uchl5/Gipc1/Sumo3/Xpo1/Ubxn2a/Sumo2/Tmx1/Pbk/Rbx1/Ube2v2/Sumo1/Pdcl3/Psmd14/Aurka/Alad/Ube2k/Glmn/Ccdc22/Gabarapl2/Fbxo22/Oaz1/Rnf139/Bbs7/Lamp3/Bag2/Rbx1-ps/Hspbp1/Sco1/Styx-ps/Psme2
GO:0022411	cellular component disassembly	52/1989	433/28928	0.120092	1.74662	4.25343	6.56618e-05	0.000811314	0.000681197	14158/12313/235072/13423/11848/70047/15481/12343/76366/226419/75909/68572/108853/67851/12534/17997/20877/20595/19230/68184/23999/225363/26987/16865/93840/228421/13010/20878/73804/16765/23991/67443/116733/93739/19684/22003/69408/12314/80986/57376/11793/208084/72650/105787/22320/72341/24015/56736/14852/78428/12340/276770	52	Fer/Calm1/Septin7/Dnase2a/Rhoa/Trnt1/Hspa8/Capza2/Mtif3/Dyrk3/Vmp1/Mrpl58/Mtrf1l/Mtres1/Cdk1/Nedd1/Aurkb/Smn1/Twf1/Denr/Twf2/Etf1/Eif4e2/Eif2d/Vangl2/Kif18a/Cst3/Aurka/Kif2c/Stmn1/Cib1/Map1lc3b/Vps4a/Gabarapl2/Rdx/Tpm1/Dnajc17/Calm2/Ckap2/Smarce1/Atg5/Pif1/Mtrfr/Prkaa1/Vamp8/Elp6/Abce1/Rnf14/Gspt1/Pym1/Capza1/Eif5a
GO:0006144	purine nucleobase metabolic process	8/1989	22/28928	0.363636	5.28872	5.46794	6.57348e-05	0.000811314	0.000681197	105446/11821/11486/14450/67054/19139/11534/18950	8	Gmpr2/Aprt/Ada/Gart/Paics/Prps1/Adk/Pnp
GO:0031167	rRNA methylation	8/1989	22/28928	0.363636	5.28872	5.46794	6.57348e-05	0.000811314	0.000681197	100609/14791/66138/15278/68017/382137/67390/14113	8	Nsun5/Emg1/Bud23/Tfb2m/Mrm2/Fdxacb1/Mrm3/Fbl
GO:0043101	purine-containing compound salvage	8/1989	22/28928	0.363636	5.28872	5.46794	6.57348e-05	0.000811314	0.000681197	105446/11821/11486/11564/11534/23918/66902/18950	8	Gmpr2/Aprt/Ada/Adsl/Adk/Impdh2/Mtap/Pnp
GO:0006303	double-strand break repair via nonhomologous end joining	15/1989	70/28928	0.214286	3.11657	4.81756	6.74023e-05	0.000820984	0.000689315	70238/68067/71991/14375/72836/14194/59029/27354/101185/18970/17350/66595/73747/16881/113002583	15	Rnf168/Mrnip/Ercc8/Xrcc6/Pot1b/Fh1/Psmd14/Nbn/Pot1a/Polb/Mlh1/Aste1/Shld1/Lig1/Shld3
GO:0006241	CTP biosynthetic process	6/1989	12/28928	0.5	7.272	5.90481	6.7487e-05	0.000820984	0.000689315	22245/18103/55936/54369/18102/79059	6	Uck1/Nme2/Ctps2/Nme6/Nme1/Nme3
GO:0007100	mitotic centrosome separation	6/1989	12/28928	0.5	7.272	5.90481	6.7487e-05	0.000820984	0.000689315	19385/16551/67203/386649/20878/12649	6	Ranbp1/Kif11/Nde1/Nsfl1c/Aurka/Chek1
GO:0017062	respiratory chain complex III assembly	6/1989	12/28928	0.5	7.272	5.90481	6.7487e-05	0.000820984	0.000689315	56046/67267/70556/66487/544717/214489	6	Uqcc1/Uqcc2/Slc25a33/Uqcc5/Uqcc6/Uqcc4
GO:0034551	mitochondrial respiratory chain complex III assembly	6/1989	12/28928	0.5	7.272	5.90481	6.7487e-05	0.000820984	0.000689315	56046/67267/70556/66487/544717/214489	6	Uqcc1/Uqcc2/Slc25a33/Uqcc5/Uqcc6/Uqcc4
GO:0070203	regulation of establishment of protein localization to telomere	6/1989	12/28928	0.5	7.272	5.90481	6.7487e-05	0.000820984	0.000689315	12462/12465/12469/21749/12466/245474	6	Cct3/Cct5/Cct8/Terf1/Cct6a/Dkc1
GO:0045911	positive regulation of DNA recombination	16/1989	78/28928	0.205128	2.98338	4.76606	6.8294e-05	0.000828819	0.000695894	64050/68067/73247/56456/66362/56505/19362/67278/56397/17350/73747/237211/27401/18861/15469/113002583	16	Yeats4/Mrnip/Mrgbp/Actl6a/Exosc3/Ruvbl1/Rad51ap1/Pagr1a/Morf4l2/Mlh1/Shld1/Fancb/Skp2/Pms2/Prmt1/Shld3
GO:0007064	mitotic sister chromatid cohesion	9/1989	28/28928	0.321429	4.67485	5.28626	7.01878e-05	0.000849774	0.000713488	107995/30939/71988/72107/72415/67849/12235/56292/68501	9	Cdc20/Pttg1/Esco2/Dscc1/Sgo1/Cdca5/Bub1/Naa10/Nsmce2
GO:0007007	inner mitochondrial membrane organization	11/1989	41/28928	0.268293	3.90205	5.0527	7.26516e-05	0.000875435	0.000735034	30055/56322/30056/68115/30059/69923/66098/66271/433771/67067/68316	11	Timm13/Timm22/Timm9/Maip1/Timm10/Agk/Chchd6/Tmem126a/Micos10/Romo1/Apoo
GO:0048026	positive regulation of mRNA splicing, via spliceosome	11/1989	41/28928	0.268293	3.90205	5.0527	7.26516e-05	0.000875435	0.000735034	15481/66354/380773/20462/12729/192170/101214/19652/19656/652988/15372	11	Hspa8/Snw1/Slirp/Tra2b/Clns1a/Eif4a3/Tra2a/Rbm3/Rbmxl1/Gm7324/Hmx2
GO:0097428	protein maturation by iron-sulfur cluster transfer	7/1989	17/28928	0.411765	5.9887	5.59061	7.5599e-05	0.000906653	0.000761245	26371/73046/74316/30926/68250/78653/66162	7	Ciao1/Glrx5/Isca2/Glrx3/Ciao2a/Bola3/Bola2
GO:0141198	protein branched polyubiquitination	7/1989	17/28928	0.411765	5.9887	5.59061	7.5599e-05	0.000906653	0.000761245	52717/217232/52563/66156/56317/75430/66440	7	Anapc16/Cdc27/Cdc23/Anapc11/Anapc7/Anapc15/Cdc26
GO:0061136	regulation of proteasomal protein catabolic process	29/1989	196/28928	0.147959	2.15192	4.39688	7.81188e-05	0.000934668	0.000784767	27061/107995/231600/56207/67903/103573/217379/170930/72736/52033/56438/70620/22218/59029/20878/17025/53323/170823/93739/71999/18245/71492/239739/213539/100043674/66245/52892/100040244/19188	29	Bcap31/Cdc20/Chfr/Uchl5/Gipc1/Xpo1/Ubxn2a/Sumo2/Tmx1/Pbk/Rbx1/Ube2v2/Sumo1/Psmd14/Aurka/Alad/Ube2k/Glmn/Gabarapl2/Fbxo22/Oaz1/Bbs7/Lamp3/Bag2/Rbx1-ps/Hspbp1/Sco1/Styx-ps/Psme2
GO:0035825	homologous recombination	14/1989	64/28928	0.21875	3.1815	4.74728	9.21923e-05	0.00110046	0.000923973	19183/69716/20892/19361/27354/19366/19362/17350/237911/74386/225182/234396/69928/623474	14	Psmc3ip/Trip13/Cenpx/Rad51/Nbn/Rad54l/Rad51ap1/Mlh1/Brip1/Rmi1/Rbbp8/Ankle1/Cenps/Rad54b
GO:0006301	postreplication repair	9/1989	29/28928	0.310345	4.51365	5.14393	9.55839e-05	0.00113828	0.000955721	67811/18974/70620/18538/58186/67967/76843/68026/93765	9	Poldip2/Pole2/Ube2v2/Pcna/Rad18/Pold3/Dtl/Pclaf/Ube2n
GO:0071478	cellular response to radiation	28/1989	189/28928	0.148148	2.15467	4.32743	0.000100573	0.00119489	0.00100325	70238/20877/13665/52033/56438/14375/15461/56428/19361/18538/13605/67738/19822/50883/69076/19362/74041/67967/210766/66467/60530/72931/100043674/15270/66656/232440/13663/66915	28	Rnf168/Aurkb/Eif2s1/Pbk/Rbx1/Xrcc6/Hras/Mtch2/Rad51/Pcna/Ect2/Ppid/Rnf4/Chek2/Triap1/Rad51ap1/Ddias/Pold3/Brcc3/Gtf2h5/Fignl1/Swi5/Rbx1-ps/H2ax/Eef1d/H2aj/Ei24/Cops9
GO:0010332	response to gamma radiation	13/1989	57/28928	0.22807	3.31705	4.75796	0.00010358	0.00122774	0.00103084	14375/15461/57434/19822/50883/74041/18970/66467/319801/15270/105787/232440/18950	13	Xrcc6/Hras/Xrcc2/Rnf4/Chek2/Ddias/Polb/Gtf2h5/Tigar/H2ax/Prkaa1/H2aj/Pnp
GO:0000956	nuclear-transcribed mRNA catabolic process	21/1989	124/28928	0.169355	2.4631	4.43645	0.000107587	0.00127228	0.00106823	16341/68092/225363/192170/66446/50911/69639/66362/17149/22608/69902/50783/17350/109075/66094/67207/227715/27998/14852/78428/434080	21	Eif3e/Ncbp2/Etf1/Eif4a3/Exosc7/Exosc9/Exosc8/Exosc3/Magoh/Ybx1/Mrto4/Lsm4/Mlh1/Exosc4/Lsm7/Lsm1/Exosc2/Exosc5/Gspt1/Pym1/Eif4a3l2
GO:0072599	establishment of protein localization to endoplasmic reticulum	12/1989	50/28928	0.24	3.49056	4.78935	0.000112514	0.00132746	0.00111456	66384/27643/69019/71446/67604/27058/14828/67437/66624/56495/66212/76687	12	Srp19/Ubl4a/Spcs1/Get1/Get4/Srp9/Hspa5/Ssr3/Spcs2/Get3/Sec61b/Spcs3
GO:0001522	pseudouridine synthesis	7/1989	18/28928	0.388889	5.656	5.36912	0.000116366	0.00136973	0.00115005	52530/66181/56361/245474/227682/433813/78697	7	Nhp2/Nop10/Pus1/Dkc1/Trub2/Pusl1/Pus7
GO:0009209	pyrimidine ribonucleoside triphosphate biosynthetic process	6/1989	13/28928	0.461538	6.71261	5.59787	0.000118025	0.00137967	0.0011584	22245/18103/55936/54369/18102/79059	6	Uck1/Nme2/Ctps2/Nme6/Nme1/Nme3
GO:0031126	sno(s)RNA 3'-end processing	6/1989	13/28928	0.461538	6.71261	5.59787	0.000118025	0.00137967	0.0011584	66362/245474/109075/227715/14113/27998	6	Exosc3/Dkc1/Exosc4/Exosc2/Fbl/Exosc5
GO:0070202	regulation of establishment of protein localization to chromosome	6/1989	13/28928	0.461538	6.71261	5.59787	0.000118025	0.00137967	0.0011584	12462/12465/12469/21749/12466/245474	6	Cct3/Cct5/Cct8/Terf1/Cct6a/Dkc1
GO:0042542	response to hydrogen peroxide	20/1989	116/28928	0.172414	2.50758	4.42082	0.000120617	0.00140674	0.00118112	16818/19053/15481/12928/15182/12534/20969/20655/11757/30951/18538/13605/16649/22166/12367/66680/11792/105787/16881/14297	20	Lck/Ppp2cb/Hspa8/Crk/Hdac2/Cdk1/Sdc1/Sod1/Prdx3/Cbx8/Pcna/Ect2/Kpna4/Txn1/Casp3/Oser1/Apex1/Prkaa1/Lig1/Fxn
GO:0046128	purine ribonucleoside metabolic process	9/1989	30/28928	0.3	4.3632	5.00792	0.000128252	0.00149236	0.00125301	11821/11486/18537/269378/107569/11534/11615/66902/18950	9	Aprt/Ada/Pcmt1/Ahcy/Nt5c3/Adk/Ahcyl/Mtap/Pnp
GO:0006611	protein export from nucleus	14/1989	66/28928	0.212121	3.08509	4.60799	0.00013103	0.00152121	0.00127724	13726/110750/68051/103573/22627/19042/209011/22166/19384/329506/72170/56488/234396/100043462	14	Emd/Cse1l/Nutf2/Xpo1/Ywhae/Ppm1a/Sirt7/Txn1/Ran/Ctdspl2/Chchd4/Nxt1/Ankle1/Nutf2-ps1
GO:0046040	IMP metabolic process	8/1989	24/28928	0.333333	4.848	5.12436	0.00013355	0.00154341	0.00129588	105446/11821/11486/50773/11564/14450/67054/18950	8	Gmpr2/Aprt/Ada/Nt5c/Adsl/Gart/Paics/Pnp
GO:1901661	quinone metabolic process	8/1989	24/28928	0.333333	4.848	5.12436	0.00013355	0.00154341	0.00129588	66108/170728/217707/56075/71883/12850/52064/18105	8	Ndufa9/Rtn4ip1/Coq6/Pdss1/Coq2/Coq7/Coq5/Nqo2
GO:0009119	ribonucleoside metabolic process	10/1989	37/28928	0.27027	3.93081	4.84714	0.000144055	0.00166105	0.00139465	11821/11486/18537/269378/107569/11534/11628/11615/66902/18950	10	Aprt/Ada/Pcmt1/Ahcy/Nt5c3/Adk/Aicda/Ahcyl/Mtap/Pnp
GO:0042176	regulation of protein catabolic process	45/1989	372/28928	0.120968	1.75935	4.00539	0.000166609	0.00191244	0.00160572	27061/27681/107995/18263/231600/56207/67903/103573/19052/217379/170930/72736/52033/56438/70620/53325/22218/70247/66241/59029/13010/20878/20333/17025/53323/170823/50883/56150/93739/19684/23988/71999/18245/71492/54375/76843/321006/239739/213539/100043674/66245/52892/100040244/19188/19349	45	Bcap31/Snf8/Cdc20/Odc1/Chfr/Uchl5/Gipc1/Xpo1/Ppp2ca/Ubxn2a/Sumo2/Tmx1/Pbk/Rbx1/Ube2v2/Banp/Sumo1/Psmd1/Tmem9/Psmd14/Cst3/Aurka/Sec22b/Alad/Ube2k/Glmn/Chek2/Mad2l1/Gabarapl2/Rdx/Pin1/Fbxo22/Oaz1/Bbs7/Azin1/Dtl/Dcaf1/Lamp3/Bag2/Rbx1-ps/Hspbp1/Sco1/Styx-ps/Psme2/Rab7
GO:1904951	positive regulation of establishment of protein localization	45/1989	372/28928	0.120968	1.75935	4.00539	0.000166609	0.00191244	0.00160572	12462/13726/27061/12540/68051/56455/66437/12534/19084/22627/19042/14661/12465/16341/240641/12015/15461/12469/74117/226422/70456/13605/67738/28146/19384/67151/12466/56330/23991/245474/329506/14672/18245/69071/21898/105787/22320/16413/26413/100043462/268373/230500/66191/100042424/100042773	45	Cct3/Emd/Bcap31/Cdc42/Nutf2/Dynll1/Fis1/Cdk1/Prkar1a/Ywhae/Ppm1a/Glud1/Cct5/Eif3e/Kif20b/Bad/Hras/Cct8/Actr3/Rab29/Mpc2/Ect2/Ppid/Serp1/Ran/Psmd9/Cct6a/Pdcd5/Cib1/Dkc1/Ctdspl2/Gna11/Oaz1/Tmem97/Tlr4/Prkaa1/Vamp8/Itgb1bp1/Mapk1/Nutf2-ps1/Ppia/Efcab7/Ier3ip1/Pdcd5-ps/Tmed10-ps
GO:0006606	protein import into nucleus	27/1989	185/28928	0.145946	2.12264	4.16234	0.000170746	0.0019555	0.00164188	110750/12034/19335/68051/15481/16647/12534/445007/16648/16646/22218/69482/13605/67890/16649/19384/110379/71805/18769/74504/26356/13663/67669/26413/100043462/230500/240614	27	Cse1l/Phb2/Rab23/Nutf2/Hspa8/Kpna2/Cdk1/Nup85/Kpna3/Kpna1/Sumo1/Nup35/Ect2/Ufm1/Kpna4/Ran/Sec13/Nup93/Pkig/Fam53a/Ing1/Ei24/Hikeshi/Mapk1/Nutf2-ps1/Efcab7/Ranbp6
GO:0034504	protein localization to nucleus	42/1989	340/28928	0.123529	1.79661	4.01488	0.000171551	0.00196031	0.00164592	110750/12034/19335/69804/68051/15481/16647/12534/20610/103573/445007/22627/16648/72400/16646/53325/22218/69482/13605/67890/16649/97112/53317/22166/23950/19384/110379/23988/71805/18769/21402/382030/74504/67239/26356/13663/67669/26413/100043462/230500/240614/68576	42	Cse1l/Phb2/Rab23/Tmem147/Nutf2/Hspa8/Kpna2/Cdk1/Sumo3/Xpo1/Nup85/Ywhae/Kpna3/Pinx1/Kpna1/Banp/Sumo1/Nup35/Ect2/Ufm1/Kpna4/Nmd3/Plrg1/Txn1/Dnajb6/Ran/Sec13/Pin1/Nup93/Pkig/Skp1/Cnep1r1/Fam53a/Rpf2/Ing1/Ei24/Hikeshi/Mapk1/Nutf2-ps1/Efcab7/Ranbp6/Lamtor5
GO:0006743	ubiquinone metabolic process	7/1989	19/28928	0.368421	5.35831	5.16365	0.000173324	0.00196731	0.00165179	66108/170728/217707/56075/71883/12850/52064	7	Ndufa9/Rtn4ip1/Coq6/Pdss1/Coq2/Coq7/Coq5
GO:0032261	purine nucleotide salvage	7/1989	19/28928	0.368421	5.35831	5.16365	0.000173324	0.00196731	0.00165179	105446/11821/11486/11564/11534/23918/18950	7	Gmpr2/Aprt/Ada/Adsl/Adk/Impdh2/Pnp
GO:0046500	S-adenosylmethionine metabolic process	7/1989	19/28928	0.368421	5.35831	5.16365	0.000173324	0.00196731	0.00165179	56369/18537/269378/67870/108645/100041585/11702	7	Apip/Pcmt1/Ahcy/Enoph1/Mat2b/Amd2/Amd1
GO:2000036	regulation of stem cell population maintenance	15/1989	76/28928	0.197368	2.87052	4.43671	0.00017972	0.00203536	0.00170893	52592/15182/56456/433759/245688/268996/57376/56306/72515/26356/19646/68036/69260/71954/107392	15	Brms1l/Hdac2/Actl6a/Hdac1/Rbbp7/Ss18/Smarce1/Sinhcaf/Wdr43/Ing1/Rbbp4/Zfp706/Ing2/Suds3/Brms1
GO:0071459	protein localization to chromosome, centromeric region	8/1989	25/28928	0.32	4.65408	4.96655	0.0001846	0.00208598	0.00175144	12534/20877/66578/83815/12615/26951/68014/12237	8	Cdk1/Aurkb/Mis18a/Cenpq/Cenpa/Zw10/Zwilch/Bub3
GO:0007030	Golgi organization	22/1989	138/28928	0.15942	2.31861	4.21903	0.000185613	0.00209278	0.00175714	17274/12540/27883/75909/12534/217379/53612/67180/226422/386649/20333/71116/56334/17083/26951/12068/66676/56298/104303/67669/26413/73130	22	Rab8a/Cdc42/Tango2/Vmp1/Cdk1/Ubxn2a/Vti1b/Yipf5/Rab29/Nsfl1c/Sec22b/Stx18/Tmed2/Tmed1/Zw10/Bet1/Tmed7/Atl2/Arl1/Hikeshi/Mapk1/Tmed5
GO:1903311	regulation of mRNA metabolic process	40/1989	320/28928	0.125	1.818	3.99818	0.000188508	0.00212071	0.00178059	67959/15388/15481/66354/380773/15387/54196/15473/20462/225027/12729/192170/75619/214498/22030/320720/74255/17149/22608/14105/101214/22185/19652/17350/57746/11792/19656/67207/67384/268697/652988/15372/15381/60532/100041953/20383/21841/380601/19653/434080	40	Puf60/Hnrnpl/Hspa8/Snw1/Slirp/Hnrnpk/Pabpn1/Rida/Tra2b/Srsf7/Clns1a/Eif4a3/Fastkd2/Cdc73/Traf2/Fastkd1/Smu1/Magoh/Ybx1/Srsf10/Tra2a/U2af2/Rbm3/Mlh1/Piwil2/Apex1/Rbmxl1/Lsm1/Bag4/Ccnb1/Gm7324/Hmx2/Hnrnpc/Wtap/Sap18b/Srsf3/Tia1/Fastkd5/Rbm4/Eif4a3l2
GO:0006596	polyamine biosynthetic process	6/1989	14/28928	0.428571	6.23314	5.3217	0.000194517	0.00217389	0.00182525	18263/18245/54375/100041585/20603/11702	6	Odc1/Oaz1/Azin1/Amd2/Sms/Amd1
GO:0051299	centrosome separation	6/1989	14/28928	0.428571	6.23314	5.3217	0.000194517	0.00217389	0.00182525	19385/16551/67203/386649/20878/12649	6	Ranbp1/Kif11/Nde1/Nsfl1c/Aurka/Chek1
GO:0060623	regulation of chromosome condensation	6/1989	14/28928	0.428571	6.23314	5.3217	0.000194517	0.00217389	0.00182525	54392/15081/14211/70099/268697/15078	6	Ncapg/H3f3b/Smc2/Smc4/Ccnb1/H3f3a
GO:0042255	ribosome assembly	13/1989	61/28928	0.213115	3.09954	4.46032	0.000214737	0.0023946	0.00201056	66410/67832/12181/75619/16418/69902/68017/66164/30946/67239/71986/50529/13664	13	Mterf3/Brix1/Bop1/Fastkd2/Eif6/Mrto4/Mrm2/Nip7/Abt1/Rpf2/Ddx28/Mrps7/Eif1a
GO:0032467	positive regulation of cytokinesis	11/1989	46/28928	0.23913	3.47791	4.57014	0.00022313	0.00248275	0.00208457	67811/109333/12540/11848/11799/73139/67903/20877/26934/240641/13605	11	Poldip2/Pkn2/Cdc42/Rhoa/Birc5/Cenpv/Gipc1/Aurkb/Racgap1/Kif20b/Ect2
GO:0090316	positive regulation of intracellular protein transport	19/1989	113/28928	0.168142	2.44545	4.18323	0.000246962	0.00274193	0.00230218	13726/27061/12540/68051/12534/22627/19042/16341/240641/226422/13605/19384/56330/329506/18245/26413/100043462/230500/100042424	19	Emd/Bcap31/Cdc42/Nutf2/Cdk1/Ywhae/Ppm1a/Eif3e/Kif20b/Rab29/Ect2/Ran/Pdcd5/Ctdspl2/Oaz1/Mapk1/Nutf2-ps1/Efcab7/Pdcd5-ps
GO:0006783	heme biosynthetic process	8/1989	26/28928	0.307692	4.47507	4.81687	0.000250644	0.00276712	0.00232333	66154/17025/22275/22276/11306/56199/15288/14297	8	Tmem14c/Alad/Urod/Uros/Abcb7/Abcb10/Hmbs/Fxn
GO:0042790	nucleolar large rRNA transcription by RNA polymerase I	8/1989	26/28928	0.307692	4.47507	4.81687	0.000250644	0.00276712	0.00232333	103136/68845/66420/28071/209011/64424/66467/216443	8	Pwp1/Pih1d1/Polr2e/Polr1f/Sirt7/Polr1e/Gtf2h5/Mars1
GO:0006123	mitochondrial electron transport, cytochrome c to oxygen	7/1989	20/28928	0.35	5.0904	4.97221	0.000250863	0.00276712	0.00232333	12858/66142/12857/12866/12868/12859/13063	7	Cox5a/Cox7b/Cox4i1/Cox7a2/Cox8a/Cox5b/Cycs
GO:0043462	regulation of ATP-dependent activity	13/1989	62/28928	0.209677	3.04955	4.38974	0.00025479	0.00280435	0.00235459	66511/81489/75909/18643/217737/108671/72836/22218/66861/101185/381760/207965/67704	13	Chtop/Dnajb1/Vmp1/Pfn1/Ahsa1/Dnajc9/Pot1b/Sumo1/Dnajc10/Pot1a/Ssbp1/Vcpkmt/1810037I17Rik
GO:0034599	cellular response to oxidative stress	34/1989	261/28928	0.130268	1.89462	3.94499	0.000255907	0.00281055	0.0023598	14158/21672/15481/15182/66521/12534/13665/13361/20655/11757/30951/69051/18538/13010/13605/22166/18477/18294/74041/12850/20523/72170/65106/66680/11792/19302/105787/14297/26413/67067/64704/14004/268373/109815	34	Fer/Prdx2/Hspa8/Hdac2/Rwdd1/Cdk1/Eif2s1/Dhfr/Sod1/Prdx3/Cbx8/Pycr2/Pcna/Cst3/Ect2/Txn1/Prdx1/Ogg1/Ddias/Coq7/Slc25a14/Chchd4/Arl6ip5/Oser1/Apex1/Pex2/Prkaa1/Fxn/Mapk1/Romo1/Htra2/Chchd2/Ppia/Selenos
GO:0009408	response to heat	17/1989	96/28928	0.177083	2.5755	4.20141	0.000273096	0.00299287	0.00251288	66917/224045/217715/81489/15481/22627/13665/20655/22218/68833/15502/108067/13667/245688/66656/67669/64704	17	Chordc1/Eif2b5/Eif2b2/Dnajb1/Hspa8/Ywhae/Eif2s1/Sod1/Sumo1/Pdcl3/Dnaja1/Eif2b3/Eif2b4/Rbbp7/Eef1d/Hikeshi/Htra2
GO:0000492	box C/D snoRNP assembly	5/1989	10/28928	0.5	7.272	5.39014	0.000287464	0.00309039	0.00259476	68845/448850/27275/56505/20826	5	Pih1d1/Znhit3/Nufip1/Ruvbl1/Snu13
GO:0001731	formation of translation preinitiation complex	5/1989	10/28928	0.5	7.272	5.39014	0.000287464	0.00309039	0.00259476	68184/16865/26905/66405/67204	5	Denr/Eif2d/Eif2s3x/Mcts2/Eif2s2
GO:0032263	GMP salvage	5/1989	10/28928	0.5	7.272	5.39014	0.000287464	0.00309039	0.00259476	11821/11486/11534/23918/18950	5	Aprt/Ada/Adk/Impdh2/Pnp
GO:0042451	purine nucleoside biosynthetic process	5/1989	10/28928	0.5	7.272	5.39014	0.000287464	0.00309039	0.00259476	11821/11486/11534/66902/18950	5	Aprt/Ada/Adk/Mtap/Pnp
GO:0042455	ribonucleoside biosynthetic process	5/1989	10/28928	0.5	7.272	5.39014	0.000287464	0.00309039	0.00259476	11821/11486/11534/66902/18950	5	Aprt/Ada/Adk/Mtap/Pnp
GO:0046129	purine ribonucleoside biosynthetic process	5/1989	10/28928	0.5	7.272	5.39014	0.000287464	0.00309039	0.00259476	11821/11486/11534/66902/18950	5	Aprt/Ada/Adk/Mtap/Pnp
GO:0046719	regulation by virus of viral protein levels in host cell	5/1989	10/28928	0.5	7.272	5.39014	0.000287464	0.00309039	0.00259476	100040563/57874/100310872/100040531/21648	5	Dynlt1c/Hacd3/Dynlt1a/Dynlt1f/Dynlt1b
GO:1904851	positive regulation of establishment of protein localization to telomere	5/1989	10/28928	0.5	7.272	5.39014	0.000287464	0.00309039	0.00259476	12462/12465/12469/12466/245474	5	Cct3/Cct5/Cct8/Cct6a/Dkc1
GO:2000234	positive regulation of rRNA processing	5/1989	10/28928	0.5	7.272	5.39014	0.000287464	0.00309039	0.00259476	66138/209011/73674/72515/67045	5	Bud23/Sirt7/Wdr75/Wdr43/Riok2
GO:0006360	transcription by RNA polymerase I	14/1989	71/28928	0.197183	2.86783	4.28173	0.000294963	0.00316432	0.00265683	103136/68845/66420/21374/28071/209011/73674/64424/68895/69833/66467/66491/216443/72515	14	Pwp1/Pih1d1/Polr2e/Tbp/Polr1f/Sirt7/Wdr75/Polr1e/Rasl11a/Polr2f/Gtf2h5/Polr2l/Mars1/Wdr43
GO:0043144	sno(s)RNA processing	6/1989	15/28928	0.4	5.8176	5.07117	0.000305345	0.00326193	0.00273879	66362/245474/109075/227715/14113/27998	6	Exosc3/Dkc1/Exosc4/Exosc2/Fbl/Exosc5
GO:0046036	CTP metabolic process	6/1989	15/28928	0.4	5.8176	5.07117	0.000305345	0.00326193	0.00273879	22245/18103/55936/54369/18102/79059	6	Uck1/Nme2/Ctps2/Nme6/Nme1/Nme3
GO:0000422	autophagy of mitochondrion	18/1989	106/28928	0.169811	2.46973	4.11915	0.00031367	0.00334384	0.00280756	235040/12034/53600/11740/66437/13665/66840/67006/11739/67443/93739/381038/18082/319801/11793/68350/64704/666468	18	Atg4d/Phb2/Timm23/Slc25a5/Fis1/Eif2s1/Wdr45b/Cisd2/Slc25a4/Map1lc3b/Gabarapl2/Parl/Nipsnap1/Tigar/Atg5/Mul1/Htra2/Atg4a
GO:0007143	female meiotic nuclear division	11/1989	48/28928	0.229167	3.333	4.39557	0.000332823	0.00354059	0.00297276	66140/69716/219114/223499/67052/26428/67121/20878/12442/17350/66468	11	Ska2/Trip13/Ska3/Dcaf13/Ndc80/Orc4/Mastl/Aurka/Ccnb2/Mlh1/Ska1
GO:1904357	negative regulation of telomere maintenance via telomere lengthening	8/1989	27/28928	0.296296	4.30933	4.6746	0.000334825	0.00355446	0.0029844	28113/69535/72400/72836/21749/101185/208084/15381	8	Tinf2/Ten1/Pinx1/Pot1b/Terf1/Pot1a/Pif1/Hnrnpc
GO:0000281	mitotic cytokinesis	16/1989	89/28928	0.179775	2.61465	4.14535	0.000342381	0.0036271	0.00304539	67811/235072/11848/11799/20877/26934/240641/74107/69028/108907/13605/23922/16765/12615/116733/80986	16	Poldip2/Septin7/Rhoa/Birc5/Aurkb/Racgap1/Kif20b/Cep55/Mitd1/Nusap1/Ect2/Jtb/Stmn1/Cenpa/Vps4a/Ckap2
GO:1903008	organelle disassembly	14/1989	72/28928	0.194444	2.828	4.2199	0.000343283	0.00362909	0.00304706	70047/76366/226419/68572/67851/12534/68184/26987/16865/20878/72650/105787/24015/56736	14	Trnt1/Mtif3/Dyrk3/Mrpl58/Mtres1/Cdk1/Denr/Eif4e2/Eif2d/Aurka/Mtrfr/Prkaa1/Abce1/Rnf14
GO:0061640	cytoskeleton-dependent cytokinesis	19/1989	116/28928	0.163793	2.38221	4.05316	0.000348732	0.00367905	0.00308901	67811/235072/11848/11799/20877/26934/240641/74107/69028/18000/74117/26428/108907/13605/23922/16765/12615/116733/80986	19	Poldip2/Septin7/Rhoa/Birc5/Aurkb/Racgap1/Kif20b/Cep55/Mitd1/Septin2/Actr3/Orc4/Nusap1/Ect2/Jtb/Stmn1/Cenpa/Vps4a/Ckap2
GO:0000963	mitochondrial RNA processing	7/1989	21/28928	0.333333	4.848	4.79315	0.000354039	0.00372731	0.00312952	70047/75619/320720/76357/228019/52575/380601	7	Trnt1/Fastkd2/Fastkd1/Trmt5/Mettl8/Trmt10c/Fastkd5
GO:2000279	negative regulation of DNA biosynthetic process	9/1989	34/28928	0.264706	3.84988	4.51794	0.000366097	0.00384629	0.00322943	28113/69535/72400/72836/21749/101185/12649/208084/15381	9	Tinf2/Ten1/Pinx1/Pot1b/Terf1/Pot1a/Chek1/Pif1/Hnrnpc
GO:0042789	mRNA transcription by RNA polymerase II	11/1989	49/28928	0.22449	3.26498	4.31171	0.000402774	0.0042229	0.00354564	22259/21374/66874/68092/68776/226182/66464/21343/20194/24075/24074	11	Nr1h3/Tbp/Ncbp3/Ncbp2/Taf11/Taf5/Taf12/Taf6/S100a10/Taf10/Taf7
GO:0048524	positive regulation of viral process	13/1989	65/28928	0.2	2.9088	4.18624	0.000415337	0.00434565	0.0036487	109333/18643/16647/67738/56031/116733/665989/57874/11793/66101/15289/268373/19349	13	Pkn2/Pfn1/Kpna2/Ppid/Ppie/Vps4a/Ppihl/Hacd3/Atg5/Ppih/Hmgb1/Ppia/Rab7
GO:0007131	reciprocal meiotic recombination	12/1989	57/28928	0.210526	3.06189	4.234	0.000418933	0.00436532	0.00366521	19183/69716/20892/19361/19366/19362/17350/237911/74386/234396/69928/623474	12	Psmc3ip/Trip13/Cenpx/Rad51/Rad54l/Rad51ap1/Mlh1/Brip1/Rmi1/Ankle1/Cenps/Rad54b
GO:0140527	reciprocal homologous recombination	12/1989	57/28928	0.210526	3.06189	4.234	0.000418933	0.00436532	0.00366521	19183/69716/20892/19361/19366/19362/17350/237911/74386/234396/69928/623474	12	Psmc3ip/Trip13/Cenpx/Rad51/Rad54l/Rad51ap1/Mlh1/Brip1/Rmi1/Ankle1/Cenps/Rad54b
GO:0032790	ribosome disassembly	10/1989	42/28928	0.238095	3.46286	4.34008	0.000443926	0.00461629	0.00387593	70047/76366/68572/67851/68184/26987/16865/72650/24015/56736	10	Trnt1/Mtif3/Mrpl58/Mtres1/Denr/Eif4e2/Eif2d/Mtrfr/Abce1/Rnf14
GO:0006206	pyrimidine nucleobase metabolic process	6/1989	16/28928	0.375	5.454	4.84227	0.000460185	0.00473692	0.00397722	22247/22171/66588/55936/56749/26413	6	Umps/Tyms/Cmpk1/Ctps2/Dhodh/Mapk1
GO:0034501	protein localization to kinetochore	6/1989	16/28928	0.375	5.454	4.84227	0.000460185	0.00473692	0.00397722	12534/20877/83815/26951/68014/12237	6	Cdk1/Aurkb/Cenpq/Zw10/Zwilch/Bub3
GO:1903083	protein localization to condensed chromosome	6/1989	16/28928	0.375	5.454	4.84227	0.000460185	0.00473692	0.00397722	12534/20877/83815/26951/68014/12237	6	Cdk1/Aurkb/Cenpq/Zw10/Zwilch/Bub3
GO:1904814	regulation of protein localization to chromosome, telomeric region	6/1989	16/28928	0.375	5.454	4.84227	0.000460185	0.00473692	0.00397722	12462/12465/12469/21749/12466/245474	6	Cct3/Cct5/Cct8/Terf1/Cct6a/Dkc1
GO:2000232	regulation of rRNA processing	6/1989	16/28928	0.375	5.454	4.84227	0.000460185	0.00473692	0.00397722	66138/209011/73674/72515/69962/67045	6	Bud23/Sirt7/Wdr75/Wdr43/Mettl18/Riok2
GO:0000245	spliceosomal complex assembly	11/1989	50/28928	0.22	3.19968	4.22999	0.000484642	0.00497395	0.00417623	66877/67959/66978/20630/14105/75062/57905/22185/330361/67242/66603	11	Crnkl1/Puf60/Luc7l/Snrpc/Srsf10/Sf3a3/Isy1/U2af2/Gcfc2/Gemin6/Gemin2
GO:0070646	protein modification by small protein removal	19/1989	119/28928	0.159664	2.32215	3.92707	0.000485168	0.00497395	0.00417623	80886/56207/26572/26893/15254/50933/75826/107260/209318/26754/26895/66960/59029/210766/26891/93841/77593/71599/69727	19	Senp3/Uchl5/Cops3/Cops6/Hint1/Uchl3/Senp2/Otub1/Gps1/Cops5/Cops7b/Mindy3/Psmd14/Brcc3/Cops4/Uchl4/Usp45/Senp8/Usp46
GO:2000001	regulation of DNA damage checkpoint	7/1989	22/28928	0.318182	4.62763	4.62508	0.000488581	0.00499886	0.00419715	68145/67153/241627/19361/19891/50883/210766	7	Etaa1/Rnaseh2b/Wdr76/Rad51/Rpa2/Chek2/Brcc3
GO:0045050	protein insertion into ER membrane by stop-transfer membrane-anchor sequence	5/1989	11/28928	0.454545	6.61091	5.05744	0.000497155	0.00506619	0.00425368	68032/66087/18117/66048/73024	5	Emc4/Emc3/Emc8/Emc6/Emc7
GO:0071028	nuclear mRNA surveillance	5/1989	11/28928	0.454545	6.61091	5.05744	0.000497155	0.00506619	0.00425368	66446/50911/69639/109075/27998	5	Exosc7/Exosc9/Exosc8/Exosc4/Exosc5
GO:1905168	positive regulation of double-strand break repair via homologous recombination	10/1989	43/28928	0.232558	3.38232	4.24793	0.000543165	0.00552399	0.00463806	64050/68067/73247/56456/56505/19362/56397/237211/27401/15469	10	Yeats4/Mrnip/Mrgbp/Actl6a/Ruvbl1/Rad51ap1/Morf4l2/Fancb/Skp2/Prmt1
GO:0071479	cellular response to ionizing radiation	15/1989	84/28928	0.178571	2.59714	3.98321	0.000558091	0.00566446	0.004756	14375/15461/19361/13605/19822/50883/19362/74041/210766/66467/60530/72931/15270/66656/232440	15	Xrcc6/Hras/Rad51/Ect2/Rnf4/Chek2/Rad51ap1/Ddias/Brcc3/Gtf2h5/Fignl1/Swi5/H2ax/Eef1d/H2aj
GO:2000781	positive regulation of double-strand break repair	16/1989	93/28928	0.172043	2.50219	3.94262	0.00056971	0.00571584	0.00479914	64050/68067/70620/14194/73247/56456/56505/19362/56397/57376/73747/237211/27401/93765/15469/113002583	16	Yeats4/Mrnip/Ube2v2/Fh1/Mrgbp/Actl6a/Ruvbl1/Rad51ap1/Morf4l2/Smarce1/Shld1/Fancb/Skp2/Ube2n/Prmt1/Shld3
GO:0009226	nucleotide-sugar biosynthetic process	8/1989	29/28928	0.275862	4.01214	4.40971	0.000572146	0.00571584	0.00479914	227620/94181/110119/54342/218138/67311/67883/331026	8	Uap1l1/Nans/Mpi/Gnpnat1/Gmds/Nanp/Uxs1/Gmppb
GO:0043173	nucleotide salvage	8/1989	29/28928	0.275862	4.01214	4.40971	0.000572146	0.00571584	0.00479914	105446/22245/11821/11486/11564/11534/23918/18950	8	Gmpr2/Uck1/Aprt/Ada/Adsl/Adk/Impdh2/Pnp
GO:0046033	AMP metabolic process	8/1989	29/28928	0.275862	4.01214	4.40971	0.000572146	0.00571584	0.00479914	11821/11486/11564/14450/110639/67054/11534/18950	8	Aprt/Ada/Adsl/Gart/Prps2/Paics/Adk/Pnp
GO:0048199	vesicle targeting, to, from or within Golgi	8/1989	29/28928	0.275862	4.01214	4.40971	0.000572146	0.00571584	0.00479914	20224/66397/77038/27096/66994/66682/66226/100042773	8	Sar1a/Sar1b/Arfgap2/Trappc3/Cep19/Trappc5/Trappc2/Tmed10-ps
GO:0070199	establishment of protein localization to chromosome	8/1989	29/28928	0.275862	4.01214	4.40971	0.000572146	0.00571584	0.00479914	12462/12465/72836/12469/21749/12466/101185/245474	8	Cct3/Cct5/Pot1b/Cct8/Terf1/Cct6a/Pot1a/Dkc1
GO:0071480	cellular response to gamma radiation	8/1989	29/28928	0.275862	4.01214	4.40971	0.000572146	0.00571584	0.00479914	14375/15461/19822/50883/74041/66467/15270/232440	8	Xrcc6/Hras/Rnf4/Chek2/Ddias/Gtf2h5/H2ax/H2aj
GO:1901658	glycosyl compound catabolic process	8/1989	29/28928	0.275862	4.01214	4.40971	0.000572146	0.00571584	0.00479914	11486/66848/269378/232449/17766/11628/11615/18950	8	Ada/Fuca2/Ahcy/Dera/Nudt1/Aicda/Ahcyl/Pnp
GO:0051098	regulation of binding	41/1989	349/28928	0.117479	1.70861	3.61887	0.000576791	0.00575095	0.00482862	79264/12313/235072/98053/12540/57441/59022/66496/20610/20877/105638/72400/16341/75826/22218/69028/13589/20878/97112/22166/16765/56334/19384/23988/21665/245522/18102/20194/213539/216820/24075/15958/67704/97165/66603/16413/13063/15289/100040244/67238/68576	41	Krit1/Calm1/Septin7/Gtf2f1/Cdc42/Gmnn/Edf1/Ppdpf/Sumo3/Aurkb/Dph3/Pinx1/Eif3e/Senp2/Sumo1/Mitd1/Mapre1/Aurka/Nmd3/Txn1/Stmn1/Tmed2/Ran/Pin1/Tdg/Zc4h2/Nme1/S100a10/Bag2/Dhrs7b/Taf10/Ifit2/1810037I17Rik/Hmgb2/Gemin2/Itgb1bp1/Cycs/Hmgb1/Styx-ps/Fam220a/Lamtor5
GO:0032205	negative regulation of telomere maintenance	9/1989	36/28928	0.25	3.636	4.30017	0.000580006	0.00576041	0.00483656	28113/69535/72400/72836/21749/27354/101185/208084/15381	9	Tinf2/Ten1/Pinx1/Pot1b/Terf1/Nbn/Pot1a/Pif1/Hnrnpc
GO:2000780	negative regulation of double-strand break repair	9/1989	36/28928	0.25	3.636	4.30017	0.000580006	0.00576041	0.00483656	80886/107260/18294/214763/75317/223970/73747/237211/113002583	9	Senp3/Otub1/Ogg1/Cgas/Parpbp/Rmi2/Shld1/Fancb/Shld3
GO:0031570	DNA integrity checkpoint signaling	21/1989	140/28928	0.15	2.1816	3.80809	0.000595396	0.00590173	0.00495522	13972/68145/12534/68067/67153/241627/19361/27354/18392/19891/50883/17193/210766/234664/12649/66131/327762/76843/226591/66983/15270	21	Gnb1l/Etaa1/Cdk1/Mrnip/Rnaseh2b/Wdr76/Rad51/Nbn/Orc1/Rpa2/Chek2/Mbd4/Brcc3/Nae1/Chek1/Tipin/Dna2/Dtl/Tiprl/Zfp830/H2ax
GO:0031398	positive regulation of protein ubiquitination	19/1989	121/28928	0.157025	2.28377	3.84511	0.000599903	0.00593483	0.00498301	107995/231600/11799/67819/56438/70620/75826/67121/14828/64685/231872/70611/21402/208836/100043674/27401/77891/66245/93765	19	Cdc20/Chfr/Birc5/Derl1/Rbx1/Ube2v2/Senp2/Mastl/Hspa5/Nmi/Aimp2/Fbxo33/Skp1/Fanci/Rbx1-ps/Skp2/Ube2s/Hspbp1/Ube2n
GO:0044843	cell cycle G1/S phase transition	33/1989	263/28928	0.125475	1.82491	3.65164	0.000613615	0.00605871	0.00508702	12447/27214/12034/12567/15481/54394/12534/19052/20135/66671/75826/240665/214498/19650/56456/53317/13684/12448/50927/19891/67278/19684/12442/11792/57376/225182/268697/24075/330216/19241/27401/30963/19188	33	Ccne1/Dbf4/Phb2/Cdk4/Hspa8/Crlf3/Cdk1/Ppp2ca/Rrm2/Ccnh/Senp2/Ccnj/Cdc73/Rbl1/Actl6a/Plrg1/Eif4e/Ccne2/Nasp/Rpa2/Pagr1a/Rdx/Ccnb2/Apex1/Smarce1/Rbbp8/Ccnb1/Taf10/Mblac1/Tmsb4x/Skp2/Hacd1/Psme2
GO:0031124	mRNA 3'-end processing	10/1989	44/28928	0.227273	3.30545	4.15846	0.000660074	0.00646276	0.00542627	20492/54196/68092/214498/98985/228410/225283/268697/51786/330216	10	Slbp/Pabpn1/Ncbp2/Cdc73/Clp1/Cstf3/Rprd1a/Ccnb1/Cpsf2/Mblac1
GO:0043039	tRNA aminoacylation	10/1989	44/28928	0.227273	3.30545	4.15846	0.000660074	0.00646276	0.00542627	70791/76563/70120/109093/102436/216443/230577/212679/71941/69684	10	Hars2/Qrsl1/Yars2/Rars2/Lars2/Mars1/Pars2/Mars2/Cars2/Aarsd1
GO:0006595	polyamine metabolic process	7/1989	23/28928	0.304348	4.42643	4.46681	0.000660892	0.00646276	0.00542627	18263/18245/54375/100041585/69215/20603/11702	7	Odc1/Oaz1/Azin1/Amd2/Sat2/Sms/Amd1
GO:0009164	nucleoside catabolic process	7/1989	23/28928	0.304348	4.42643	4.46681	0.000660892	0.00646276	0.00542627	11486/269378/232449/17766/11628/11615/18950	7	Ada/Ahcy/Dera/Nudt1/Aicda/Ahcyl/Pnp
GO:0016556	mRNA modification	7/1989	23/28928	0.304348	4.42643	4.46681	0.000660892	0.00646276	0.00542627	56361/245474/67384/227682/78697/15381/60532	7	Pus1/Dkc1/Bag4/Trub2/Pus7/Hnrnpc/Wtap
GO:0000054	ribosomal subunit export from nucleus	6/1989	17/28928	0.352941	5.13317	4.63185	0.000669959	0.00651384	0.00546916	103573/224092/16418/97112/19384/67045	6	Xpo1/Lsg1/Eif6/Nmd3/Ran/Riok2
GO:0009208	pyrimidine ribonucleoside triphosphate metabolic process	6/1989	17/28928	0.352941	5.13317	4.63185	0.000669959	0.00651384	0.00546916	22245/18103/55936/54369/18102/79059	6	Uck1/Nme2/Ctps2/Nme6/Nme1/Nme3
GO:0033750	ribosome localization	6/1989	17/28928	0.352941	5.13317	4.63185	0.000669959	0.00651384	0.00546916	103573/224092/16418/97112/19384/67045	6	Xpo1/Lsg1/Eif6/Nmd3/Ran/Riok2
GO:0000082	G1/S transition of mitotic cell cycle	30/1989	233/28928	0.128755	1.87262	3.63393	0.000693943	0.00673416	0.00565415	12447/27214/12567/15481/54394/12534/19052/20135/66671/75826/240665/214498/19650/56456/53317/13684/12448/50927/19891/19684/12442/11792/57376/225182/268697/24075/330216/27401/30963/19188	30	Ccne1/Dbf4/Cdk4/Hspa8/Crlf3/Cdk1/Ppp2ca/Rrm2/Ccnh/Senp2/Ccnj/Cdc73/Rbl1/Actl6a/Plrg1/Eif4e/Ccne2/Nasp/Rpa2/Rdx/Ccnb2/Apex1/Smarce1/Rbbp8/Ccnb1/Taf10/Mblac1/Skp2/Hacd1/Psme2
GO:0006402	mRNA catabolic process	33/1989	265/28928	0.124528	1.81114	3.60442	0.000700883	0.00678855	0.00569981	27756/15473/16341/68092/67993/225363/192170/66446/75619/22030/320720/50911/69639/66362/17149/22608/69902/78651/50783/17350/57746/109075/66094/11792/67207/227715/15381/27998/14852/78428/380601/66373/434080	33	Lsm2/Rida/Eif3e/Ncbp2/Nudt12/Etf1/Eif4a3/Exosc7/Fastkd2/Traf2/Fastkd1/Exosc9/Exosc8/Exosc3/Magoh/Ybx1/Mrto4/Lsm6/Lsm4/Mlh1/Piwil2/Exosc4/Lsm7/Apex1/Lsm1/Exosc2/Hnrnpc/Exosc5/Gspt1/Pym1/Fastkd5/Lsm5/Eif4a3l2
GO:1901292	nucleoside phosphate catabolic process	27/1989	202/28928	0.133663	1.944	3.65837	0.000706343	0.00682843	0.00573329	105446/11486/71207/15254/19052/50773/67725/67993/72141/53893/110074/56428/16418/74167/107569/232449/67528/110119/103850/110959/319801/12183/381101/66422/105787/19082/18950	27	Gmpr2/Ada/Nudt4/Hint1/Ppp2ca/Nt5c/Nudt13/Nudt12/Adpgk/Nudt5/Dut/Mtch2/Eif6/Nudt9/Nt5c3/Dera/Nudt7/Mpi/Nt5m/Nudt19/Tigar/Bpgm/Dnph1/Dctpp1/Prkaa1/Prkag1/Pnp
GO:0000302	response to reactive oxygen species	29/1989	223/28928	0.130045	1.89137	3.63087	0.000718747	0.00693515	0.0058229	14158/16818/21672/19053/15481/12928/15182/12534/20969/13361/20655/11757/30951/18538/13605/16649/22166/18477/18294/12367/66680/11792/140742/19302/105787/16881/14297/26413/67067	29	Fer/Lck/Prdx2/Ppp2cb/Hspa8/Crk/Hdac2/Cdk1/Sdc1/Dhfr/Sod1/Prdx3/Cbx8/Pcna/Ect2/Kpna4/Txn1/Prdx1/Ogg1/Casp3/Oser1/Apex1/Sesn1/Pex2/Prkaa1/Lig1/Fxn/Mapk1/Romo1
GO:0045738	negative regulation of DNA repair	9/1989	37/28928	0.243243	3.53773	4.19704	0.000720133	0.00693537	0.00582309	80886/107260/18294/214763/75317/223970/73747/237211/113002583	9	Senp3/Otub1/Ogg1/Cgas/Parpbp/Rmi2/Shld1/Fancb/Shld3
GO:0051881	regulation of mitochondrial membrane potential	16/1989	95/28928	0.168421	2.44951	3.84519	0.00072518	0.00697078	0.00585281	56455/80385/59032/407785/20655/12015/11757/64540/12362/56428/74776/70556/68197/65106/74450/68350	16	Dynll1/Tusc2/Ppp2r3c/Ndufs6/Sod1/Bad/Prdx3/Tspan4/Casp1/Mtch2/Ppa2/Slc25a33/Ndufc2/Arl6ip5/Pank2/Mul1
GO:0006506	GPI anchor biosynthetic process	8/1989	30/28928	0.266667	3.8784	4.28604	0.000733562	0.00703804	0.00590929	66268/56176/18701/68563/70325/67556/225651/13480	8	Pigyl/Pigp/Pigf/Dpm3/Pigw/Pigm/Mppe1/Dpm1
GO:0019827	stem cell population maintenance	29/1989	224/28928	0.129464	1.88293	3.60459	0.000772526	0.00739792	0.00621145	69792/52592/66999/67050/15182/66213/214498/93840/27377/56456/13684/433759/17765/108098/245688/234959/57746/268996/67207/57376/69790/56306/72515/26356/19646/68036/69260/71954/107392	29	Med6/Brms1l/Med28/Nkap/Hdac2/Med7/Cdc73/Vangl2/Yme1l1/Actl6a/Eif4e/Hdac1/Mtf2/Med21/Rbbp7/Med17/Piwil2/Ss18/Lsm1/Smarce1/Med30/Sinhcaf/Wdr43/Ing1/Rbbp4/Zfp706/Ing2/Suds3/Brms1
GO:0009225	nucleotide-sugar metabolic process	10/1989	45/28928	0.222222	3.232	4.07153	0.000796975	0.00758561	0.00636904	76355/227620/94181/110119/54342/218138/67311/67883/331026/13480	10	Tgds/Uap1l1/Nans/Mpi/Gnpnat1/Gmds/Nanp/Uxs1/Gmppb/Dpm1
GO:0043038	amino acid activation	10/1989	45/28928	0.222222	3.232	4.07153	0.000796975	0.00758561	0.00636904	70791/76563/70120/109093/102436/216443/230577/212679/71941/69684	10	Hars2/Qrsl1/Yars2/Rars2/Lars2/Mars1/Pars2/Mars2/Cars2/Aarsd1
GO:0000491	small nucleolar ribonucleoprotein complex assembly	5/1989	12/28928	0.416667	6.06	4.76376	0.00080406	0.00758561	0.00636904	68845/448850/27275/56505/20826	5	Pih1d1/Znhit3/Nufip1/Ruvbl1/Snu13
GO:0000727	double-strand break repair via break-induced replication	5/1989	12/28928	0.416667	6.06	4.76376	0.00080406	0.00758561	0.00636904	17218/12545/17220/109145/272551	5	Mcm5/Cdc7/Mcm7/Gins4/Gins2
GO:0006607	NLS-bearing protein import into nucleus	5/1989	12/28928	0.416667	6.06	4.76376	0.00080406	0.00758561	0.00636904	16647/16648/16646/69482/16649	5	Kpna2/Kpna3/Kpna1/Nup35/Kpna4
GO:0009223	pyrimidine deoxyribonucleotide catabolic process	5/1989	12/28928	0.416667	6.06	4.76376	0.00080406	0.00758561	0.00636904	50773/110074/107569/103850/66422	5	Nt5c/Dut/Nt5c3/Nt5m/Dctpp1
GO:0090267	positive regulation of mitotic cell cycle spindle assembly checkpoint	5/1989	12/28928	0.416667	6.06	4.76376	0.00080406	0.00758561	0.00636904	11799/20877/67052/56150/209334	5	Birc5/Aurkb/Ndc80/Mad2l1/Gen1
GO:1905907	negative regulation of amyloid fibril formation	5/1989	12/28928	0.416667	6.06	4.76376	0.00080406	0.00758561	0.00636904	18637/14976/67199/22327/109054	5	Pfdn2/Pfdn6/Pfdn1/Vbp1/Pfdn4
GO:0002200	somatic diversification of immune receptors	15/1989	87/28928	0.172414	2.50758	3.82661	0.000817076	0.00768678	0.00645399	70238/14375/66642/27354/66362/22256/67278/18970/17350/321006/11628/73747/15289/18861/113002583	15	Rnf168/Xrcc6/Ctnnbl1/Nbn/Exosc3/Ung/Pagr1a/Polb/Mlh1/Dcaf1/Aicda/Shld1/Hmgb1/Pms2/Shld3
GO:0045910	negative regulation of DNA recombination	11/1989	53/28928	0.207547	3.01856	3.99667	0.000817807	0.00768678	0.00645399	80886/72836/58186/214763/17350/75317/223970/73747/234396/237211/113002583	11	Senp3/Pot1b/Rad18/Cgas/Mlh1/Parpbp/Rmi2/Shld1/Ankle1/Fancb/Shld3
GO:0031109	microtubule polymerization or depolymerization	21/1989	144/28928	0.145833	2.121	3.66428	0.000866282	0.00812739	0.00682393	259279/11848/22680/17997/13494/66140/20877/20595/219114/67203/68475/228421/13589/73804/16765/14228/23991/76789/66468/80986/214444	21	Tubgcp3/Rhoa/Zfp207/Nedd1/Drg1/Ska2/Aurkb/Smn1/Ska3/Nde1/Ssna1/Kif18a/Mapre1/Kif2c/Stmn1/Fkbp4/Cib1/Mzt1/Ska1/Ckap2/Cdk5rap2
GO:0016973	poly(A)+ mRNA export from nucleus	7/1989	24/28928	0.291667	4.242	4.31735	0.000878033	0.00820734	0.00689106	74412/54196/223527/71805/56488/237082/66118	7	Gle1/Pabpn1/Eny2/Nup93/Nxt1/Nxt2/Sarnp
GO:0042026	protein refolding	7/1989	24/28928	0.291667	4.242	4.31735	0.000878033	0.00820734	0.00689106	67466/15481/70356/14828/15502/110920/50497	7	Pdcl/Hspa8/St13/Hspa5/Dnaja1/Hspa13/Hspa14
GO:0016233	telomere capping	9/1989	38/28928	0.236842	3.44463	4.09741	0.000886663	0.00825766	0.00693331	28113/18768/20877/72836/21749/59125/27354/101185/26413	9	Tinf2/Pkib/Aurkb/Pot1b/Terf1/Nek7/Nbn/Pot1a/Mapk1
GO:0042168	heme metabolic process	9/1989	38/28928	0.236842	3.44463	4.09741	0.000886663	0.00825766	0.00693331	66154/17025/22275/22276/11306/56199/15288/266690/14297	9	Tmem14c/Alad/Urod/Uros/Abcb7/Abcb10/Hmbs/Cyb5r4/Fxn
GO:0002562	somatic diversification of immune receptors via germline recombination within a single locus	14/1989	79/28928	0.177215	2.57742	3.81481	0.000910679	0.00845037	0.00709511	70238/14375/27354/66362/22256/67278/18970/17350/321006/11628/73747/15289/18861/113002583	14	Rnf168/Xrcc6/Nbn/Exosc3/Ung/Pagr1a/Polb/Mlh1/Dcaf1/Aicda/Shld1/Hmgb1/Pms2/Shld3
GO:0016444	somatic cell DNA recombination	14/1989	79/28928	0.177215	2.57742	3.81481	0.000910679	0.00845037	0.00709511	70238/14375/27354/66362/22256/67278/18970/17350/321006/11628/73747/15289/18861/113002583	14	Rnf168/Xrcc6/Nbn/Exosc3/Ung/Pagr1a/Polb/Mlh1/Dcaf1/Aicda/Shld1/Hmgb1/Pms2/Shld3
GO:0006505	GPI anchor metabolic process	8/1989	31/28928	0.258065	3.75329	4.16759	0.000929671	0.00857963	0.00720364	66268/56176/18701/68563/70325/67556/225651/13480	8	Pigyl/Pigp/Pigf/Dpm3/Pigw/Pigm/Mppe1/Dpm1
GO:0006779	porphyrin-containing compound biosynthetic process	8/1989	31/28928	0.258065	3.75329	4.16759	0.000929671	0.00857963	0.00720364	66154/17025/22275/22276/11306/56199/15288/14297	8	Tmem14c/Alad/Urod/Uros/Abcb7/Abcb10/Hmbs/Fxn
GO:0033014	tetrapyrrole biosynthetic process	8/1989	31/28928	0.258065	3.75329	4.16759	0.000929671	0.00857963	0.00720364	66154/17025/22275/22276/11306/56199/15288/14297	8	Tmem14c/Alad/Urod/Uros/Abcb7/Abcb10/Hmbs/Fxn
GO:0000463	maturation of LSU-rRNA from tricistronic rRNA transcript (SSU-rRNA, 5.8S rRNA, LSU-rRNA)	6/1989	18/28928	0.333333	4.848	4.43737	0.000946755	0.00872147	0.00732273	66942/448850/12181/57750/52202/67239	6	Ddx18/Znhit3/Bop1/Wdr12/Rbm34/Rpf2
GO:0009299	mRNA transcription	11/1989	54/28928	0.203704	2.96267	3.92255	0.000964061	0.00885534	0.00743513	22259/21374/66874/68092/68776/226182/66464/21343/20194/24075/24074	11	Nr1h3/Tbp/Ncbp3/Ncbp2/Taf11/Taf5/Taf12/Taf6/S100a10/Taf10/Taf7
GO:0062197	cellular response to chemical stress	40/1989	347/28928	0.115274	1.67654	3.44507	0.00096477	0.00885534	0.00743513	14158/21672/15481/15182/66521/12534/13665/13361/14375/20655/12015/11757/30951/12362/69051/18538/13010/13605/22166/15502/18477/18294/74041/12850/20523/12367/72170/65106/66680/11792/11793/19302/105787/14297/26413/67067/64704/14004/268373/109815	40	Fer/Prdx2/Hspa8/Hdac2/Rwdd1/Cdk1/Eif2s1/Dhfr/Xrcc6/Sod1/Bad/Prdx3/Cbx8/Casp1/Pycr2/Pcna/Cst3/Ect2/Txn1/Dnaja1/Prdx1/Ogg1/Ddias/Coq7/Slc25a14/Casp3/Chchd4/Arl6ip5/Oser1/Apex1/Atg5/Pex2/Prkaa1/Fxn/Mapk1/Romo1/Htra2/Chchd2/Ppia/Selenos
GO:0000423	mitophagy	15/1989	89/28928	0.168539	2.45123	3.72581	0.00104116	0.00953928	0.00800938	235040/12034/53600/11740/13665/11739/67443/93739/381038/18082/319801/11793/68350/64704/666468	15	Atg4d/Phb2/Timm23/Slc25a5/Eif2s1/Slc25a4/Map1lc3b/Gabarapl2/Parl/Nipsnap1/Tigar/Atg5/Mul1/Htra2/Atg4a
GO:0170033	L-amino acid metabolic process	25/1989	187/28928	0.13369	1.94438	3.52044	0.00108718	0.00994297	0.00834833	270076/78920/56369/18537/14661/52633/14450/53381/67618/69051/109079/269378/67870/665563/12041/18242/55936/20751/68133/98256/229905/11615/20768/236539/66902	25	Gcdh/Dlst/Apip/Pcmt1/Glud1/Nit2/Gart/Prdx4/Aasdhppt/Pycr2/Sephs1/Ahcy/Enoph1/Mthfd2l/Bckdk/Oat/Ctps2/Spr/Gcsh/Kmo/Kyat3/Ahcyl/Sephs2/Phgdh/Mtap
GO:0043467	regulation of generation of precursor metabolites and energy	23/1989	167/28928	0.137725	2.00306	3.53235	0.00112641	0.0102833	0.00863404	70207/12034/11848/19046/12534/19052/66148/67267/66383/56428/16418/70556/17992/12866/72170/319801/268697/434175/105787/15289/19082/52892/14004	23	Taco1/Phb2/Rhoa/Ppp1cb/Cdk1/Ppp2ca/Dnajc15/Uqcc2/Iscu/Mtch2/Eif6/Slc25a33/Ndufa4/Cox7a2/Chchd4/Tigar/Ccnb1/Ccnb1-ps/Prkaa1/Hmgb1/Prkag1/Sco1/Chchd2
GO:0033013	tetrapyrrole metabolic process	11/1989	55/28928	0.2	2.9088	3.85012	0.00113126	0.010309	0.0086557	66154/109129/17025/22275/22276/11306/56199/15288/266690/109136/14297	11	Tmem14c/Mmadhc/Alad/Urod/Uros/Abcb7/Abcb10/Hmbs/Cyb5r4/Mmaa/Fxn
GO:0000212	meiotic spindle organization	7/1989	25/28928	0.28	4.07232	4.17583	0.0011477	0.010403	0.00873454	66140/219114/223499/67052/20878/12442/66468	7	Ska2/Ska3/Dcaf13/Ndc80/Aurka/Ccnb2/Ska1
GO:0009125	nucleoside monophosphate catabolic process	7/1989	25/28928	0.28	4.07232	4.17583	0.0011477	0.010403	0.00873454	105446/11486/50773/107569/103850/381101/18950	7	Gmpr2/Ada/Nt5c/Nt5c3/Nt5m/Dnph1/Pnp
GO:2000042	negative regulation of double-strand break repair via homologous recombination	7/1989	25/28928	0.28	4.07232	4.17583	0.0011477	0.010403	0.00873454	80886/214763/75317/223970/73747/237211/113002583	7	Senp3/Cgas/Parpbp/Rmi2/Shld1/Fancb/Shld3
GO:1902751	positive regulation of cell cycle G2/M phase transition	8/1989	32/28928	0.25	3.636	4.05396	0.00116561	0.0105465	0.00885509	12567/226419/12534/12545/76843/268697/12532/434175	8	Cdk4/Dyrk3/Cdk1/Cdc7/Dtl/Ccnb1/Cdc25c/Ccnb1-ps
GO:0010821	regulation of mitochondrion organization	19/1989	128/28928	0.148438	2.15887	3.57045	0.00120437	0.0108778	0.00913325	11740/66437/12015/209011/27377/56428/20878/72542/69076/381760/56330/11739/56749/381038/68350/14297/30954/64113/100042424	19	Slc25a5/Fis1/Bad/Sirt7/Yme1l1/Mtch2/Aurka/Pgam5/Triap1/Ssbp1/Pdcd5/Slc25a4/Dhodh/Parl/Mul1/Fxn/Siva1/Moap1/Pdcd5-ps
GO:0006122	mitochondrial electron transport, ubiquinol to cytochrome c	5/1989	13/28928	0.384615	5.59384	4.50158	0.00123283	0.0109982	0.00923428	66594/67530/66445/66152/13063	5	Uqcr11/Uqcrb/Cyc1/Uqcr10/Cycs
GO:0006152	purine nucleoside catabolic process	5/1989	13/28928	0.384615	5.59384	4.50158	0.00123283	0.0109982	0.00923428	11486/269378/17766/11615/18950	5	Ada/Ahcy/Nudt1/Ahcyl/Pnp
GO:0034982	mitochondrial protein processing	5/1989	13/28928	0.384615	5.59384	4.50158	0.00123283	0.0109982	0.00923428	70478/68876/27377/66592/66541	5	Mipep/Atp23/Yme1l1/Stoml2/Immp1l
GO:0090158	endoplasmic reticulum membrane organization	5/1989	13/28928	0.384615	5.59384	4.50158	0.00123283	0.0109982	0.00923428	13476/77644/71116/56334/56298	5	Reep5/Steep1/Stx18/Tmed2/Atl2
GO:0090232	positive regulation of spindle checkpoint	5/1989	13/28928	0.384615	5.59384	4.50158	0.00123283	0.0109982	0.00923428	11799/20877/67052/56150/209334	5	Birc5/Aurkb/Ndc80/Mad2l1/Gen1
GO:1903490	positive regulation of mitotic cytokinesis	5/1989	13/28928	0.384615	5.59384	4.50158	0.00123283	0.0109982	0.00923428	67811/11799/20877/240641/13605	5	Poldip2/Birc5/Aurkb/Kif20b/Ect2
GO:1904816	positive regulation of protein localization to chromosome, telomeric region	5/1989	13/28928	0.384615	5.59384	4.50158	0.00123283	0.0109982	0.00923428	12462/12465/12469/12466/245474	5	Cct3/Cct5/Cct8/Cct6a/Dkc1
GO:0016074	sno(s)RNA metabolic process	6/1989	19/28928	0.315789	4.59284	4.25673	0.00130372	0.0115899	0.00973114	66362/245474/109075/227715/14113/27998	6	Exosc3/Dkc1/Exosc4/Exosc2/Fbl/Exosc5
GO:0035022	positive regulation of Rac protein signal transduction	6/1989	19/28928	0.315789	4.59284	4.25673	0.00130372	0.0115899	0.00973114	100040563/14272/12928/100310872/100040531/21648	6	Dynlt1c/Fnta/Crk/Dynlt1a/Dynlt1f/Dynlt1b
GO:0034605	cellular response to heat	11/1989	56/28928	0.196429	2.85686	3.77931	0.00132161	0.0117284	0.00984744	66917/81489/15481/22627/13665/22218/68833/245688/66656/67669/64704	11	Chordc1/Dnajb1/Hspa8/Ywhae/Eif2s1/Sumo1/Pdcl3/Rbbp7/Eef1d/Hikeshi/Htra2
GO:2000058	regulation of ubiquitin-dependent protein catabolic process	23/1989	169/28928	0.136095	1.97936	3.46958	0.00132431	0.0117319	0.00985035	27061/107995/231600/56207/67903/20610/103573/170930/52033/56438/70620/22218/68833/20878/53323/170823/54638/71999/75841/71492/100043674/66245/100040244	23	Bcap31/Cdc20/Chfr/Uchl5/Gipc1/Sumo3/Xpo1/Sumo2/Pbk/Rbx1/Ube2v2/Sumo1/Pdcl3/Aurka/Ube2k/Glmn/Ccdc22/Fbxo22/Rnf139/Bbs7/Rbx1-ps/Hspbp1/Styx-ps
GO:0098727	maintenance of cell number	29/1989	232/28928	0.125	1.818	3.3991	0.00134495	0.011894	0.00998646	69792/52592/66999/67050/15182/66213/214498/93840/27377/56456/13684/433759/17765/108098/245688/234959/57746/268996/67207/57376/69790/56306/72515/26356/19646/68036/69260/71954/107392	29	Med6/Brms1l/Med28/Nkap/Hdac2/Med7/Cdc73/Vangl2/Yme1l1/Actl6a/Eif4e/Hdac1/Mtf2/Med21/Rbbp7/Med17/Piwil2/Ss18/Lsm1/Smarce1/Med30/Sinhcaf/Wdr43/Ing1/Rbbp4/Zfp706/Ing2/Suds3/Brms1
GO:0045740	positive regulation of DNA replication	10/1989	48/28928	0.208333	3.03	3.82469	0.00135364	0.0119501	0.0100336	27214/12540/12301/12534/15461/18538/13010/12545/381760/327762	10	Dbf4/Cdc42/Cacybp/Cdk1/Hras/Pcna/Cst3/Cdc7/Ssbp1/Dna2
GO:0043247	telomere maintenance in response to DNA damage	8/1989	33/28928	0.242424	3.52582	3.94481	0.00144692	0.0127294	0.0106878	56207/72836/56456/27354/56505/11792/73747/113002583	8	Uchl5/Pot1b/Actl6a/Nbn/Ruvbl1/Apex1/Shld1/Shld3
GO:0180046	GPI anchored protein biosynthesis	8/1989	33/28928	0.242424	3.52582	3.94481	0.00144692	0.0127294	0.0106878	66268/56176/18701/68563/70325/67556/225651/13480	8	Pigyl/Pigp/Pigf/Dpm3/Pigw/Pigm/Mppe1/Dpm1
GO:0009166	nucleotide catabolic process	24/1989	181/28928	0.132597	1.92849	3.40484	0.00151405	0.013274	0.0111451	105446/11486/71207/15254/19052/50773/67725/67993/72141/110074/56428/16418/74167/107569/232449/110119/103850/319801/12183/381101/66422/105787/19082/18950	24	Gmpr2/Ada/Nudt4/Hint1/Ppp2ca/Nt5c/Nudt13/Nudt12/Adpgk/Dut/Mtch2/Eif6/Nudt9/Nt5c3/Dera/Mpi/Nt5m/Tigar/Bpgm/Dnph1/Dctpp1/Prkaa1/Prkag1/Pnp
GO:0030010	establishment of cell polarity	24/1989	181/28928	0.132597	1.92849	3.40484	0.00151405	0.013274	0.0111451	79264/55978/54141/12540/11848/12928/66140/219114/67203/67052/240641/93840/72080/386649/13589/12615/56150/66165/26951/66468/18759/214444/215449/21648	24	Krit1/Ift20/Spag5/Cdc42/Rhoa/Crk/Ska2/Ska3/Nde1/Ndc80/Kif20b/Vangl2/Sapcd2/Nsfl1c/Mapre1/Cenpa/Mad2l1/Bccip/Zw10/Ska1/Prkci/Cdk5rap2/Rap1b/Dynlt1b
GO:0006418	tRNA aminoacylation for protein translation	9/1989	41/28928	0.219512	3.19258	3.81747	0.00158147	0.0138413	0.0116214	70791/70120/109093/102436/216443/230577/212679/71941/69684	9	Hars2/Yars2/Rars2/Lars2/Mars1/Pars2/Mars2/Cars2/Aarsd1
GO:0045840	positive regulation of mitotic nuclear division	10/1989	49/28928	0.204082	2.96816	3.74668	0.00159746	0.0139571	0.0117187	107995/219114/52563/66156/108907/56317/23980/66591/66468/68501	10	Cdc20/Ska3/Cdc23/Anapc11/Nusap1/Anapc7/Pebp1/Mad2l1bp/Ska1/Nsmce2
GO:0072523	purine-containing compound catabolic process	24/1989	182/28928	0.131868	1.91789	3.37532	0.00163282	0.0142417	0.0119576	105446/11486/71207/15254/19052/50773/67725/67993/72141/56428/269378/16418/74167/67528/110119/110959/17766/319801/12183/381101/11615/105787/19082/18950	24	Gmpr2/Ada/Nudt4/Hint1/Ppp2ca/Nt5c/Nudt13/Nudt12/Adpgk/Mtch2/Ahcy/Eif6/Nudt9/Nudt7/Mpi/Nudt19/Nudt1/Tigar/Bpgm/Dnph1/Ahcyl/Prkaa1/Prkag1/Pnp
GO:0000380	alternative mRNA splicing, via spliceosome	14/1989	84/28928	0.166667	2.424	3.5514	0.00168508	0.0146723	0.0123192	67959/68183/15388/68092/20462/192170/74255/17149/20901/19656/60532/100041953/21841/19653	14	Puf60/Bcas2/Hnrnpl/Ncbp2/Tra2b/Eif4a3/Smu1/Magoh/Strap/Rbmxl1/Wtap/Sap18b/Tia1/Rbm4
GO:0008334	histone mRNA metabolic process	6/1989	20/28928	0.3	4.3632	4.08824	0.00175495	0.0152285	0.0127862	20492/68092/109075/67207/51786/330216	6	Slbp/Ncbp2/Exosc4/Lsm1/Cpsf2/Mblac1
GO:0009159	deoxyribonucleoside monophosphate catabolic process	6/1989	20/28928	0.3	4.3632	4.08824	0.00175495	0.0152285	0.0127862	11486/50773/107569/103850/381101/18950	6	Ada/Nt5c/Nt5c3/Nt5m/Dnph1/Pnp
GO:0006099	tricarboxylic acid cycle	8/1989	34/28928	0.235294	3.42212	3.8398	0.00177948	0.0154048	0.0129342	66925/78920/67680/66072/14194/67834/71832/56451	8	Sdhd/Dlst/Sdhb/Sdhaf2/Fh1/Idh3a/Csl/Suclg1
GO:0007062	sister chromatid cohesion	11/1989	58/28928	0.189655	2.75834	3.64227	0.00178132	0.0154048	0.0129342	12034/107995/30939/71988/19357/72107/72415/67849/12235/56292/68501	11	Phb2/Cdc20/Pttg1/Esco2/Rad21/Dscc1/Sgo1/Cdca5/Bub1/Naa10/Nsmce2
GO:0009120	deoxyribonucleoside metabolic process	5/1989	14/28928	0.357143	5.19428	4.26526	0.00180967	0.0156234	0.0131177	11486/21877/21915/232449/18950	5	Ada/Tk1/Dtymk/Dera/Pnp
GO:0009411	response to UV	22/1989	164/28928	0.134146	1.95102	3.31869	0.00200488	0.0172794	0.0145081	70238/20877/13665/71991/52033/56438/18538/67738/20318/69076/58186/74041/67967/12367/66131/76843/68026/15312/100043674/105787/13663/66915	22	Rnf168/Aurkb/Eif2s1/Ercc8/Pbk/Rbx1/Pcna/Ppid/Sdf4/Triap1/Rad18/Ddias/Pold3/Casp3/Tipin/Dtl/Pclaf/Hmgn1/Rbx1-ps/Prkaa1/Ei24/Cops9
GO:0008630	intrinsic apoptotic signaling pathway in response to DNA damage	17/1989	114/28928	0.149123	2.16884	3.3977	0.00202125	0.0173909	0.0146018	66354/15387/12015/56428/50883/69076/17193/68048/74041/18970/17350/13663/64704/12045/64113/12047/18950	17	Snw1/Hnrnpk/Bad/Mtch2/Chek2/Triap1/Mbd4/Aen/Ddias/Polb/Mlh1/Ei24/Htra2/Bcl2a1b/Moap1/Bcl2a1d/Pnp
GO:0045862	positive regulation of proteolysis	38/1989	339/28928	0.112094	1.6303	3.17195	0.00209973	0.0180357	0.0151431	16818/27061/107995/53600/231600/15481/15182/20610/170930/72736/56438/70620/12015/12362/22218/12370/56428/20878/66593/56330/54638/71999/65106/18245/75841/71492/68350/20194/213539/100043674/19823/21854/13063/66245/15289/64704/19188/100042424	38	Lck/Bcap31/Cdc20/Timm23/Chfr/Hspa8/Hdac2/Sumo3/Sumo2/Tmx1/Rbx1/Ube2v2/Bad/Casp1/Sumo1/Casp8/Mtch2/Aurka/Diablo/Pdcd5/Ccdc22/Fbxo22/Arl6ip5/Oaz1/Rnf139/Bbs7/Mul1/S100a10/Bag2/Rbx1-ps/Rnf7/Timm17a/Cycs/Hspbp1/Hmgb1/Htra2/Psme2/Pdcd5-ps
GO:0030968	endoplasmic reticulum unfolded protein response	13/1989	77/28928	0.168831	2.45548	3.47496	0.00215715	0.0184665	0.0155049	71853/13665/67819/26754/14828/66861/28146/56334/17973/231571/67878/70551/109815	13	Pdia6/Eif2s1/Derl1/Cops5/Hspa5/Dnajc10/Serp1/Tmed2/Nck1/Rpap2/Tmem33/Tmtc4/Selenos
GO:0090307	mitotic spindle assembly	13/1989	77/28928	0.168831	2.45548	3.47496	0.00215715	0.0184665	0.0155049	67811/107995/11848/16551/22680/11799/13494/20877/26934/50883/66165/57785/76789	13	Poldip2/Cdc20/Rhoa/Kif11/Zfp207/Birc5/Drg1/Aurkb/Racgap1/Chek2/Bccip/Rangrf/Mzt1
GO:0051302	regulation of cell division	24/1989	186/28928	0.129032	1.87664	3.25911	0.00219104	0.0187251	0.015722	67811/12313/109333/12540/11848/11799/73139/67903/20877/26934/240641/27377/20878/13605/22608/13486/23991/26370/116733/23988/12314/16413/72008/242521	24	Poldip2/Calm1/Pkn2/Cdc42/Rhoa/Birc5/Cenpv/Gipc1/Aurkb/Racgap1/Kif20b/Yme1l1/Aurka/Ect2/Ybx1/Dr1/Cib1/Cetn2/Vps4a/Pin1/Calm2/Itgb1bp1/Zfyve19/Klhl9
GO:0009303	rRNA transcription	9/1989	43/28928	0.209302	3.04409	3.64483	0.00224867	0.0191854	0.0161085	103136/68845/66420/28071/209011/64424/66467/216443/18150	9	Pwp1/Pih1d1/Polr2e/Polr1f/Sirt7/Polr1e/Gtf2h5/Mars1/Npm3
GO:0006620	post-translational protein targeting to endoplasmic reticulum membrane	6/1989	21/28928	0.285714	4.15543	3.93047	0.00231531	0.0196223	0.0164753	27643/71446/67604/14828/56495/66212	6	Ubl4a/Get1/Get4/Hspa5/Get3/Sec61b
GO:0015936	coenzyme A metabolic process	6/1989	21/28928	0.285714	4.15543	3.93047	0.00231531	0.0196223	0.0164753	106564/67528/110959/74450/66812/73132	6	Ppcs/Nudt7/Nudt19/Pank2/Ppcdc/Slc25a16
GO:0035795	negative regulation of mitochondrial membrane permeability	6/1989	21/28928	0.285714	4.15543	3.93047	0.00231531	0.0196223	0.0164753	100040563/11740/11739/100310872/100040531/21648	6	Dynlt1c/Slc25a5/Slc25a4/Dynlt1a/Dynlt1f/Dynlt1b
GO:1990182	exosomal secretion	6/1989	21/28928	0.285714	4.15543	3.93047	0.00231531	0.0196223	0.0164753	27681/20969/26754/53378/116733/19349	6	Snf8/Sdc1/Cops5/Sdcbp/Vps4a/Rab7
GO:0034656	nucleobase-containing small molecule catabolic process	7/1989	28/28928	0.25	3.636	3.79187	0.00235761	0.0199475	0.0167483	11486/269378/232449/17766/11628/11615/18950	7	Ada/Ahcy/Dera/Nudt1/Aicda/Ahcyl/Pnp
GO:0035967	cellular response to topologically incorrect protein	16/1989	106/28928	0.150943	2.19532	3.35007	0.00237869	0.0200924	0.01687	22230/71853/13665/67819/64136/26754/14828/66861/28146/56334/56199/17973/231571/67878/70551/109815	16	Ufd1/Pdia6/Eif2s1/Derl1/Sdf2l1/Cops5/Hspa5/Dnajc10/Serp1/Tmed2/Abcb10/Nck1/Rpap2/Tmem33/Tmtc4/Selenos
GO:0046824	positive regulation of nucleocytoplasmic transport	13/1989	78/28928	0.166667	2.424	3.42186	0.00242877	0.0204814	0.0171966	13726/68051/12534/22627/19042/68092/13605/19384/329506/26413/100043462/230500/67045	13	Emd/Nutf2/Cdk1/Ywhae/Ppm1a/Ncbp2/Ect2/Ran/Ctdspl2/Mapk1/Nutf2-ps1/Efcab7/Riok2
GO:0051785	positive regulation of nuclear division	12/1989	69/28928	0.173913	2.52939	3.45605	0.00243405	0.0204919	0.0172055	107995/219114/52563/66156/108907/56317/19362/23980/57746/66591/66468/68501	12	Cdc20/Ska3/Cdc23/Anapc11/Nusap1/Anapc7/Rad51ap1/Pebp1/Piwil2/Mad2l1bp/Ska1/Nsmce2
GO:0051258	protein polymerization	34/1989	297/28928	0.114478	1.66497	3.12997	0.00248319	0.0208711	0.0175239	14158/259279/11848/67771/12343/22680/18643/17997/13494/19230/67203/56297/23999/18000/74117/74192/26428/68475/59030/13589/16765/53323/14228/19684/22003/17973/76789/260409/67384/214444/19241/77891/12340/68089	34	Fer/Tubgcp3/Rhoa/Arpc5/Capza2/Zfp207/Pfn1/Nedd1/Drg1/Twf1/Nde1/Arl6/Twf2/Septin2/Actr3/Arpc5l/Orc4/Ssna1/Mkks/Mapre1/Stmn1/Ube2k/Fkbp4/Rdx/Tpm1/Nck1/Mzt1/Cdc42ep3/Bag4/Cdk5rap2/Tmsb4x/Ube2s/Capza1/Arpc4
GO:0001732	formation of cytoplasmic translation initiation complex	5/1989	15/28928	0.333333	4.848	4.05053	0.00256184	0.0212859	0.0178721	16341/98221/78655/54709/100042807	5	Eif3e/Eif3m/Eif3j1/Eif3i/Eif3j2
GO:0006448	regulation of translational elongation	5/1989	15/28928	0.333333	4.848	4.05053	0.00256184	0.0212859	0.0178721	192170/27058/69962/276770/434080	5	Eif4a3/Srp9/Mettl18/Eif5a/Eif4a3l2
GO:0009170	purine deoxyribonucleoside monophosphate metabolic process	5/1989	15/28928	0.333333	4.848	4.05053	0.00256184	0.0212859	0.0178721	11486/50773/11534/381101/18950	5	Ada/Nt5c/Adk/Dnph1/Pnp
GO:0016446	somatic hypermutation of immunoglobulin genes	5/1989	15/28928	0.333333	4.848	4.05053	0.00256184	0.0212859	0.0178721	22256/18970/17350/11628/18861	5	Ung/Polb/Mlh1/Aicda/Pms2
GO:0046049	UMP metabolic process	5/1989	15/28928	0.333333	4.848	4.05053	0.00256184	0.0212859	0.0178721	22245/50773/22247/107569/56749	5	Uck1/Nt5c/Umps/Nt5c3/Dhodh
GO:1902412	regulation of mitotic cytokinesis	5/1989	15/28928	0.333333	4.848	4.05053	0.00256184	0.0212859	0.0178721	67811/11799/20877/240641/13605	5	Poldip2/Birc5/Aurkb/Kif20b/Ect2
GO:1903543	positive regulation of exosomal secretion	5/1989	15/28928	0.333333	4.848	4.05053	0.00256184	0.0212859	0.0178721	27681/20969/53378/116733/19349	5	Snf8/Sdc1/Sdcbp/Vps4a/Rab7
GO:0030261	chromosome condensation	9/1989	44/28928	0.204545	2.97491	3.56224	0.00265717	0.0220061	0.0184768	54392/15081/12534/67849/108907/14211/70099/268697/15078	9	Ncapg/H3f3b/Cdk1/Cdca5/Nusap1/Smc2/Smc4/Ccnb1/H3f3a
GO:0032527	protein exit from endoplasmic reticulum	9/1989	44/28928	0.204545	2.97491	3.56224	0.00265717	0.0220061	0.0184768	27061/22230/77644/22213/67819/110379/57785/66212/109815	9	Bcap31/Ufd1/Steep1/Ube2g2/Derl1/Sec13/Rangrf/Sec61b/Selenos
GO:0010971	positive regulation of G2/M transition of mitotic cell cycle	7/1989	29/28928	0.241379	3.51062	3.6755	0.00292571	0.0241513	0.020278	12567/12534/12545/76843/268697/12532/434175	7	Cdk4/Cdk1/Cdc7/Dtl/Ccnb1/Cdc25c/Ccnb1-ps
GO:0045070	positive regulation of viral genome replication	7/1989	29/28928	0.241379	3.51062	3.6755	0.00292571	0.0241513	0.020278	109333/67738/56031/665989/57874/66101/268373	7	Pkn2/Ppid/Ppie/Ppihl/Hacd3/Ppih/Ppia
GO:0000045	autophagosome assembly	18/1989	128/28928	0.140625	2.04525	3.22038	0.00293998	0.0242298	0.0203439	55978/235040/19335/75909/217379/66840/386649/20333/50883/67443/93739/68118/11793/66048/15953/666468/19349/64113	18	Ift20/Atg4d/Rab23/Vmp1/Ubxn2a/Wdr45b/Nsfl1c/Sec22b/Chek2/Map1lc3b/Gabarapl2/Atg101/Atg5/Emc6/Ifi47/Atg4a/Rab7/Moap1
GO:0018022	peptidyl-lysine methylation	6/1989	22/28928	0.272727	3.96654	3.78222	0.00300034	0.024568	0.0206278	68043/70511/72096/69962/207965/214917	6	Eef1akmt1/Eef2kmt/Eef1akmt2/Mettl18/Vcpkmt/Antkmt
GO:0019985	translesion synthesis	6/1989	22/28928	0.272727	3.96654	3.78222	0.00300034	0.024568	0.0206278	67811/18974/18538/67967/76843/68026	6	Poldip2/Pole2/Pcna/Pold3/Dtl/Pclaf
GO:0072529	pyrimidine-containing compound catabolic process	6/1989	22/28928	0.272727	3.96654	3.78222	0.00300034	0.024568	0.0206278	50773/110074/107569/103850/11628/66422	6	Nt5c/Dut/Nt5c3/Nt5m/Aicda/Dctpp1
GO:0097734	extracellular exosome biogenesis	6/1989	22/28928	0.272727	3.96654	3.78222	0.00300034	0.024568	0.0206278	27681/20969/26754/53378/116733/19349	6	Snf8/Sdc1/Cops5/Sdcbp/Vps4a/Rab7
GO:0043254	regulation of protein-containing complex assembly	48/1989	463/28928	0.103672	1.5078	2.993	0.00303944	0.0248481	0.020863	14158/216169/12540/11848/67771/15481/12343/15081/18643/20224/19052/66397/13494/67089/66148/19230/23999/21749/22218/74117/59125/74192/14828/22030/110074/59030/13589/26409/16765/19822/14228/30949/210766/19684/22003/17973/71769/260409/67384/21898/228983/214444/108909/19241/215449/75739/15289/12340	48	Fer/Abhd17a/Cdc42/Rhoa/Arpc5/Hspa8/Capza2/H3f3b/Pfn1/Sar1a/Ppp2ca/Sar1b/Drg1/Psmc6/Dnajc15/Twf1/Twf2/Terf1/Sumo1/Actr3/Nek7/Arpc5l/Hspa5/Traf2/Dut/Mkks/Mapre1/Map3k7/Stmn1/Rnf4/Fkbp4/Lcmt1/Brcc3/Rdx/Tpm1/Nck1/Bbs10/Cdc42ep3/Bag4/Tlr4/Osbpl2/Cdk5rap2/Aida/Tmsb4x/Rap1b/Mpp7/Hmgb1/Capza1
GO:0006334	nucleosome assembly	11/1989	62/28928	0.177419	2.58039	3.38489	0.00309106	0.0252296	0.0211833	66929/66403/108671/110749/59001/50927/19646/53605/17955/93696/625328	11	Asf1b/Asf1a/Dnajc9/Chaf1b/Pole3/Nasp/Rbbp4/Nap1l1/Nap1l4/Chrac1/H3f3c
GO:0001836	release of cytochrome c from mitochondria	12/1989	71/28928	0.169014	2.45814	3.34257	0.00311465	0.0253814	0.0213108	110175/66525/66437/12015/69076/56330/381038/14297/12045/64113/12047/100042424	12	Ggct/Timm50/Fis1/Bad/Triap1/Pdcd5/Parl/Fxn/Bcl2a1b/Moap1/Bcl2a1d/Pdcd5-ps
GO:0006778	porphyrin-containing compound metabolic process	9/1989	45/28928	0.2	2.9088	3.48196	0.00312222	0.0254024	0.0213284	66154/17025/22275/22276/11306/56199/15288/266690/14297	9	Tmem14c/Alad/Urod/Uros/Abcb7/Abcb10/Hmbs/Cyb5r4/Fxn
GO:0000002	mitochondrial genome maintenance	8/1989	37/28928	0.216216	3.14465	3.54694	0.00314882	0.0255371	0.0214415	74528/70556/381760/27397/27395/72170/327762/208084	8	Mgme1/Slc25a33/Ssbp1/Mrpl17/Mrpl15/Chchd4/Dna2/Pif1
GO:0036297	interstrand cross-link repair	8/1989	37/28928	0.216216	3.14465	3.54694	0.00314882	0.0255371	0.0214415	67030/20892/19361/19362/101831/234258/237211/69928	8	Fancl/Cenpx/Rad51/Rad51ap1/Faap24/Neil3/Fancb/Cenps
GO:1902904	negative regulation of supramolecular fiber organization	23/1989	181/28928	0.127072	1.84813	3.11017	0.00325077	0.0263219	0.0221005	18637/15481/12343/18643/19230/23999/14976/67199/59030/13589/16765/14228/23991/22327/19684/22003/80986/16456/70420/19241/109054/63985/12340	23	Pfdn2/Hspa8/Capza2/Pfn1/Twf1/Twf2/Pfdn6/Pfdn1/Mkks/Mapre1/Stmn1/Fkbp4/Cib1/Vbp1/Rdx/Tpm1/Ckap2/F11r/Arpin/Tmsb4x/Pfdn4/Gmfb/Capza1
GO:0034620	cellular response to unfolded protein	14/1989	90/28928	0.155556	2.2624	3.25922	0.0032684	0.0264226	0.022185	71853/13665/67819/26754/14828/66861/28146/56334/56199/17973/231571/67878/70551/109815	14	Pdia6/Eif2s1/Derl1/Cops5/Hspa5/Dnajc10/Serp1/Tmed2/Abcb10/Nck1/Rpap2/Tmem33/Tmtc4/Selenos
GO:0006784	heme A biosynthetic process	4/1989	10/28928	0.4	5.8176	4.14023	0.00334229	0.0267646	0.0224721	17025/22275/22276/15288	4	Alad/Urod/Uros/Hmbs
GO:0009138	pyrimidine nucleoside diphosphate metabolic process	4/1989	10/28928	0.4	5.8176	4.14023	0.00334229	0.0267646	0.0224721	22247/21915/66588/56749	4	Umps/Dtymk/Cmpk1/Dhodh
GO:0046160	heme a metabolic process	4/1989	10/28928	0.4	5.8176	4.14023	0.00334229	0.0267646	0.0224721	17025/22275/22276/15288	4	Alad/Urod/Uros/Hmbs
GO:0048280	vesicle fusion with Golgi apparatus	4/1989	10/28928	0.4	5.8176	4.14023	0.00334229	0.0267646	0.0224721	53612/67180/20333/12068	4	Vti1b/Yipf5/Sec22b/Bet1
GO:0140245	regulation of translation at postsynapse	4/1989	10/28928	0.4	5.8176	4.14023	0.00334229	0.0267646	0.0224721	68966/192170/13684/434080	4	Ngdn/Eif4a3/Eif4e/Eif4a3l2
GO:1903894	regulation of IRE1-mediated unfolded protein response	4/1989	10/28928	0.4	5.8176	4.14023	0.00334229	0.0267646	0.0224721	71853/26754/14828/67878	4	Pdia6/Cops5/Hspa5/Tmem33
GO:0030512	negative regulation of transforming growth factor beta receptor signaling pathway	15/1989	100/28928	0.15	2.1816	3.21619	0.00340551	0.0271002	0.0227539	52592/15182/19042/14828/433759/20901/245688/23988/56306/26356/23863/19646/69260/71954/107392	15	Brms1l/Hdac2/Ppm1a/Hspa5/Hdac1/Strap/Rbbp7/Pin1/Sinhcaf/Ing1/Dand5/Rbbp4/Ing2/Suds3/Brms1
GO:0043648	dicarboxylic acid metabolic process	15/1989	100/28928	0.15	2.1816	3.21619	0.00340551	0.0271002	0.0227539	78920/67680/13382/13361/14661/52633/67618/14194/665563/18242/98256/229905/71238/71832/56451	15	Dlst/Sdhb/Dld/Dhfr/Glud1/Nit2/Aasdhppt/Fh1/Mthfd2l/Oat/Kmo/Kyat3/Sdhaf3/Csl/Suclg1
GO:0045185	maintenance of protein location	15/1989	100/28928	0.15	2.1816	3.21619	0.00340551	0.0271002	0.0227539	18643/22627/19230/23999/67604/14828/22166/67830/56334/54638/21402/21335/19241/23863/66915	15	Pfn1/Ywhae/Twf1/Twf2/Get4/Hspa5/Txn1/Rer1/Tmed2/Ccdc22/Skp1/Tacc3/Tmsb4x/Dand5/Cops9
GO:2000060	positive regulation of ubiquitin-dependent protein catabolic process	15/1989	100/28928	0.15	2.1816	3.21619	0.00340551	0.0271002	0.0227539	27061/107995/231600/20610/170930/56438/70620/22218/20878/54638/71999/75841/71492/100043674/66245	15	Bcap31/Cdc20/Chfr/Sumo3/Sumo2/Rbx1/Ube2v2/Sumo1/Aurka/Ccdc22/Fbxo22/Rnf139/Bbs7/Rbx1-ps/Hspbp1
GO:0034728	nucleosome organization	13/1989	81/28928	0.160494	2.33422	3.26737	0.00341612	0.0271421	0.0227891	66929/66403/108671/110749/59001/50927/57376/19646/53605/17955/93696/625328/231506	13	Asf1b/Asf1a/Dnajc9/Chaf1b/Pole3/Nasp/Smarce1/Rbbp4/Nap1l1/Nap1l4/Chrac1/H3f3c/Lin54
GO:0034614	cellular response to reactive oxygen species	21/1989	161/28928	0.130435	1.89704	3.10139	0.00351151	0.0274304	0.0230311	14158/21672/15481/15182/12534/13361/20655/11757/30951/18538/13605/22166/18477/18294/66680/11792/19302/105787/14297/26413/67067	21	Fer/Prdx2/Hspa8/Hdac2/Cdk1/Dhfr/Sod1/Prdx3/Cbx8/Pcna/Ect2/Txn1/Prdx1/Ogg1/Oser1/Apex1/Pex2/Prkaa1/Fxn/Mapk1/Romo1
GO:0000381	regulation of alternative mRNA splicing, via spliceosome	11/1989	63/28928	0.174603	2.53943	3.3237	0.00351682	0.0274304	0.0230311	67959/15388/20462/192170/74255/17149/19656/60532/100041953/21841/19653	11	Puf60/Hnrnpl/Tra2b/Eif4a3/Smu1/Magoh/Rbmxl1/Wtap/Sap18b/Tia1/Rbm4
GO:0002566	somatic diversification of immune receptors via somatic mutation	5/1989	16/28928	0.3125	4.545	3.85403	0.00351713	0.0274304	0.0230311	22256/18970/17350/11628/18861	5	Ung/Polb/Mlh1/Aicda/Pms2
GO:0006244	pyrimidine nucleotide catabolic process	5/1989	16/28928	0.3125	4.545	3.85403	0.00351713	0.0274304	0.0230311	50773/110074/107569/103850/66422	5	Nt5c/Dut/Nt5c3/Nt5m/Dctpp1
GO:0007076	mitotic chromosome condensation	5/1989	16/28928	0.3125	4.545	3.85403	0.00351713	0.0274304	0.0230311	54392/67849/108907/14211/70099	5	Ncapg/Cdca5/Nusap1/Smc2/Smc4
GO:0009128	purine nucleoside monophosphate catabolic process	5/1989	16/28928	0.3125	4.545	3.85403	0.00351713	0.0274304	0.0230311	105446/11486/50773/381101/18950	5	Gmpr2/Ada/Nt5c/Dnph1/Pnp
GO:0009173	pyrimidine ribonucleoside monophosphate metabolic process	5/1989	16/28928	0.3125	4.545	3.85403	0.00351713	0.0274304	0.0230311	22245/50773/22247/107569/56749	5	Uck1/Nt5c/Umps/Nt5c3/Dhodh
GO:0016075	rRNA catabolic process	5/1989	16/28928	0.3125	4.545	3.85403	0.00351713	0.0274304	0.0230311	66446/50911/69639/109075/27998	5	Exosc7/Exosc9/Exosc8/Exosc4/Exosc5
GO:0036498	IRE1-mediated unfolded protein response	5/1989	16/28928	0.3125	4.545	3.85403	0.00351713	0.0274304	0.0230311	71853/26754/14828/66861/67878	5	Pdia6/Cops5/Hspa5/Dnajc10/Tmem33
GO:0044771	meiotic cell cycle phase transition	5/1989	16/28928	0.3125	4.545	3.85403	0.00351713	0.0274304	0.0230311	107995/231600/67052/12442/12532	5	Cdc20/Chfr/Ndc80/Ccnb2/Cdc25c
GO:1902969	mitotic DNA replication	5/1989	16/28928	0.3125	4.545	3.85403	0.00351713	0.0274304	0.0230311	21877/19361/69270/78833/16881	5	Tk1/Rad51/Gins1/Gins3/Lig1
GO:1905906	regulation of amyloid fibril formation	5/1989	16/28928	0.3125	4.545	3.85403	0.00351713	0.0274304	0.0230311	18637/14976/67199/22327/109054	5	Pfdn2/Pfdn6/Pfdn1/Vbp1/Pfdn4
GO:0044346	fibroblast apoptotic process	7/1989	30/28928	0.233333	3.3936	3.56415	0.00359288	0.0279783	0.0234911	98267/11800/57434/74041/12367/23837/66191	7	Stk17b/Api5/Xrcc2/Ddias/Casp3/Cfdp1/Ier3ip1
GO:0051099	positive regulation of binding	20/1989	151/28928	0.13245	1.92636	3.10115	0.00362367	0.0281749	0.0236562	79264/12313/57441/59022/105638/72400/16341/13589/97112/22166/16765/56334/19384/23988/18102/20194/97165/15289/67238/68576	20	Krit1/Calm1/Gmnn/Edf1/Dph3/Pinx1/Eif3e/Mapre1/Nmd3/Txn1/Stmn1/Tmed2/Ran/Pin1/Nme1/S100a10/Hmgb2/Hmgb1/Fam220a/Lamtor5
GO:1903432	regulation of TORC1 signaling	15/1989	101/28928	0.148515	2.16	3.1732	0.00375097	0.0291201	0.0244499	68845/226419/20224/66397/56438/107260/19744/110379/140742/67574/100043674/105787/93765/68576/15469	15	Pih1d1/Dyrk3/Sar1a/Sar1b/Rbx1/Otub1/Rheb/Sec13/Sesn1/Alg13/Rbx1-ps/Prkaa1/Ube2n/Lamtor5/Prmt1
GO:0032434	regulation of proteasomal ubiquitin-dependent protein catabolic process	18/1989	131/28928	0.137405	1.99841	3.11207	0.00378498	0.0292947	0.0245965	107995/231600/56207/67903/103573/170930/52033/56438/70620/22218/20878/53323/170823/71999/71492/100043674/66245/100040244	18	Cdc20/Chfr/Uchl5/Gipc1/Xpo1/Sumo2/Pbk/Rbx1/Ube2v2/Sumo1/Aurka/Ube2k/Glmn/Fbxo22/Bbs7/Rbx1-ps/Hspbp1/Styx-ps
GO:1903052	positive regulation of proteolysis involved in protein catabolic process	18/1989	131/28928	0.137405	1.99841	3.11207	0.00378498	0.0292947	0.0245965	27061/107995/231600/20610/170930/72736/56438/70620/22218/20878/54638/71999/18245/75841/71492/213539/100043674/66245	18	Bcap31/Cdc20/Chfr/Sumo3/Sumo2/Tmx1/Rbx1/Ube2v2/Sumo1/Aurka/Ccdc22/Fbxo22/Oaz1/Rnf139/Bbs7/Bag2/Rbx1-ps/Hspbp1
GO:0050792	regulation of viral process	24/1989	194/28928	0.123711	1.79926	3.03506	0.00380347	0.0293931	0.0246791	100040563/109333/18643/16647/107373/23825/67738/27354/56031/116733/665989/57874/66949/66597/11793/11628/239739/66101/15289/268373/19349/100310872/100040531/21648	24	Dynlt1c/Pkn2/Pfn1/Kpna2/Fam111a/Banf1/Ppid/Nbn/Ppie/Vps4a/Ppihl/Hacd3/Trim59/Trim13/Atg5/Aicda/Lamp3/Ppih/Hmgb1/Ppia/Rab7/Dynlt1a/Dynlt1f/Dynlt1b
GO:0036503	ERAD pathway	16/1989	111/28928	0.144144	2.09643	3.14483	0.00381217	0.0294156	0.024698	27061/22230/22213/217379/72736/67089/67819/64136/67604/14828/66861/66597/75841/66212/75212/109815	16	Bcap31/Ufd1/Ube2g2/Ubxn2a/Tmx1/Psmc6/Derl1/Sdf2l1/Get4/Hspa5/Dnajc10/Trim13/Rnf139/Sec61b/Rnf121/Selenos
GO:1905709	negative regulation of membrane permeability	6/1989	23/28928	0.26087	3.79408	3.64246	0.00382602	0.0294778	0.0247502	100040563/11740/11739/100310872/100040531/21648	6	Dynlt1c/Slc25a5/Slc25a4/Dynlt1a/Dynlt1f/Dynlt1b
GO:0000077	DNA damage checkpoint signaling	18/1989	132/28928	0.136364	1.98327	3.07661	0.00410771	0.0316002	0.0265322	13972/68145/12534/68067/67153/241627/19361/27354/19891/50883/17193/210766/12649/66131/76843/226591/66983/15270	18	Gnb1l/Etaa1/Cdk1/Mrnip/Rnaseh2b/Wdr76/Rad51/Nbn/Rpa2/Chek2/Mbd4/Brcc3/Chek1/Tipin/Dtl/Tiprl/Zfp830/H2ax
GO:0031397	negative regulation of protein ubiquitination	13/1989	83/28928	0.156627	2.27797	3.16814	0.00423914	0.032562	0.0273397	72400/75826/209011/76857/15502/69216/56150/22185/11793/208518/213539/12070/268373	13	Pinx1/Senp2/Sirt7/Spopl/Dnaja1/Svbp/Mad2l1/U2af2/Atg5/Cep78/Bag2/Bex3/Ppia
GO:0042558	pteridine-containing compound metabolic process	7/1989	31/28928	0.225806	3.28413	3.45743	0.00436965	0.0335138	0.0281389	13361/14450/22171/67618/665563/19286/20751	7	Dhfr/Gart/Tyms/Aasdhppt/Mthfd2l/Pts/Spr
GO:0006446	regulation of translational initiation	12/1989	74/28928	0.162162	2.35849	3.17941	0.00441642	0.0338215	0.0283973	224045/66912/69674/13665/68092/26987/56334/56726/17973/230809/66882/19653	12	Eif2b5/Bzw2/Mif4gd/Eif2s1/Ncbp2/Eif4e2/Tmed2/Sh3bgrl/Nck1/Pdik1l/Bzw1/Rbm4
GO:0046825	regulation of protein export from nucleus	8/1989	39/28928	0.205128	2.98338	3.36784	0.00444081	0.0339572	0.0285112	13726/103573/22627/19042/209011/22166/329506/72170	8	Emd/Xpo1/Ywhae/Ppm1a/Sirt7/Txn1/Ctdspl2/Chchd4
GO:0046686	response to cadmium ion	10/1989	56/28928	0.178571	2.59714	3.2507	0.0044708	0.0341352	0.0286606	15481/12534/22218/20322/18538/14854/17025/18294/17766/26413	10	Hspa8/Cdk1/Sumo1/Sord/Pcna/Gss/Alad/Ogg1/Nudt1/Mapk1
GO:1902808	positive regulation of cell cycle G1/S phase transition	11/1989	65/28928	0.169231	2.46129	3.2048	0.00450866	0.0343726	0.02886	12447/27214/12034/20135/214498/53317/12448/67278/19684/11792/330216	11	Ccne1/Dbf4/Phb2/Rrm2/Cdc73/Plrg1/Ccne2/Pagr1a/Rdx/Apex1/Mblac1
GO:0072593	reactive oxygen species metabolic process	30/1989	263/28928	0.114068	1.65901	2.91724	0.00451859	0.0343967	0.0288802	14679/21672/11848/80385/216635/407785/13361/28200/20655/54391/11757/53381/16418/26409/22166/18477/70556/68197/12850/11306/266690/381038/319801/11793/140742/21898/18105/13063/67067/276770	30	Gnai3/Prdx2/Rhoa/Tusc2/Hbq1a/Ndufs6/Dhfr/Dhrs4/Sod1/Rfk/Prdx3/Prdx4/Eif6/Map3k7/Txn1/Prdx1/Slc25a33/Ndufc2/Coq7/Abcb7/Cyb5r4/Parl/Tigar/Atg5/Sesn1/Tlr4/Nqo2/Cycs/Romo1/Eif5a
GO:0000712	resolution of meiotic recombination intermediates	5/1989	17/28928	0.294118	4.27764	3.6731	0.00470346	0.0354327	0.02975	20892/17350/74386/234396/69928	5	Cenpx/Mlh1/Rmi1/Ankle1/Cenps
GO:0007096	regulation of exit from mitosis	5/1989	17/28928	0.294118	4.27764	3.6731	0.00470346	0.0354327	0.02975	12034/11799/67849/26951/66591	5	Phb2/Birc5/Cdca5/Zw10/Mad2l1bp
GO:0036499	PERK-mediated unfolded protein response	5/1989	17/28928	0.294118	4.27764	3.6731	0.00470346	0.0354327	0.02975	13665/56334/17973/231571/67878	5	Eif2s1/Tmed2/Nck1/Rpap2/Tmem33
GO:0051220	cytoplasmic sequestering of protein	5/1989	17/28928	0.294118	4.27764	3.6731	0.00470346	0.0354327	0.02975	22627/67604/54638/21335/66915	5	Ywhae/Get4/Ccdc22/Tacc3/Cops9
GO:0085020	protein K6-linked ubiquitination	5/1989	17/28928	0.294118	4.27764	3.6731	0.00470346	0.0354327	0.02975	67196/19822/56736/77891/66105	5	Ube2t/Rnf4/Rnf14/Ube2s/Ube2d3
GO:1901978	positive regulation of cell cycle checkpoint	5/1989	17/28928	0.294118	4.27764	3.6731	0.00470346	0.0354327	0.02975	11799/20877/67052/56150/209334	5	Birc5/Aurkb/Ndc80/Mad2l1/Gen1
GO:1903541	regulation of exosomal secretion	5/1989	17/28928	0.294118	4.27764	3.6731	0.00470346	0.0354327	0.02975	27681/20969/53378/116733/19349	5	Snf8/Sdc1/Sdcbp/Vps4a/Rab7
GO:0140112	extracellular vesicle biogenesis	6/1989	24/28928	0.25	3.636	3.51035	0.00480869	0.0361184	0.0303258	27681/20969/26754/53378/116733/19349	6	Snf8/Sdc1/Cops5/Sdcbp/Vps4a/Rab7
GO:2000269	regulation of fibroblast apoptotic process	6/1989	24/28928	0.25	3.636	3.51035	0.00480869	0.0361184	0.0303258	98267/11800/57434/74041/23837/66191	6	Stk17b/Api5/Xrcc2/Ddias/Cfdp1/Ier3ip1
GO:1903321	negative regulation of protein modification by small protein conjugation or removal	14/1989	94/28928	0.148936	2.16613	3.07706	0.00488169	0.0366127	0.0307408	72400/75826/209011/76857/15502/69216/56150/22185/11793/208518/213539/12070/268373/66915	14	Pinx1/Senp2/Sirt7/Spopl/Dnaja1/Svbp/Mad2l1/U2af2/Atg5/Cep78/Bag2/Bex3/Ppia/Cops9
GO:0000244	spliceosomal tri-snRNP complex assembly	4/1989	11/28928	0.363636	5.28872	3.86568	0.00496808	0.0368798	0.0309651	27756/68988/70767/56844	4	Lsm2/Prpf31/Prpf3/Tssc4
GO:0006104	succinyl-CoA metabolic process	4/1989	11/28928	0.363636	5.28872	3.86568	0.00496808	0.0368798	0.0309651	78920/67528/110959/56451	4	Dlst/Nudt7/Nudt19/Suclg1
GO:0009172	purine deoxyribonucleoside monophosphate catabolic process	4/1989	11/28928	0.363636	5.28872	3.86568	0.00496808	0.0368798	0.0309651	11486/50773/381101/18950	4	Ada/Nt5c/Dnph1/Pnp
GO:0046051	UTP metabolic process	4/1989	11/28928	0.363636	5.28872	3.86568	0.00496808	0.0368798	0.0309651	18103/54369/18102/79059	4	Nme2/Nme6/Nme1/Nme3
GO:0046130	purine ribonucleoside catabolic process	4/1989	11/28928	0.363636	5.28872	3.86568	0.00496808	0.0368798	0.0309651	11486/269378/11615/18950	4	Ada/Ahcy/Ahcyl/Pnp
GO:0046501	protoporphyrinogen IX metabolic process	4/1989	11/28928	0.363636	5.28872	3.86568	0.00496808	0.0368798	0.0309651	17025/22275/22276/15288	4	Alad/Urod/Uros/Hmbs
GO:0090646	mitochondrial tRNA processing	4/1989	11/28928	0.363636	5.28872	3.86568	0.00496808	0.0368798	0.0309651	70047/76357/228019/52575	4	Trnt1/Trmt5/Mettl8/Trmt10c
GO:0046434	organophosphate catabolic process	30/1989	265/28928	0.113208	1.64649	2.87278	0.00503616	0.0373307	0.0313437	105446/11813/11486/71207/15254/19052/50773/67725/67993/72141/53893/110074/56428/16418/74167/107569/232449/67528/110119/103850/110959/319801/12183/381101/101490/66422/333433/105787/19082/18950	30	Gmpr2/Apoc2/Ada/Nudt4/Hint1/Ppp2ca/Nt5c/Nudt13/Nudt12/Adpgk/Nudt5/Dut/Mtch2/Eif6/Nudt9/Nt5c3/Dera/Nudt7/Mpi/Nt5m/Nudt19/Tigar/Bpgm/Dnph1/Inpp5f/Dctpp1/Gpd1l/Prkaa1/Prkag1/Pnp
GO:0043281	regulation of cysteine-type endopeptidase activity involved in apoptotic process	22/1989	177/28928	0.124294	1.80773	2.92889	0.0051341	0.0380013	0.0319067	16818/68845/11799/12015/12362/12370/56428/67770/23950/66593/69076/56330/65106/68350/239739/19823/13063/15289/64704/68576/12047/100042424	22	Lck/Pih1d1/Birc5/Bad/Casp1/Casp8/Mtch2/Caap1/Dnajb6/Diablo/Triap1/Pdcd5/Arl6ip5/Mul1/Lamp3/Rnf7/Cycs/Hmgb1/Htra2/Lamtor5/Bcl2a1d/Pdcd5-ps
GO:0007163	establishment or maintenance of cell polarity	28/1989	243/28928	0.115226	1.67585	2.87478	0.00517242	0.0382293	0.0320981	79264/55978/54141/12540/11848/67771/12928/66140/219114/67203/67052/240641/74117/93840/72080/386649/13589/68259/73804/12615/56150/66165/26951/66468/18759/214444/215449/21648	28	Krit1/Ift20/Spag5/Cdc42/Rhoa/Arpc5/Crk/Ska2/Ska3/Nde1/Ndc80/Kif20b/Actr3/Vangl2/Sapcd2/Nsfl1c/Mapre1/Ift80/Kif2c/Cenpa/Mad2l1/Bccip/Zw10/Ska1/Prkci/Cdk5rap2/Rap1b/Dynlt1b
GO:0010458	exit from mitosis	7/1989	32/28928	0.21875	3.1815	3.35498	0.00526678	0.0388702	0.0326363	12034/11799/67849/26951/66591/52432/77891	7	Phb2/Birc5/Cdca5/Zw10/Mad2l1bp/Ppp2r2d/Ube2s
GO:0009132	nucleoside diphosphate metabolic process	19/1989	146/28928	0.130137	1.89271	2.93836	0.00545173	0.0401769	0.0337334	19052/20135/22247/12015/72141/53893/21915/56428/16418/66588/74167/56749/67528/110119/319801/56524/12183/105787/19082	19	Ppp2ca/Rrm2/Umps/Bad/Adpgk/Nudt5/Dtymk/Mtch2/Eif6/Cmpk1/Nudt9/Dhodh/Nudt7/Mpi/Tigar/Pals2/Bpgm/Prkaa1/Prkag1
GO:0016445	somatic diversification of immunoglobulins	12/1989	76/28928	0.157895	2.29642	3.07498	0.00550322	0.0404391	0.0339535	70238/66642/27354/66362/22256/67278/18970/17350/11628/73747/18861/113002583	12	Rnf168/Ctnnbl1/Nbn/Exosc3/Ung/Pagr1a/Polb/Mlh1/Aicda/Shld1/Pms2/Shld3
GO:0070192	chromosome organization involved in meiotic cell cycle	12/1989	76/28928	0.157895	2.29642	3.07498	0.00550322	0.0404391	0.0339535	12447/71846/19183/69716/209011/21749/19361/12448/14211/17350/237911/70099	12	Ccne1/Syce2/Psmc3ip/Trip13/Sirt7/Terf1/Rad51/Ccne2/Smc2/Mlh1/Brip1/Smc4
GO:1905037	autophagosome organization	18/1989	136/28928	0.132353	1.92494	2.93782	0.00563371	0.0412859	0.0346645	55978/235040/19335/75909/217379/66840/386649/20333/50883/67443/93739/68118/11793/66048/15953/666468/19349/64113	18	Ift20/Atg4d/Rab23/Vmp1/Ubxn2a/Wdr45b/Nsfl1c/Sec22b/Chek2/Map1lc3b/Gabarapl2/Atg101/Atg5/Emc6/Ifi47/Atg4a/Rab7/Moap1
GO:0044272	sulfur compound biosynthetic process	20/1989	157/28928	0.127389	1.85274	2.91116	0.00563469	0.0412859	0.0346645	270076/56369/13382/433256/93840/70456/14854/106564/79464/67870/665563/12041/93683/74450/116914/108645/66902/66812/73132/211666	20	Gcdh/Apip/Dld/Acsl5/Vangl2/Mpc2/Gss/Ppcs/Lias/Enoph1/Mthfd2l/Bckdk/Glce/Pank2/Slc19a2/Mat2b/Mtap/Ppcdc/Slc25a16/Mgst2
GO:0010824	regulation of centrosome duplication	9/1989	49/28928	0.183673	2.67135	3.18164	0.00565515	0.0413762	0.0347403	66917/17245/103573/26425/20873/69871/54375/214444/209334	9	Chordc1/Mdm1/Xpo1/Nubp1/Plk4/Ppp1r35/Azin1/Cdk5rap2/Gen1
GO:0170038	proteinogenic amino acid biosynthetic process	10/1989	58/28928	0.172414	2.50758	3.12285	0.00578525	0.0422672	0.0354885	56369/67618/69051/109079/67870/665563/18242/20768/236539/66902	10	Apip/Aasdhppt/Pycr2/Sephs1/Enoph1/Mthfd2l/Oat/Sephs2/Phgdh/Mtap
GO:0038202	TORC1 signaling	16/1989	116/28928	0.137931	2.00607	2.95018	0.00588856	0.0429603	0.0360704	68845/66496/226419/20224/66397/56438/107260/19744/110379/140742/67574/100043674/105787/93765/68576/15469	16	Pih1d1/Ppdpf/Dyrk3/Sar1a/Sar1b/Rbx1/Otub1/Rheb/Sec13/Sesn1/Alg13/Rbx1-ps/Prkaa1/Ube2n/Lamtor5/Prmt1
GO:0048025	negative regulation of mRNA splicing, via spliceosome	6/1989	25/28928	0.24	3.49056	3.38512	0.00596479	0.0433299	0.0363807	15387/225027/14105/22185/19656/100041953	6	Hnrnpk/Srsf7/Srsf10/U2af2/Rbmxl1/Sap18b
GO:0050686	negative regulation of mRNA processing	6/1989	25/28928	0.24	3.49056	3.38512	0.00596479	0.0433299	0.0363807	15387/225027/14105/22185/19656/100041953	6	Hnrnpk/Srsf7/Srsf10/U2af2/Rbmxl1/Sap18b
GO:1904666	regulation of ubiquitin protein ligase activity	6/1989	25/28928	0.24	3.49056	3.38512	0.00596479	0.0433299	0.0363807	107995/67121/56150/21402/213539/77891	6	Cdc20/Mastl/Mad2l1/Skp1/Bag2/Ube2s
GO:0035966	response to topologically incorrect protein	18/1989	137/28928	0.131387	1.91089	2.90386	0.00607989	0.0441031	0.0370299	22230/71853/13665/67819/64136/26754/14828/66861/28146/56334/56199/17973/74840/231571/67878/70551/72341/109815	18	Ufd1/Pdia6/Eif2s1/Derl1/Sdf2l1/Cops5/Hspa5/Dnajc10/Serp1/Tmed2/Abcb10/Nck1/Manf/Rpap2/Tmem33/Tmtc4/Elp6/Selenos
GO:0170041	non-proteinogenic amino acid metabolic process	12/1989	77/28928	0.155844	2.2666	3.024	0.00612096	0.0441586	0.0370765	12846/18263/18537/104184/53381/269378/18245/54375/98256/229905/11615/236539	12	Comt/Odc1/Pcmt1/Blmh/Prdx4/Ahcy/Oaz1/Azin1/Kmo/Kyat3/Ahcyl/Phgdh
GO:0000076	DNA replication checkpoint signaling	5/1989	18/28928	0.277778	4.04	3.50561	0.00614834	0.0441586	0.0370765	18392/234664/66131/327762/66983	5	Orc1/Nae1/Tipin/Dna2/Zfp830
GO:0006488	dolichol-linked oligosaccharide biosynthetic process	5/1989	18/28928	0.277778	4.04	3.50561	0.00614834	0.0441586	0.0370765	66248/66789/67574/320438/13480	5	Alg5/Alg14/Alg13/Alg6/Dpm1
GO:0006878	intracellular copper ion homeostasis	5/1989	18/28928	0.277778	4.04	3.50561	0.00614834	0.0441586	0.0370765	11927/54638/74251/68033/52892	5	Atox1/Ccdc22/Ankrd9/Cox19/Sco1
GO:0042308	negative regulation of protein import into nucleus	5/1989	18/28928	0.277778	4.04	3.50561	0.00614834	0.0441586	0.0370765	19335/22218/67890/18769/13663	5	Rab23/Sumo1/Ufm1/Pkig/Ei24
GO:0042454	ribonucleoside catabolic process	5/1989	18/28928	0.277778	4.04	3.50561	0.00614834	0.0441586	0.0370765	11486/269378/11628/11615/18950	5	Ada/Ahcy/Aicda/Ahcyl/Pnp
GO:0060382	regulation of DNA strand elongation	5/1989	18/28928	0.277778	4.04	3.50561	0.00614834	0.0441586	0.0370765	56207/72836/56456/101185/56505	5	Uchl5/Pot1b/Actl6a/Pot1a/Ruvbl1
GO:0051222	positive regulation of protein transport	34/1989	315/28928	0.107937	1.56983	2.76309	0.00623338	0.0447063	0.0375363	13726/27061/12540/68051/56455/12534/19084/22627/19042/14661/16341/240641/12015/226422/70456/13605/67738/28146/19384/67151/56330/329506/14672/18245/69071/21898/22320/26413/100043462/268373/230500/66191/100042424/100042773	34	Emd/Bcap31/Cdc42/Nutf2/Dynll1/Cdk1/Prkar1a/Ywhae/Ppm1a/Glud1/Eif3e/Kif20b/Bad/Rab29/Mpc2/Ect2/Ppid/Serp1/Ran/Psmd9/Pdcd5/Ctdspl2/Gna11/Oaz1/Tmem97/Tlr4/Vamp8/Mapk1/Nutf2-ps1/Ppia/Efcab7/Ier3ip1/Pdcd5-ps/Tmed10-ps
GO:0170034	L-amino acid biosynthetic process	10/1989	59/28928	0.169492	2.46508	3.06091	0.00654636	0.0468849	0.0393655	56369/67618/69051/109079/67870/665563/18242/20768/236539/66902	10	Apip/Aasdhppt/Pycr2/Sephs1/Enoph1/Mthfd2l/Oat/Sephs2/Phgdh/Mtap
GO:0031333	negative regulation of protein-containing complex assembly	21/1989	170/28928	0.123529	1.79661	2.83054	0.00659855	0.0471922	0.0396236	216169/12540/15481/12343/18643/66148/19230/23999/14828/59030/13589/26409/16765/14228/30949/19684/22003/108909/19241/15289/12340	21	Abhd17a/Cdc42/Hspa8/Capza2/Pfn1/Dnajc15/Twf1/Twf2/Hspa5/Mkks/Mapre1/Map3k7/Stmn1/Fkbp4/Lcmt1/Rdx/Tpm1/Aida/Tmsb4x/Hmgb1/Capza1
GO:0051298	centrosome duplication	12/1989	78/28928	0.153846	2.23754	2.97379	0.00679226	0.0484413	0.0406724	66917/17245/103573/26425/67203/67052/20873/69871/26370/54375/214444/209334	12	Chordc1/Mdm1/Xpo1/Nubp1/Nde1/Ndc80/Plk4/Ppp1r35/Cetn2/Azin1/Cdk5rap2/Gen1
GO:0098869	cellular oxidant detoxification	12/1989	78/28928	0.153846	2.23754	2.97379	0.00679226	0.0484413	0.0406724	21672/52700/13361/20655/11757/53381/22166/18477/140742/211666/69227/109815	12	Prdx2/Txndc17/Dhfr/Sod1/Prdx3/Prdx4/Txn1/Prdx1/Sesn1/Mgst2/Selenot/Selenos
GO:0006790	sulfur compound metabolic process	37/1989	352/28928	0.105114	1.52877	2.71217	0.0068297	0.0486401	0.0408392	12846/270076/78920/56369/18537/13382/104184/71147/20655/433256/93840/70456/269378/14854/106564/79464/67870/665563/12041/67528/93683/110959/65106/74450/116914/108645/71832/11615/211389/56451/236539/66902/66812/100041585/73132/211666/11702	37	Comt/Gcdh/Dlst/Apip/Pcmt1/Dld/Blmh/Oxsm/Sod1/Acsl5/Vangl2/Mpc2/Ahcy/Gss/Ppcs/Lias/Enoph1/Mthfd2l/Bckdk/Nudt7/Glce/Nudt19/Arl6ip5/Pank2/Slc19a2/Mat2b/Csl/Ahcyl/Suox/Suclg1/Phgdh/Mtap/Ppcdc/Amd2/Slc25a16/Mgst2/Amd1
GO:1901136	carbohydrate derivative catabolic process	30/1989	271/28928	0.110701	1.61004	2.74159	0.00689603	0.0490438	0.0411782	105446/11486/66848/71207/15254/15366/19052/50773/72141/110074/56428/13010/269378/16418/74167/107569/232449/110119/103850/17766/319801/12183/11628/381101/66422/11615/333433/105787/19082/18950	30	Gmpr2/Ada/Fuca2/Nudt4/Hint1/Hmmr/Ppp2ca/Nt5c/Adpgk/Dut/Mtch2/Cst3/Ahcy/Eif6/Nudt9/Nt5c3/Dera/Mpi/Nt5m/Nudt1/Tigar/Bpgm/Aicda/Dnph1/Dctpp1/Ahcyl/Gpd1l/Prkaa1/Prkag1/Pnp
GO:0044774	mitotic DNA integrity checkpoint signaling	13/1989	88/28928	0.147727	2.14854	2.93204	0.00700767	0.0493118	0.0414032	12534/68067/27354/18392/19891/50883/17193/210766/234664/12649/66131/76843/66983	13	Cdk1/Mrnip/Nbn/Orc1/Rpa2/Chek2/Mbd4/Brcc3/Nae1/Chek1/Tipin/Dtl/Zfp830
GO:0009133	nucleoside diphosphate biosynthetic process	4/1989	12/28928	0.333333	4.848	3.62272	0.00705009	0.0493118	0.0414032	22247/21915/66588/56749	4	Umps/Dtymk/Cmpk1/Dhodh
GO:0015937	coenzyme A biosynthetic process	4/1989	12/28928	0.333333	4.848	3.62272	0.00705009	0.0493118	0.0414032	106564/74450/66812/73132	4	Ppcs/Pank2/Ppcdc/Slc25a16
GO:0019673	GDP-mannose metabolic process	4/1989	12/28928	0.333333	4.848	3.62272	0.00705009	0.0493118	0.0414032	110119/218138/331026/13480	4	Mpi/Gmds/Gmppb/Dpm1
GO:0042989	sequestering of actin monomers	4/1989	12/28928	0.333333	4.848	3.62272	0.00705009	0.0493118	0.0414032	18643/19230/23999/19241	4	Pfn1/Twf1/Twf2/Tmsb4x
GO:0046349	amino sugar biosynthetic process	4/1989	12/28928	0.333333	4.848	3.62272	0.00705009	0.0493118	0.0414032	227620/94181/54342/67311	4	Uap1l1/Nans/Gnpnat1/Nanp
GO:0051231	spindle elongation	4/1989	12/28928	0.333333	4.848	3.62272	0.00705009	0.0493118	0.0414032	16551/11799/20877/26934	4	Kif11/Birc5/Aurkb/Racgap1
GO:0051255	spindle midzone assembly	4/1989	12/28928	0.333333	4.848	3.62272	0.00705009	0.0493118	0.0414032	11799/20877/26934/17350	4	Birc5/Aurkb/Racgap1/Mlh1
GO:0061668	mitochondrial ribosome assembly	4/1989	12/28928	0.333333	4.848	3.62272	0.00705009	0.0493118	0.0414032	66410/75619/68017/71986	4	Mterf3/Fastkd2/Mrm2/Ddx28
GO:0062028	regulation of stress granule assembly	4/1989	12/28928	0.333333	4.848	3.62272	0.00705009	0.0493118	0.0414032	27041/23881/11793/105787	4	G3bp1/G3bp2/Atg5/Prkaa1
GO:1903441	protein localization to ciliary membrane	4/1989	12/28928	0.333333	4.848	3.62272	0.00705009	0.0493118	0.0414032	226422/68259/230500/100503572	4	Rab29/Ift80/Efcab7/Bbip1
GO:2000434	regulation of protein neddylation	4/1989	12/28928	0.333333	4.848	3.62272	0.00705009	0.0493118	0.0414032	114893/76863/66915/54339	4	Dcun1d1/Dcun1d5/Cops9/Tes3-ps
GO:1901874	negative regulation of post-translational protein modification	14/1989	98/28928	0.142857	2.07771	2.90384	0.0070837	0.0494789	0.0415435	72400/75826/209011/76857/15502/69216/56150/22185/11793/208518/213539/12070/268373/66915	14	Pinx1/Senp2/Sirt7/Spopl/Dnaja1/Svbp/Mad2l1/U2af2/Atg5/Cep78/Bag2/Bex3/Ppia/Cops9
GO:0016447	somatic recombination of immunoglobulin gene segments	11/1989	69/28928	0.15942	2.31861	2.97974	0.00715106	0.0498809	0.041881	70238/27354/66362/22256/67278/18970/17350/11628/73747/18861/113002583	11	Rnf168/Nbn/Exosc3/Ung/Pagr1a/Polb/Mlh1/Aicda/Shld1/Pms2/Shld3

## Sheet: Module_brown
ID	Description	GeneRatio	BgRatio	RichFactor	FoldEnrichment	zScore	pvalue	p.adjust	qvalue	geneID	Count	GeneSymbols
GO:0031647	regulation of protein stability	23/620	363/28928	0.0633609	2.9563	5.5509	4.44881e-06	0.0156287	0.0151822	21376/54197/16784/17246/22210/50789/67657/237107/72175/13636/66169/57816/22177/235323/76500/20437/68020/338467/66459/12578/18148/378702/664994	23	Tbrg1/Rnf5/Lamp2/Mdm2/Ube2b/Fbxl3/Rabl3/Gnl3l/Mfsd8/Efna1/Tomm7/Tesc/Tyrobp/Usp28/Ip6k2/Siah1a/Coa8/Morc3/Pyurf/Cdkn2a/Npm1/Serf2/Isoc2a
GO:0033108	mitochondrial respiratory chain complex assembly	11/620	105/28928	0.104762	4.88799	5.90667	1.61785e-05	0.0231856	0.0225232	66826/67130/229211/68472/76826/68020/66690/68185/93757/107197/100503890	11	Tafazzin/Ndufa6/Acad9/Tmem126b/Nubpl/Coa8/Tmem186/Coa4/Immp2l/Uqcc3/Pet100
GO:0006643	membrane lipid metabolic process	15/620	199/28928	0.0753769	3.51694	5.27269	2.81992e-05	0.0231856	0.0225232	18618/18010/67260/70750/56442/19012/54613/72175/66775/11886/13244/109232/20452/66459/54218	15	Pemt/Neu1/Cers4/Kdsr/Serinc1/Plpp1/St3gal6/Mfsd8/Hacd4/Asah1/Degs1/Sccpdh/St8sia4/Pyurf/B3galt4
GO:0097250	mitochondrial respirasome assembly	11/620	114/28928	0.0964912	4.50209	5.54461	3.51368e-05	0.0231856	0.0225232	66826/67130/20463/229211/68472/76826/68020/66690/68185/107197/100503890	11	Tafazzin/Ndufa6/Cox7a2l/Acad9/Tmem126b/Nubpl/Coa8/Tmem186/Coa4/Uqcc3/Pet100
GO:0031648	protein destabilization	8/620	59/28928	0.135593	6.32652	6.06103	3.60514e-05	0.0231856	0.0225232	54197/17246/50789/20437/12578/18148/378702/664994	8	Rnf5/Mdm2/Fbxl3/Siah1a/Cdkn2a/Npm1/Serf2/Isoc2a
GO:0002084	protein depalmitoylation	4/620	10/28928	0.4	18.6632	8.26759	3.95997e-05	0.0231856	0.0225232	19063/213012/226791/68904	4	Ppt1/Abhd10/Lyplal1/Abhd13
GO:0016054	organic acid catabolic process	16/620	249/28928	0.064257	2.99811	4.6863	0.000105065	0.0461366	0.0448185	13171/74114/14874/68631/50880/229211/69772/58810/67980/257635/66885/110842/320204/51798/11364/100039707	16	Dbt/Crot/Gstz1/Cryl1/Scly/Acad9/Bdh2/Akr1a1/Gnpda2/Sdsl/Acadsb/Etfa/Etfbkmt/Ech1/Acadm/Mthfsl
GO:0046395	carboxylic acid catabolic process	16/620	249/28928	0.064257	2.99811	4.6863	0.000105065	0.0461366	0.0448185	13171/74114/14874/68631/50880/229211/69772/58810/67980/257635/66885/110842/320204/51798/11364/100039707	16	Dbt/Crot/Gstz1/Cryl1/Scly/Acad9/Bdh2/Akr1a1/Gnpda2/Sdsl/Acadsb/Etfa/Etfbkmt/Ech1/Acadm/Mthfsl

## Sheet: Module_cyan
ID	Description	GeneRatio	BgRatio	RichFactor	FoldEnrichment	zScore	pvalue	p.adjust	qvalue	geneID	Count	GeneSymbols
GO:0038094	Fc-gamma receptor signaling pathway	5/199	12/28928	0.416667	60.5695	17.1776	1.11564e-08	2.67419e-05	2.3452e-05	56619/17474/14127/246256/14131	5	Clec4e/Clec4d/Fcer1g/Fcgr4/Fcgr3
GO:0002768	immune response-regulating cell surface receptor signaling pathway	14/199	320/28928	0.04375	6.3598	8.02413	5.41534e-08	6.49028e-05	5.6918e-05	56480/56620/19264/56619/17474/12229/240354/217303/56743/226421/14127/246256/14131/72699	14	Tbk1/Clec4n/Ptprc/Clec4e/Clec4d/Btk/Malt1/Cd300a/Lat2/Rab7b/Fcer1g/Fcgr4/Fcgr3/Lime1
GO:0038093	Fc receptor signaling pathway	5/199	19/28928	0.263158	38.2544	13.5194	1.57502e-07	0.000125844	0.000110362	56619/17474/14127/246256/14131	5	Clec4e/Clec4d/Fcer1g/Fcgr4/Fcgr3
GO:0042119	neutrophil activation	5/199	44/28928	0.113636	16.519	8.5739	1.27929e-05	0.00691456	0.00606389	20912/16168/217303/14127/246256	5	Stxbp3/Il15/Cd300a/Fcer1g/Fcgr4
GO:0002524	hypersensitivity	4/199	22/28928	0.181818	26.4303	9.93087	1.44234e-05	0.00691456	0.00606389	12229/14127/246256/14131	4	Btk/Fcer1g/Fcgr4/Fcgr3
GO:0002366	leukocyte activation involved in immune response	11/199	339/28928	0.0324484	4.71692	5.7293	2.52295e-05	0.00856291	0.00750944	19264/20912/75725/56619/17474/12229/240354/217303/56743/14127/246256	11	Ptprc/Stxbp3/Phf14/Clec4e/Clec4d/Btk/Malt1/Cd300a/Lat2/Fcer1g/Fcgr4
GO:0002263	cell activation involved in immune response	11/199	343/28928	0.03207	4.66191	5.67811	2.80841e-05	0.00856291	0.00750944	19264/20912/75725/56619/17474/12229/240354/217303/56743/14127/246256	11	Ptprc/Stxbp3/Phf14/Clec4e/Clec4d/Btk/Malt1/Cd300a/Lat2/Fcer1g/Fcgr4
GO:0002444	myeloid leukocyte mediated immunity	7/199	129/28928	0.0542636	7.88812	6.52567	3.229e-05	0.00856291	0.00750944	20912/12229/217303/56743/14127/246256/14131	7	Stxbp3/Btk/Cd300a/Lat2/Fcer1g/Fcgr4/Fcgr3
GO:0036230	granulocyte activation	5/199	54/28928	0.0925926	13.4599	7.62738	3.52345e-05	0.00856291	0.00750944	20912/16168/217303/14127/246256	5	Stxbp3/Il15/Cd300a/Fcer1g/Fcgr4
GO:0016068	type I hypersensitivity	3/199	10/28928	0.3	43.6101	11.2162	3.71348e-05	0.00856291	0.00750944	12229/14127/14131	3	Btk/Fcer1g/Fcgr3
GO:0050853	B cell receptor signaling pathway	5/199	56/28928	0.0892857	12.9792	7.46794	4.20866e-05	0.00856291	0.00750944	19264/12229/217303/56743/72699	5	Ptprc/Btk/Cd300a/Lat2/Lime1
GO:0043299	leukocyte degranulation	6/199	92/28928	0.0652174	9.48045	6.78052	4.28681e-05	0.00856291	0.00750944	20912/12229/217303/56743/14127/246256	6	Stxbp3/Btk/Cd300a/Lat2/Fcer1g/Fcgr4
GO:0002429	immune response-activating cell surface receptor signaling pathway	10/199	302/28928	0.0331126	4.81347	5.54449	4.98831e-05	0.00869793	0.00762785	56480/56620/19264/12229/240354/217303/56743/226421/14127/72699	10	Tbk1/Clec4n/Ptprc/Btk/Malt1/Cd300a/Lat2/Rab7b/Fcer1g/Lime1
GO:0042590	antigen processing and presentation of exogenous peptide antigen via MHC class I	3/199	11/28928	0.272727	39.6455	10.6693	5.08014e-05	0.00869793	0.00762785	17476/14127/14131	3	Mpeg1/Fcer1g/Fcgr3
GO:0001794	type IIa hypersensitivity	3/199	12/28928	0.25	36.3417	10.1912	6.73918e-05	0.0100961	0.00885404	14127/246256/14131	3	Fcer1g/Fcgr4/Fcgr3
GO:0002445	type II hypersensitivity	3/199	12/28928	0.25	36.3417	10.1912	6.73918e-05	0.0100961	0.00885404	14127/246256/14131	3	Fcer1g/Fcgr4/Fcgr3
GO:0097529	myeloid leukocyte migration	9/199	256/28928	0.0351562	5.11055	5.49806	7.54695e-05	0.0106412	0.00933205	68279/19141/12913/12182/18438/12527/217303/14127/14131	9	Mcoln2/Lgmn/Creb3/Bst1/P2rx4/Cd9/Cd300a/Fcer1g/Fcgr3
GO:0002478	antigen processing and presentation of exogenous peptide antigen	4/199	34/28928	0.117647	17.102	7.81867	8.57225e-05	0.0109951	0.00964245	19141/17476/14127/14131	4	Lgmn/Mpeg1/Fcer1g/Fcgr3
GO:0016236	macroautophagy	10/199	323/28928	0.0309598	4.50052	5.2654	8.71539e-05	0.0109951	0.00964245	11781/56480/66270/19328/50873/77040/244962/100504663/67727/667214	10	Ap4m1/Tbk1/Retreg1/Rab12/Prkn/Atg16l1/Snx14/Atg14/Stx17/9930111J21Rik1
GO:0015844	monoamine transport	6/199	107/28928	0.0560748	8.15141	6.16804	9.97674e-05	0.0119571	0.0104861	50873/217303/27062/14127/14131/18693	6	Prkn/Cd300a/Cadps/Fcer1g/Fcgr3/Pick1
GO:0006887	exocytosis	11/199	399/28928	0.0275689	4.00761	5.0348	0.000108756	0.0120259	0.0105464	19328/50873/20912/12229/217303/56743/20908/27062/14127/246256/67727	11	Rab12/Prkn/Stxbp3/Btk/Cd300a/Lat2/Stx3/Cadps/Fcer1g/Fcgr4/Stx17
GO:0002885	positive regulation of hypersensitivity	3/199	14/28928	0.214286	31.15	9.39108	0.000110376	0.0120259	0.0105464	12229/14127/14131	3	Btk/Fcer1g/Fcgr3
GO:0140029	exocytic process	6/199	112/28928	0.0535714	7.78751	5.98991	0.000128374	0.0133373	0.0116965	20912/12229/217303/20908/27062/14127	6	Stxbp3/Btk/Cd300a/Stx3/Cadps/Fcer1g
GO:0002438	acute inflammatory response to antigenic stimulus	4/199	38/28928	0.105263	15.3018	7.34219	0.00013354	0.0133373	0.0116965	12229/14127/246256/14131	4	Btk/Fcer1g/Fcgr4/Fcgr3
GO:0002274	myeloid leukocyte activation	9/199	279/28928	0.0322581	4.68925	5.15352	0.00014472	0.0138757	0.0121686	20912/17474/12229/16168/217303/56743/14127/246256/14131	9	Stxbp3/Clec4d/Btk/Il15/Cd300a/Lat2/Fcer1g/Fcgr4/Fcgr3
GO:0002866	positive regulation of acute inflammatory response to antigenic stimulus	3/199	16/28928	0.1875	27.2563	8.74323	0.000168093	0.0154969	0.0135904	12229/14127/14131	3	Btk/Fcer1g/Fcgr3
GO:0019884	antigen processing and presentation of exogenous antigen	4/199	41/28928	0.097561	14.1821	7.02982	0.000180282	0.016005	0.014036	19141/17476/14127/14131	4	Lgmn/Mpeg1/Fcer1g/Fcgr3
GO:0009620	response to fungus	5/199	77/28928	0.0649351	9.4394	6.17156	0.000193708	0.0160421	0.0140685	56620/56619/17474/12229/240354	5	Clec4n/Clec4e/Clec4d/Btk/Malt1
GO:0051656	establishment of organelle localization	12/199	500/28928	0.024	3.4888	4.67219	0.000194085	0.0160421	0.0140685	67091/78232/52023/50873/20912/12229/60409/217303/77053/56743/27062/14127	12	Trappc6a/Trappc6b/Pibf1/Prkn/Stxbp3/Btk/Trappc4/Cd300a/Sun1/Lat2/Cadps/Fcer1g
GO:0048193	Golgi vesicle transport	9/199	293/28928	0.0307167	4.46519	4.9617	0.000208426	0.0165642	0.0145264	67091/11781/78232/27277/67542/60409/19352/226421/67727	9	Trappc6a/Ap4m1/Trappc6b/Golga5/Cog6/Trappc4/Rabggtb/Rab7b/Stx17
GO:0050764	regulation of phagocytosis	6/199	123/28928	0.0487805	7.09107	5.63417	0.000214222	0.0165642	0.0145264	19264/12229/16168/217303/14127/14131	6	Ptprc/Btk/Il15/Cd300a/Fcer1g/Fcgr3
GO:0002883	regulation of hypersensitivity	3/199	18/28928	0.166667	24.2278	8.20424	0.000242464	0.018162	0.0159276	12229/14127/14131	3	Btk/Fcer1g/Fcgr3
GO:0007033	vacuole organization	8/199	239/28928	0.0334728	4.86584	4.99462	0.000264071	0.0191811	0.0168214	11781/74008/77040/26889/100504663/226421/67727/667214	8	Ap4m1/Arsg/Atg16l1/Cln8/Atg14/Rab7b/Stx17/9930111J21Rik1
GO:0006909	phagocytosis	8/199	241/28928	0.033195	4.82546	4.96326	0.000279289	0.019619	0.0172054	19264/17970/12229/16168/217303/226421/14127/14131	8	Ptprc/Ncf2/Btk/Il15/Cd300a/Rab7b/Fcer1g/Fcgr3
GO:0001820	serotonin secretion	3/199	19/28928	0.157895	22.9527	7.96646	0.000286469	0.019619	0.0172054	217303/14127/14131	3	Cd300a/Fcer1g/Fcgr3
GO:0007041	lysosomal transport	6/199	133/28928	0.0451128	6.5579	5.34683	0.000326611	0.0217469	0.0190714	11781/19328/50873/52120/100504663/226421	6	Ap4m1/Rab12/Prkn/Hgsnat/Atg14/Rab7b
GO:0045576	mast cell activation	5/199	90/28928	0.0555556	8.07594	5.59552	0.000400921	0.0259732	0.0227778	12229/217303/56743/14127/14131	5	Btk/Cd300a/Lat2/Fcer1g/Fcgr3
GO:0050766	positive regulation of phagocytosis	5/199	91/28928	0.0549451	7.98719	5.55605	0.000421888	0.0262154	0.0229902	19264/12229/16168/14127/14131	5	Ptprc/Btk/Il15/Fcer1g/Fcgr3
GO:0002863	positive regulation of inflammatory response to antigenic stimulus	3/199	22/28928	0.136364	19.8228	7.35053	0.000448407	0.0262154	0.0229902	12229/14127/14131	3	Btk/Fcer1g/Fcgr3
GO:0061760	antifungal innate immune response	3/199	22/28928	0.136364	19.8228	7.35053	0.000448407	0.0262154	0.0229902	56620/56619/17474	3	Clec4n/Clec4e/Clec4d
GO:1902916	positive regulation of protein polyubiquitination	3/199	22/28928	0.136364	19.8228	7.35053	0.000448407	0.0262154	0.0229902	50873/11798/57438	3	Prkn/Xiap/Marchf7
GO:0045055	regulated exocytosis	8/199	266/28928	0.0300752	4.37193	4.59817	0.000537925	0.0306846	0.0269096	20912/12229/217303/56743/20908/27062/14127/246256	8	Stxbp3/Btk/Cd300a/Lat2/Stx3/Cadps/Fcer1g/Fcgr4
GO:0002714	positive regulation of B cell mediated immunity	4/199	55/28928	0.0727273	10.5721	5.91374	0.000563255	0.0306846	0.0269096	19264/12229/14127/14131	4	Ptprc/Btk/Fcer1g/Fcgr3
GO:0002891	positive regulation of immunoglobulin mediated immune response	4/199	55/28928	0.0727273	10.5721	5.91374	0.000563255	0.0306846	0.0269096	19264/12229/14127/14131	4	Ptprc/Btk/Fcer1g/Fcgr3
GO:0032943	mononuclear cell proliferation	9/199	343/28928	0.0262391	3.81429	4.3638	0.000653881	0.032939	0.0288866	56480/19264/57438/12182/12229/16168/240354/217303/16988	9	Tbk1/Ptprc/Marchf7/Bst1/Btk/Il15/Malt1/Cd300a/Lst1
GO:0002864	regulation of acute inflammatory response to antigenic stimulus	3/199	25/28928	0.12	17.444	6.8458	0.000659604	0.032939	0.0288866	12229/14127/14131	3	Btk/Fcer1g/Fcgr3
GO:0051457	maintenance of protein location in nucleus	3/199	25/28928	0.12	17.444	6.8458	0.000659604	0.032939	0.0288866	63856/102774/77053	3	Taf8/Bbs4/Sun1
GO:2000010	positive regulation of protein localization to cell surface	3/199	25/28928	0.12	17.444	6.8458	0.000659604	0.032939	0.0288866	15516/20908/14127	3	Hsp90ab1/Stx3/Fcer1g
GO:0043303	mast cell degranulation	4/199	61/28928	0.0655738	9.53225	5.55195	0.000834629	0.0408287	0.0358057	12229/217303/56743/14127	4	Btk/Cd300a/Lat2/Fcer1g
GO:0002448	mast cell mediated immunity	4/199	63/28928	0.0634921	9.22964	5.44231	0.000942549	0.0451858	0.0396268	12229/217303/56743/14127	4	Btk/Cd300a/Lat2/Fcer1g
GO:0002279	mast cell activation involved in immune response	4/199	65/28928	0.0615385	8.94565	5.33745	0.00105993	0.0498166	0.0436879	12229/217303/56743/14127	4	Btk/Cd300a/Lat2/Fcer1g

## Sheet: Module_green
ID	Description	GeneRatio	BgRatio	RichFactor	FoldEnrichment	zScore	pvalue	p.adjust	qvalue	geneID	Count	GeneSymbols
GO:0044282	small molecule catabolic process	31/598	376/28928	0.0824468	3.98833	8.4739	8.36738e-11	3.07417e-07	2.66611e-07	170789/52665/18634/72129/14635/78038/13885/67041/14651/66514/14933/93747/13167/16922/76654/72039/20280/15356/57320/11409/58875/12036/12040/113868/243382/227095/338350/67885/13808/66387/57028	31	Acot8/Echdc1/Pex7/Pex13/Galk1/Mccc2/Esd/Oxct1/Hagh/Asrgl1/Gk/Echs1/Dbi/Phyh/Upp2/Mccc1/Scp2/Hmgcl/Park7/Acads/Hibadh/Bcat2/Bckdhb/Acaa1a/Ppm1k/Hibch/Acad12/Mtln/Eno3/Nudt8/Pdxp
GO:0140053	mitochondrial gene expression	20/598	168/28928	0.119048	5.75888	8.9876	3.51024e-10	6.44832e-07	5.59237e-07	64658/75398/76784/71701/211253/27393/94067/64384/69163/66971/75593/56284/52443/67773/224481/83485/208595/69527/66077/65111	20	Mrps25/Mrpl32/Mtif2/Pnpt1/Mtrf1/Mrpl39/Mrpl43/Sirt3/Mrpl44/Cdk5rap1/Malsu1/Mrpl19/Mrpl48/Kat8/Tfb1m/Ngrn/Mterf1b/Mrps9/Aurkaip1/Dap3
GO:0032509	endosome transport via multivesicular body sorting pathway	10/598	32/28928	0.3125	15.1171	11.6086	5.66587e-10	6.9388e-07	6.01775e-07	234852/68942/66201/208092/76959/71817/73711/68953/66700/66914	10	Chmp1a/Chmp2b/Vta1/Chmp6/Chmp5/Tmem50a/Mvb12a/Chmp2a/Chmp3/Vps28
GO:0019646	aerobic electron transport chain	13/598	66/28928	0.19697	9.52833	10.0775	8.29923e-10	7.62284e-07	6.61099e-07	68349/12867/227197/69702/57320/67003/67914/17995/215951/12861/22272/66052/12865	13	Ndufs3/Cox7c/Ndufs1/Ndufaf1/Park7/Uqcrc2/Coq9/Ndufv1/Afg1l/Cox6a1/Uqcrq/Sdhc/Cox7a1
GO:0045324	late endosome to vacuole transport	9/598	27/28928	0.333333	16.1249	11.4234	2.18358e-09	1.18359e-06	1.02648e-06	234852/68942/66201/208092/76959/71817/68953/66700/66914	9	Chmp1a/Chmp2b/Vta1/Chmp6/Chmp5/Tmem50a/Chmp2a/Chmp3/Vps28
GO:0009060	aerobic respiration	21/598	206/28928	0.101942	4.93139	8.22719	2.25255e-09	1.18359e-06	1.02648e-06	15929/68349/12867/68263/17993/64384/227197/69702/57320/67003/67914/67184/17995/215951/68073/12861/22272/66052/66128/20917/12865	21	Idh3g/Ndufs3/Cox7c/Pdhb/Ndufs4/Sirt3/Ndufs1/Ndufaf1/Park7/Uqcrc2/Coq9/Ndufa13/Ndufv1/Afg1l/Atpsckmt/Cox6a1/Uqcrq/Sdhc/Mrps36/Suclg2/Cox7a1
GO:0071985	multivesicular body sorting pathway	10/598	37/28928	0.27027	13.0742	10.6772	2.78759e-09	1.18359e-06	1.02648e-06	234852/68942/66201/208092/76959/71817/73711/68953/66700/66914	10	Chmp1a/Chmp2b/Vta1/Chmp6/Chmp5/Tmem50a/Mvb12a/Chmp2a/Chmp3/Vps28
GO:0045333	cellular respiration	24/598	271/28928	0.0885609	4.2841	7.89158	2.81104e-09	1.18359e-06	1.02648e-06	15929/68349/12867/75530/71701/68263/17993/64384/227197/69702/57320/67003/67914/67184/17995/215951/68073/12861/22272/67885/66052/66128/20917/12865	24	Idh3g/Ndufs3/Cox7c/Lyrm7/Pnpt1/Pdhb/Ndufs4/Sirt3/Ndufs1/Ndufaf1/Park7/Uqcrc2/Coq9/Ndufa13/Ndufv1/Afg1l/Atpsckmt/Cox6a1/Uqcrq/Mtln/Sdhc/Mrps36/Suclg2/Cox7a1
GO:0008333	endosome to lysosome transport	13/598	73/28928	0.178082	8.61465	9.46411	3.0677e-09	1.18359e-06	1.02648e-06	234852/68942/22088/53331/55943/208092/74718/76959/14339/73711/68953/54122/66700	13	Chmp1a/Chmp2b/Tsg101/Stx7/Stx8/Chmp6/Snx16/Chmp5/Aktip/Mvb12a/Chmp2a/Uevld/Chmp3
GO:0046755	viral budding	8/598	20/28928	0.4	19.3498	11.9266	3.22152e-09	1.18359e-06	1.02648e-06	234852/68942/22088/208092/76959/73711/68953/66700	8	Chmp1a/Chmp2b/Tsg101/Chmp6/Chmp5/Mvb12a/Chmp2a/Chmp3
GO:0009083	branched-chain amino acid catabolic process	8/598	22/28928	0.363636	17.5908	11.31	7.88455e-09	2.63344e-06	2.28388e-06	78038/72039/15356/58875/12036/12040/243382/227095	8	Mccc2/Mccc1/Hmgcl/Hibadh/Bcat2/Bckdhb/Ppm1k/Hibch
GO:0042775	mitochondrial ATP synthesis coupled electron transport	13/598	81/28928	0.160494	7.76382	8.85652	1.14774e-08	3.41908e-06	2.96523e-06	68349/12867/227197/69702/57320/67003/67914/17995/215951/12861/22272/66052/12865	13	Ndufs3/Cox7c/Ndufs1/Ndufaf1/Park7/Uqcrc2/Coq9/Ndufv1/Afg1l/Cox6a1/Uqcrq/Sdhc/Cox7a1
GO:0016054	organic acid catabolic process	22/598	249/28928	0.0883534	4.27406	7.53847	1.34084e-08	3.41908e-06	2.96523e-06	170789/52665/18634/72129/78038/66514/93747/13167/16922/72039/20280/15356/11409/58875/12036/12040/113868/243382/227095/338350/67885/66387	22	Acot8/Echdc1/Pex7/Pex13/Mccc2/Asrgl1/Echs1/Dbi/Phyh/Mccc1/Scp2/Hmgcl/Acads/Hibadh/Bcat2/Bckdhb/Acaa1a/Ppm1k/Hibch/Acad12/Mtln/Nudt8
GO:0046395	carboxylic acid catabolic process	22/598	249/28928	0.0883534	4.27406	7.53847	1.34084e-08	3.41908e-06	2.96523e-06	170789/52665/18634/72129/78038/66514/93747/13167/16922/72039/20280/15356/11409/58875/12036/12040/113868/243382/227095/338350/67885/66387	22	Acot8/Echdc1/Pex7/Pex13/Mccc2/Asrgl1/Echs1/Dbi/Phyh/Mccc1/Scp2/Hmgcl/Acads/Hibadh/Bcat2/Bckdhb/Acaa1a/Ppm1k/Hibch/Acad12/Mtln/Nudt8
GO:0039702	viral budding via host ESCRT complex	7/598	16/28928	0.4375	21.1639	11.7213	1.51589e-08	3.41908e-06	2.96523e-06	234852/68942/22088/208092/76959/68953/66700	7	Chmp1a/Chmp2b/Tsg101/Chmp6/Chmp5/Chmp2a/Chmp3
GO:0042773	ATP synthesis coupled electron transport	13/598	83/28928	0.156627	7.57674	8.71753	1.5574e-08	3.41908e-06	2.96523e-06	68349/12867/227197/69702/57320/67003/67914/17995/215951/12861/22272/66052/12865	13	Ndufs3/Cox7c/Ndufs1/Ndufaf1/Park7/Uqcrc2/Coq9/Ndufv1/Afg1l/Cox6a1/Uqcrq/Sdhc/Cox7a1
GO:0007034	vacuolar transport	18/598	169/28928	0.106509	5.15232	7.8655	1.58205e-08	3.41908e-06	2.96523e-06	234852/68942/22785/22088/66201/53331/55943/208092/74718/76959/71817/14339/65114/73711/68953/54122/66700/66914	18	Chmp1a/Chmp2b/Slc30a4/Tsg101/Vta1/Stx7/Stx8/Chmp6/Snx16/Chmp5/Tmem50a/Aktip/Vps35/Mvb12a/Chmp2a/Uevld/Chmp3/Vps28
GO:0032510	endosome to lysosome transport via multivesicular body sorting pathway	7/598	17/28928	0.411765	19.9189	11.3362	2.53104e-08	5.16613e-06	4.48038e-06	234852/68942/208092/76959/73711/68953/66700	7	Chmp1a/Chmp2b/Chmp6/Chmp5/Mvb12a/Chmp2a/Chmp3
GO:0016197	endosomal transport	23/598	284/28928	0.0809859	3.91766	7.17887	3.21903e-08	5.63309e-06	4.88536e-06	234852/68942/66201/53331/67282/55943/13185/208092/74718/76959/71817/22319/66508/14339/65114/73711/68953/78670/76688/17846/66700/56382/66914	23	Chmp1a/Chmp2b/Vta1/Stx7/Washc3/Stx8/Vps26c/Chmp6/Snx16/Chmp5/Tmem50a/Vamp3/Lamtor1/Aktip/Vps35/Mvb12a/Chmp2a/Plekhj1/Arfrp1/Commd1/Chmp3/Rab9/Vps28
GO:0051469	vesicle fusion with vacuole	6/598	11/28928	0.545455	26.3861	12.2348	3.21979e-08	5.63309e-06	4.88536e-06	234852/68942/208092/76959/68953/66700	6	Chmp1a/Chmp2b/Chmp6/Chmp5/Chmp2a/Chmp3
GO:0061763	multivesicular body-lysosome fusion	6/598	11/28928	0.545455	26.3861	12.2348	3.21979e-08	5.63309e-06	4.88536e-06	234852/68942/208092/76959/68953/66700	6	Chmp1a/Chmp2b/Chmp6/Chmp5/Chmp2a/Chmp3
GO:0009081	branched-chain amino acid metabolic process	8/598	26/28928	0.307692	14.8845	10.2904	3.58102e-08	5.98031e-06	5.18649e-06	78038/72039/15356/58875/12036/12040/243382/227095	8	Mccc2/Mccc1/Hmgcl/Hibadh/Bcat2/Bckdhb/Ppm1k/Hibch
GO:0097576	vacuole fusion	6/598	12/28928	0.5	24.1873	11.6721	6.32679e-08	1.01064e-05	8.76485e-06	234852/68942/208092/76959/68953/66700	6	Chmp1a/Chmp2b/Chmp6/Chmp5/Chmp2a/Chmp3
GO:0032543	mitochondrial translation	15/598	129/28928	0.116279	5.62495	7.64878	7.72767e-08	1.18298e-05	1.02595e-05	64658/75398/76784/211253/27393/94067/69163/66971/75593/56284/52443/83485/69527/66077/65111	15	Mrps25/Mrpl32/Mtif2/Mtrf1/Mrpl39/Mrpl43/Mrpl44/Cdk5rap1/Malsu1/Mrpl19/Mrpl48/Ngrn/Mrps9/Aurkaip1/Dap3
GO:0019068	virion assembly	8/598	29/28928	0.275862	13.3447	9.66312	9.31482e-08	1.36891e-05	1.1872e-05	234852/68942/22088/208092/76959/73711/68953/66700	8	Chmp1a/Chmp2b/Tsg101/Chmp6/Chmp5/Mvb12a/Chmp2a/Chmp3
GO:0046761	viral budding from plasma membrane	6/598	13/28928	0.461538	22.3267	11.1741	1.1544e-07	1.58232e-05	1.37228e-05	234852/68942/208092/76959/68953/66700	6	Chmp1a/Chmp2b/Chmp6/Chmp5/Chmp2a/Chmp3
GO:0007041	lysosomal transport	15/598	133/28928	0.112782	5.45578	7.4829	1.16283e-07	1.58232e-05	1.37228e-05	234852/68942/22785/22088/53331/55943/208092/74718/76959/14339/65114/73711/68953/54122/66700	15	Chmp1a/Chmp2b/Slc30a4/Tsg101/Stx7/Stx8/Chmp6/Snx16/Chmp5/Aktip/Vps35/Mvb12a/Chmp2a/Uevld/Chmp3
GO:0015980	energy derivation by oxidation of organic compounds	26/598	380/28928	0.0684211	3.30984	6.58514	1.24486e-07	1.63343e-05	1.41661e-05	15929/68349/12867/75530/71701/68263/17993/67841/64384/227197/69702/57320/67003/67914/67184/17995/215951/68073/19045/12861/22272/67885/66052/66128/20917/12865	26	Idh3g/Ndufs3/Cox7c/Lyrm7/Pnpt1/Pdhb/Ndufs4/Atg3/Sirt3/Ndufs1/Ndufaf1/Park7/Uqcrc2/Coq9/Ndufa13/Ndufv1/Afg1l/Atpsckmt/Ppp1ca/Cox6a1/Uqcrq/Mtln/Sdhc/Mrps36/Suclg2/Cox7a1
GO:0006119	oxidative phosphorylation	16/598	154/28928	0.103896	5.02593	7.27789	1.40041e-07	1.77417e-05	1.53867e-05	68349/12867/17993/227197/69702/57320/67003/67914/67184/17995/215951/68073/12861/22272/66052/12865	16	Ndufs3/Cox7c/Ndufs4/Ndufs1/Ndufaf1/Park7/Uqcrc2/Coq9/Ndufa13/Ndufv1/Afg1l/Atpsckmt/Cox6a1/Uqcrq/Sdhc/Cox7a1
GO:0022904	respiratory electron transport chain	14/598	118/28928	0.118644	5.73936	7.49493	1.6245e-07	1.95641e-05	1.69672e-05	68349/12867/17993/227197/69702/57320/67003/67914/17995/215951/12861/22272/66052/12865	14	Ndufs3/Cox7c/Ndufs4/Ndufs1/Ndufaf1/Park7/Uqcrc2/Coq9/Ndufv1/Afg1l/Cox6a1/Uqcrq/Sdhc/Cox7a1
GO:0043162	ubiquitin-dependent protein catabolic process via the multivesicular body sorting pathway	8/598	31/28928	0.258065	12.4838	9.29432	1.65076e-07	1.95641e-05	1.69672e-05	234852/68942/22088/208092/76959/68953/66700/66914	8	Chmp1a/Chmp2b/Tsg101/Chmp6/Chmp5/Chmp2a/Chmp3/Vps28
GO:1901293	nucleoside phosphate biosynthetic process	23/598	312/28928	0.0737179	3.56607	6.62096	1.77867e-07	2.04213e-05	1.77106e-05	68349/14923/69802/59027/68263/17993/55951/17850/56520/227197/171567/76654/24060/66401/66454/269614/50790/67184/17995/68073/109785/66052/331487	23	Ndufs3/Guk1/Cox11/Nampt/Pdhb/Ndufs4/Mpc1/Mmut/Nme4/Ndufs1/Nme7/Upp2/Slc35a1/Nudt2/Nmnat1/Pank4/Acsl4/Ndufa13/Ndufv1/Atpsckmt/Pgm3/Sdhc/Uprt
GO:0046753	non-lytic viral release	6/598	14/28928	0.428571	20.732	10.729	1.98485e-07	2.19213e-05	1.90115e-05	234852/68942/208092/76959/68953/66700	6	Chmp1a/Chmp2b/Chmp6/Chmp5/Chmp2a/Chmp3
GO:1902774	late endosome to lysosome transport	7/598	22/28928	0.318182	15.3919	9.81104	2.02865e-07	2.19213e-05	1.90115e-05	234852/68942/208092/76959/65114/68953/66700	7	Chmp1a/Chmp2b/Chmp6/Chmp5/Vps35/Chmp2a/Chmp3
GO:0090148	membrane fission	8/598	32/28928	0.25	12.0936	9.12241	2.16128e-07	2.26873e-05	1.96758e-05	234852/68942/208092/76959/68953/66700/107371/105504	8	Chmp1a/Chmp2b/Chmp6/Chmp5/Chmp2a/Chmp3/Exoc6/Exoc5
GO:0048193	Golgi vesicle transport	22/598	293/28928	0.0750853	3.63222	6.5794	2.39575e-07	2.44499e-05	2.12045e-05	67023/59005/14694/11844/18570/11843/224630/56350/67898/22319/72772/192292/74277/67397/76332/66111/74205/76688/17846/107371/106572/105504	22	Use1/Trappc2l/Rack1/Arf5/Pdcd6/Arf4/Bnip1/Arl3/Pef1/Vamp3/Rint1/Nrbp1/Chic2/Erp29/Cog2/Tmed3/Acsl3/Arfrp1/Commd1/Exoc6/Rab31/Exoc5
GO:0036258	multivesicular body assembly	6/598	15/28928	0.4	19.3498	10.3279	3.2502e-07	3.22736e-05	2.79896e-05	234852/68942/208092/76959/68953/66700	6	Chmp1a/Chmp2b/Chmp6/Chmp5/Chmp2a/Chmp3
GO:0007032	endosome organization	11/598	74/28928	0.148649	7.19082	7.74711	3.45809e-07	3.34343e-05	2.89962e-05	234852/68942/19345/53331/208092/76959/66508/14339/68953/78670/66700	11	Chmp1a/Chmp2b/Rab5c/Stx7/Chmp6/Chmp5/Lamtor1/Aktip/Chmp2a/Plekhj1/Chmp3
GO:0032386	regulation of intracellular transport	22/598	301/28928	0.0730897	3.53568	6.42495	3.79993e-07	3.57972e-05	3.10455e-05	67023/66061/59040/17762/116891/26419/15183/56426/20280/57320/12568/72772/52163/65114/68865/56320/18247/17846/17755/66700/52668/72727	22	Use1/Dynlt2b/Rhot1/Mapt/Derl2/Mapk8/Hdac3/Pdcd10/Scp2/Park7/Cdk5/Rint1/Camk1/Vps35/Arv1/Dbn1/Oaz2/Commd1/Map1b/Chmp3/Ifi27/B3gat3
GO:0022900	electron transport chain	14/598	127/28928	0.110236	5.33263	7.10933	4.06821e-07	3.73665e-05	3.24065e-05	68349/12867/17993/227197/69702/57320/67003/67914/17995/215951/12861/22272/66052/12865	14	Ndufs3/Cox7c/Ndufs4/Ndufs1/Ndufaf1/Park7/Uqcrc2/Coq9/Ndufv1/Afg1l/Cox6a1/Uqcrq/Sdhc/Cox7a1
GO:0070585	protein localization to mitochondrion	13/598	109/28928	0.119266	5.76945	7.24804	4.2176e-07	3.77938e-05	3.27771e-05	69754/17762/28185/67105/11632/75734/73078/75387/21855/69934/100038882/67184/12257	13	Fbxo7/Mapt/Tomm70a/Timm21/Aip/Mff/Pmpcb/Sirt4/Timm17b/Trmt10b/Isg15/Ndufa13/Tspo
GO:0036257	multivesicular body organization	6/598	16/28928	0.375	18.1405	9.96375	5.10937e-07	4.35635e-05	3.77809e-05	234852/68942/208092/76959/68953/66700	6	Chmp1a/Chmp2b/Chmp6/Chmp5/Chmp2a/Chmp3
GO:0097212	lysosomal membrane organization	6/598	16/28928	0.375	18.1405	9.96375	5.10937e-07	4.35635e-05	3.77809e-05	234852/68942/208092/76959/68953/66700	6	Chmp1a/Chmp2b/Chmp6/Chmp5/Chmp2a/Chmp3
GO:0009062	fatty acid catabolic process	13/598	111/28928	0.117117	5.66549	7.15506	5.21718e-07	4.35635e-05	3.77809e-05	170789/52665/18634/72129/93747/13167/16922/20280/11409/113868/338350/67885/66387	13	Acot8/Echdc1/Pex7/Pex13/Echs1/Dbi/Phyh/Scp2/Acads/Acaa1a/Acad12/Mtln/Nudt8
GO:0016050	vesicle organization	25/598	385/28928	0.0649351	3.14121	6.14495	5.75387e-07	4.69771e-05	4.07414e-05	234852/66144/68942/22088/59005/20528/19345/53331/55943/18570/66335/208092/12807/76959/67898/22319/66508/14339/108664/68953/78670/17828/66290/66700/18783	25	Chmp1a/Atp6v1f/Chmp2b/Tsg101/Trappc2l/Slc2a4/Rab5c/Stx7/Stx8/Pdcd6/Atp6v1c1/Chmp6/Hps3/Chmp5/Pef1/Vamp3/Lamtor1/Aktip/Atp6v1h/Chmp2a/Plekhj1/Bloc1s5/Atp6v1g1/Chmp3/Pla2g4a
GO:0019076	viral release from host cell	7/598	26/28928	0.269231	13.0239	8.91144	7.28216e-07	5.69248e-05	4.93686e-05	234852/68942/22088/208092/76959/68953/66700	7	Chmp1a/Chmp2b/Tsg101/Chmp6/Chmp5/Chmp2a/Chmp3
GO:0035891	exit from host cell	7/598	26/28928	0.269231	13.0239	8.91144	7.28216e-07	5.69248e-05	4.93686e-05	234852/68942/22088/208092/76959/68953/66700	7	Chmp1a/Chmp2b/Tsg101/Chmp6/Chmp5/Chmp2a/Chmp3
GO:0006893	Golgi to plasma membrane transport	10/598	65/28928	0.153846	7.44224	7.55444	8.52096e-07	6.52208e-05	5.65635e-05	14694/56350/22319/74277/74205/76688/17846/107371/106572/105504	10	Rack1/Arl3/Vamp3/Chic2/Acsl3/Arfrp1/Commd1/Exoc6/Rab31/Exoc5
GO:0072655	establishment of protein localization to mitochondrion	12/598	99/28928	0.121212	5.86359	7.04269	9.82816e-07	7.36911e-05	6.39094e-05	69754/17762/28185/67105/11632/75734/73078/75387/21855/69934/67184/12257	12	Fbxo7/Mapt/Tomm70a/Timm21/Aip/Mff/Pmpcb/Sirt4/Timm17b/Trmt10b/Ndufa13/Tspo
GO:0072522	purine-containing compound biosynthetic process	19/598	252/28928	0.0753968	3.64729	6.13227	1.4796e-06	0.000108721	9.42896e-05	68349/14923/69802/59027/68263/17993/55951/17850/56520/227197/171567/66401/66454/269614/50790/67184/17995/68073/66052	19	Ndufs3/Guk1/Cox11/Nampt/Pdhb/Ndufs4/Mpc1/Mmut/Nme4/Ndufs1/Nme7/Nudt2/Nmnat1/Pank4/Acsl4/Ndufa13/Ndufv1/Atpsckmt/Sdhc
GO:0061952	midbody abscission	6/598	19/28928	0.315789	15.2762	9.04381	1.64192e-06	0.000118283	0.000102582	234852/68942/208092/76959/68953/66700	6	Chmp1a/Chmp2b/Chmp6/Chmp5/Chmp2a/Chmp3
GO:0090150	establishment of protein localization to membrane	20/598	281/28928	0.0711744	3.44303	5.9789	1.92506e-06	0.000136013	0.000117959	19298/237781/14694/12328/66736/28185/83493/75734/68818/22319/12568/80291/65114/74205/69934/67184/76688/17846/106572/414077	20	Pex19/Mief2/Rack1/Caml/Emc2/Tomm70a/Sacm1l/Mff/Zfand2b/Vamp3/Cdk5/Rilpl2/Vps35/Acsl3/Trmt10b/Ndufa13/Arfrp1/Commd1/Rab31/Wdr83os
GO:0043414	macromolecule methylation	13/598	126/28928	0.103175	4.99103	6.52286	2.237e-06	0.00015507	0.000134486	67897/66254/67099/226830/66617/69934/224481/75284/67674/68073/75422/76894/215201	13	Rnmt/Dimt1/Mettl21a/Smyd2/Ntmt1/Trmt10b/Tfb1m/Bcdin3d/Trmt112/Atpsckmt/Mettl5/Mettl15/Trmt2b
GO:0000154	rRNA modification	7/598	31/28928	0.225806	10.9233	8.03136	2.66131e-06	0.000181068	0.000157033	68327/66254/224481/67674/75422/76894/215201	7	Tsr3/Dimt1/Tfb1m/Trmt112/Mettl5/Mettl15/Trmt2b
GO:0006631	fatty acid metabolic process	27/598	478/28928	0.0564854	2.73246	5.54899	2.98553e-06	0.000199434	0.000172961	170789/52665/18634/72129/17850/14933/56360/93747/13167/16922/56348/16592/67103/20280/75387/11409/50790/234309/74205/113868/338350/223722/67885/11997/18783/625249/66387	27	Acot8/Echdc1/Pex7/Pex13/Mmut/Gk/Acot9/Echs1/Dbi/Phyh/Hsd17b12/Fabp5/Ptgr1/Scp2/Sirt4/Acads/Acsl4/Cbr4/Acsl3/Acaa1a/Acad12/Mcat/Mtln/Akr1b7/Pla2g4a/Gpx4/Nudt8
GO:0009451	RNA modification	14/598	151/28928	0.0927152	4.48506	6.23814	3.29668e-06	0.000216286	0.000187576	60507/67897/68327/66254/66971/69934/224481/75284/67674/66185/75422/69786/76894/215201	14	Qtrt1/Rnmt/Tsr3/Dimt1/Cdk5rap1/Trmt10b/Tfb1m/Bcdin3d/Trmt112/Virma/Mettl5/Tprkb/Mettl15/Trmt2b
GO:0031167	rRNA methylation	6/598	22/28928	0.272727	13.1931	8.31207	4.2829e-06	0.000271299	0.000235287	66254/224481/67674/75422/76894/215201	6	Dimt1/Tfb1m/Trmt112/Mettl5/Mettl15/Trmt2b
GO:0031468	nuclear membrane reassembly	6/598	22/28928	0.272727	13.1931	8.31207	4.2829e-06	0.000271299	0.000235287	234852/68942/208092/76959/68953/66700	6	Chmp1a/Chmp2b/Chmp6/Chmp5/Chmp2a/Chmp3
GO:1901673	regulation of mitotic spindle assembly	6/598	23/28928	0.26087	12.6195	8.0992	5.69342e-06	0.000354536	0.000307475	234852/68942/208092/76959/68953/66700	6	Chmp1a/Chmp2b/Chmp6/Chmp5/Chmp2a/Chmp3
GO:0006626	protein targeting to mitochondrion	10/598	80/28928	0.125	6.04682	6.56726	5.93851e-06	0.000363635	0.000315366	69754/28185/67105/11632/75734/73078/75387/21855/69934/67184	10	Fbxo7/Tomm70a/Timm21/Aip/Mff/Pmpcb/Sirt4/Timm17b/Trmt10b/Ndufa13
GO:0009144	purine nucleoside triphosphate metabolic process	19/598	278/28928	0.0683453	3.30618	5.61347	6.22229e-06	0.000374765	0.000325019	68349/21428/14923/69802/14635/17993/56520/18639/227197/171567/67059/66401/66454/67184/17995/68073/12257/66052/13808	19	Ndufs3/Mlx/Guk1/Cox11/Galk1/Ndufs4/Nme4/Pfkfb1/Ndufs1/Nme7/Ola1/Nudt2/Nmnat1/Ndufa13/Ndufv1/Atpsckmt/Tspo/Sdhc/Eno3
GO:0051656	establishment of organelle localization	27/598	500/28928	0.054	2.61223	5.28344	6.81757e-06	0.000403996	0.00035037	234852/68942/22088/59005/59040/17762/20528/18570/26419/15183/81601/208092/69654/56426/76959/67898/12568/109359/68196/68953/17828/17755/66700/107371/105504/22142/19428	27	Chmp1a/Chmp2b/Tsg101/Trappc2l/Rhot1/Mapt/Slc2a4/Pdcd6/Mapk8/Hdac3/Kat5/Chmp6/Dctn2/Pdcd10/Chmp5/Pef1/Cdk5/Abraxas2/Hsbp1/Chmp2a/Bloc1s5/Map1b/Chmp3/Exoc6/Exoc5/Tuba1a/Rasl2-9
GO:0006637	acyl-CoA metabolic process	11/598	100/28928	0.11	5.3212	6.28893	7.221e-06	0.000408567	0.000354334	170789/68263/55951/17850/56360/15356/50790/74205/64833/20917/66387	11	Acot8/Pdhb/Mpc1/Mmut/Acot9/Hmgcl/Acsl4/Acsl3/Acot10/Suclg2/Nudt8
GO:0035383	thioester metabolic process	11/598	100/28928	0.11	5.3212	6.28893	7.221e-06	0.000408567	0.000354334	170789/68263/55951/17850/56360/15356/50790/74205/64833/20917/66387	11	Acot8/Pdhb/Mpc1/Mmut/Acot9/Hmgcl/Acsl4/Acsl3/Acot10/Suclg2/Nudt8
GO:0072329	monocarboxylic acid catabolic process	13/598	140/28928	0.0928571	4.49193	6.01731	7.22833e-06	0.000408567	0.000354334	170789/52665/18634/72129/93747/13167/16922/20280/11409/113868/338350/67885/66387	13	Acot8/Echdc1/Pex7/Pex13/Echs1/Dbi/Phyh/Scp2/Acads/Acaa1a/Acad12/Mtln/Nudt8
GO:0019395	fatty acid oxidation	12/598	121/28928	0.0991736	4.79748	6.0816	8.24579e-06	0.000459015	0.000398086	52665/18634/72129/93747/13167/16922/20280/75387/11409/113868/338350/67885	12	Echdc1/Pex7/Pex13/Echs1/Dbi/Phyh/Scp2/Sirt4/Acads/Acaa1a/Acad12/Mtln
GO:0001510	RNA methylation	9/598	69/28928	0.130435	6.30973	6.41557	1.22017e-05	0.00065925	0.000571742	67897/66254/69934/224481/75284/67674/75422/76894/215201	9	Rnmt/Dimt1/Trmt10b/Tfb1m/Bcdin3d/Trmt112/Mettl5/Mettl15/Trmt2b
GO:0044091	membrane biogenesis	9/598	69/28928	0.130435	6.30973	6.41557	1.22017e-05	0.00065925	0.000571742	234852/19298/68942/15183/208092/76959/16202/68953/66700	9	Chmp1a/Pex19/Chmp2b/Hdac3/Chmp6/Chmp5/Ilk/Chmp2a/Chmp3
GO:0072594	establishment of protein localization to organelle	25/598	459/28928	0.0544662	2.63478	5.12931	1.28429e-05	0.000683838	0.000593066	69754/19298/12464/22088/17762/69723/18634/72129/28185/15183/67105/11632/75734/68818/74718/73078/75387/12468/21855/69934/67184/12257/21454/19428/66914	25	Fbxo7/Pex19/Cct4/Tsg101/Mapt/Rpain/Pex7/Pex13/Tomm70a/Hdac3/Timm21/Aip/Mff/Zfand2b/Snx16/Pmpcb/Sirt4/Cct7/Timm17b/Trmt10b/Ndufa13/Tspo/Tcp1/Rasl2-9/Vps28
GO:0032511	late endosome to vacuole transport via multivesicular body sorting pathway	5/598	16/28928	0.3125	15.1171	8.20624	1.34256e-05	0.000704654	0.000611119	66201/208092/76959/71817/66914	5	Vta1/Chmp6/Chmp5/Tmem50a/Vps28
GO:0009141	nucleoside triphosphate metabolic process	19/598	294/28928	0.0646259	3.12625	5.32385	1.37563e-05	0.000711842	0.000617352	68349/21428/14923/69802/14635/17993/56520/18639/227197/171567/67059/66401/66454/67184/17995/68073/12257/66052/13808	19	Ndufs3/Mlx/Guk1/Cox11/Galk1/Ndufs4/Nme4/Pfkfb1/Ndufs1/Nme7/Ola1/Nudt2/Nmnat1/Ndufa13/Ndufv1/Atpsckmt/Tspo/Sdhc/Eno3
GO:0042073	intraciliary transport	8/598	54/28928	0.148148	7.1666	6.58974	1.43362e-05	0.000731545	0.000634441	66061/76779/216560/56350/171567/19893/73916/71820	8	Dynlt2b/Cluap1/Wdpcp/Arl3/Nme7/Rpgr/Ift57/Dync2i2
GO:0009205	purine ribonucleoside triphosphate metabolic process	18/598	270/28928	0.0666667	3.22497	5.33657	1.51954e-05	0.000764765	0.00066325	68349/21428/69802/14635/17993/56520/18639/227197/171567/67059/66401/66454/67184/17995/68073/12257/66052/13808	18	Ndufs3/Mlx/Cox11/Galk1/Ndufs4/Nme4/Pfkfb1/Ndufs1/Nme7/Ola1/Nudt2/Nmnat1/Ndufa13/Ndufv1/Atpsckmt/Tspo/Sdhc/Eno3
GO:0034440	lipid oxidation	12/598	129/28928	0.0930233	4.49996	5.78826	1.58735e-05	0.000788098	0.000683487	52665/18634/72129/93747/13167/16922/20280/75387/11409/113868/338350/67885	12	Echdc1/Pex7/Pex13/Echs1/Dbi/Phyh/Scp2/Sirt4/Acads/Acaa1a/Acad12/Mtln
GO:0009259	ribonucleotide metabolic process	22/598	383/28928	0.0574413	2.7787	5.09114	1.88124e-05	0.000921557	0.00079923	68349/21428/14923/69802/14635/17993/23984/56520/18639/227197/171567/76654/67059/66401/66454/67184/17995/68073/12257/66052/13808/331487	22	Ndufs3/Mlx/Guk1/Cox11/Galk1/Ndufs4/Pde10a/Nme4/Pfkfb1/Ndufs1/Nme7/Upp2/Ola1/Nudt2/Nmnat1/Ndufa13/Ndufv1/Atpsckmt/Tspo/Sdhc/Eno3/Uprt
GO:0009260	ribonucleotide biosynthetic process	14/598	177/28928	0.079096	3.82624	5.47959	2.0517e-05	0.000991837	0.000860181	68349/14923/69802/17993/56520/227197/171567/76654/66401/67184/17995/68073/66052/331487	14	Ndufs3/Guk1/Cox11/Ndufs4/Nme4/Ndufs1/Nme7/Upp2/Nudt2/Ndufa13/Ndufv1/Atpsckmt/Sdhc/Uprt
GO:0009199	ribonucleoside triphosphate metabolic process	18/598	277/28928	0.0649819	3.14347	5.20796	2.14052e-05	0.00102133	0.000885763	68349/21428/69802/14635/17993/56520/18639/227197/171567/67059/66401/66454/67184/17995/68073/12257/66052/13808	18	Ndufs3/Mlx/Cox11/Galk1/Ndufs4/Nme4/Pfkfb1/Ndufs1/Nme7/Ola1/Nudt2/Nmnat1/Ndufa13/Ndufv1/Atpsckmt/Tspo/Sdhc/Eno3
GO:0006120	mitochondrial electron transport, NADH to ubiquinone	6/598	29/28928	0.206897	10.0085	7.05165	2.41096e-05	0.00113562	0.000984881	68349/227197/69702/57320/67914/17995	6	Ndufs3/Ndufs1/Ndufaf1/Park7/Coq9/Ndufv1
GO:0009206	purine ribonucleoside triphosphate biosynthetic process	11/598	114/28928	0.0964912	4.66772	5.70067	2.52972e-05	0.00117648	0.00102031	68349/69802/17993/56520/227197/171567/66401/67184/17995/68073/66052	11	Ndufs3/Cox11/Ndufs4/Nme4/Ndufs1/Nme7/Nudt2/Ndufa13/Ndufv1/Atpsckmt/Sdhc
GO:0060236	regulation of mitotic spindle organization	7/598	43/28928	0.162791	7.87493	6.55459	2.63103e-05	0.0012083	0.00104791	234852/68942/208092/66679/76959/68953/66700	7	Chmp1a/Chmp2b/Chmp6/Rae1/Chmp5/Chmp2a/Chmp3
GO:0019693	ribose phosphate metabolic process	22/598	392/28928	0.0561224	2.7149	4.96666	2.67854e-05	0.00121493	0.00105366	68349/21428/14923/69802/14635/17993/23984/56520/18639/227197/171567/76654/67059/66401/66454/67184/17995/68073/12257/66052/13808/331487	22	Ndufs3/Mlx/Guk1/Cox11/Galk1/Ndufs4/Pde10a/Nme4/Pfkfb1/Ndufs1/Nme7/Upp2/Ola1/Nudt2/Nmnat1/Ndufa13/Ndufv1/Atpsckmt/Tspo/Sdhc/Eno3/Uprt
GO:0009145	purine nucleoside triphosphate biosynthetic process	11/598	115/28928	0.0956522	4.62713	5.66236	2.74588e-05	0.00123029	0.00106698	68349/69802/17993/56520/227197/171567/66401/67184/17995/68073/66052	11	Ndufs3/Cox11/Ndufs4/Nme4/Ndufs1/Nme7/Nudt2/Ndufa13/Ndufv1/Atpsckmt/Sdhc
GO:0061640	cytoskeleton-dependent cytokinesis	11/598	116/28928	0.0948276	4.58724	5.62448	2.9778e-05	0.00131813	0.00114316	234852/68942/103080/56350/208092/76959/53598/68953/66700/107371/105504	11	Chmp1a/Chmp2b/Septin10/Arl3/Chmp6/Chmp5/Dctn3/Chmp2a/Chmp3/Exoc6/Exoc5
GO:0071709	membrane assembly	8/598	60/28928	0.133333	6.44994	6.13958	3.16252e-05	0.00138323	0.00119962	234852/68942/15183/208092/76959/16202/68953/66700	8	Chmp1a/Chmp2b/Hdac3/Chmp6/Chmp5/Ilk/Chmp2a/Chmp3
GO:0046390	ribose phosphate biosynthetic process	14/598	185/28928	0.0756757	3.66078	5.27482	3.35536e-05	0.00144359	0.00125197	68349/14923/69802/17993/56520/227197/171567/76654/66401/67184/17995/68073/66052/331487	14	Ndufs3/Guk1/Cox11/Ndufs4/Nme4/Ndufs1/Nme7/Upp2/Nudt2/Ndufa13/Ndufv1/Atpsckmt/Sdhc/Uprt
GO:0006551	L-leucine metabolic process	4/598	10/28928	0.4	19.3498	8.43193	3.4386e-05	0.00144359	0.00125197	78038/72039/15356/12036	4	Mccc2/Mccc1/Hmgcl/Bcat2
GO:0016559	peroxisome fission	4/598	10/28928	0.4	19.3498	8.43193	3.4386e-05	0.00144359	0.00125197	19298/170789/75734/18632	4	Pex19/Acot8/Mff/Pex11b
GO:0098876	vesicle-mediated transport to the plasma membrane	13/598	162/28928	0.0802469	3.88191	5.34413	3.4577e-05	0.00144359	0.00125197	14694/13185/56350/83493/22319/74277/65114/74205/76688/17846/107371/106572/105504	13	Rack1/Vps26c/Arl3/Sacm1l/Vamp3/Chic2/Vps35/Acsl3/Arfrp1/Commd1/Exoc6/Rab31/Exoc5
GO:0001778	plasma membrane repair	6/598	31/28928	0.193548	9.36282	6.76841	3.60808e-05	0.00148945	0.00129174	234852/68942/208092/76959/68953/66700	6	Chmp1a/Chmp2b/Chmp6/Chmp5/Chmp2a/Chmp3
GO:1904951	positive regulation of establishment of protein localization	21/598	372/28928	0.0564516	2.73082	4.88151	3.72794e-05	0.00152183	0.00131982	12464/22088/237781/14694/67041/28185/15183/64384/75734/56426/12568/12468/52163/50790/65114/74205/18247/17846/21454/72727/66914	21	Cct4/Tsg101/Mief2/Rack1/Oxct1/Tomm70a/Hdac3/Sirt3/Mff/Pdcd10/Cdk5/Cct7/Camk1/Acsl4/Vps35/Acsl3/Oaz2/Commd1/Tcp1/B3gat3/Vps28
GO:0009201	ribonucleoside triphosphate biosynthetic process	11/598	119/28928	0.092437	4.4716	5.51338	3.77783e-05	0.00152525	0.00132279	68349/69802/17993/56520/227197/171567/66401/67184/17995/68073/66052	11	Ndufs3/Cox11/Ndufs4/Nme4/Ndufs1/Nme7/Nudt2/Ndufa13/Ndufv1/Atpsckmt/Sdhc
GO:0009165	nucleotide biosynthetic process	16/598	237/28928	0.0675105	3.26579	5.08863	3.8377e-05	0.00153258	0.00132914	68349/14923/69802/59027/17993/56520/227197/171567/76654/66401/66454/67184/17995/68073/66052/331487	16	Ndufs3/Guk1/Cox11/Nampt/Ndufs4/Nme4/Ndufs1/Nme7/Upp2/Nudt2/Nmnat1/Ndufa13/Ndufv1/Atpsckmt/Sdhc/Uprt
GO:1902600	proton transmembrane transport	13/598	164/28928	0.0792683	3.83457	5.28888	3.9309e-05	0.0015364	0.00133246	66144/68349/17993/66335/227197/57320/108664/17995/68073/66290/66092/12856/12865	13	Atp6v1f/Ndufs3/Ndufs4/Atp6v1c1/Ndufs1/Park7/Atp6v1h/Ndufv1/Atpsckmt/Atp6v1g1/Ghitm/Cox17/Cox7a1
GO:1902850	microtubule cytoskeleton organization involved in mitosis	13/598	164/28928	0.0792683	3.83457	5.28888	3.9309e-05	0.0015364	0.00133246	234852/68942/15183/81601/208092/69654/66679/76959/59002/109359/68953/218977/66700	13	Chmp1a/Chmp2b/Hdac3/Kat5/Chmp6/Dctn2/Rae1/Chmp5/Wrap73/Abraxas2/Chmp2a/Dlgap5/Chmp3
GO:0006635	fatty acid beta-oxidation	9/598	80/28928	0.1125	5.44214	5.78041	4.08312e-05	0.00157909	0.00136949	52665/18634/93747/13167/20280/11409/113868/338350/67885	9	Echdc1/Pex7/Echs1/Dbi/Scp2/Acads/Acaa1a/Acad12/Mtln
GO:0010970	transport along microtubule	14/598	190/28928	0.0736842	3.56444	5.15253	4.49774e-05	0.00169986	0.00147422	66061/76779/59040/17762/216560/56350/171567/19893/68196/73916/17828/71820/17755/22142	14	Dynlt2b/Cluap1/Rhot1/Mapt/Wdpcp/Arl3/Nme7/Rpgr/Hsbp1/Ift57/Bloc1s5/Dync2i2/Map1b/Tuba1a
GO:0006081	cellular aldehyde metabolic process	9/598	81/28928	0.111111	5.37495	5.72855	4.51038e-05	0.00169986	0.00147422	108841/103711/13885/14651/21351/57320/14187/17252/57028	9	Rdh13/Pnpo/Esd/Hagh/Taldo1/Park7/Akr1b8/Rdh11/Pdxp
GO:0007080	mitotic metaphase chromosome alignment	8/598	63/28928	0.126984	6.1428	5.93695	4.53419e-05	0.00169986	0.00147422	234852/68942/81601/208092/69654/76959/68953/66700	8	Chmp1a/Chmp2b/Kat5/Chmp6/Dctn2/Chmp5/Chmp2a/Chmp3
GO:0090224	regulation of spindle organization	7/598	47/28928	0.148936	7.20472	6.18507	4.78102e-05	0.00177429	0.00153877	234852/68942/208092/66679/76959/68953/66700	7	Chmp1a/Chmp2b/Chmp6/Rae1/Chmp5/Chmp2a/Chmp3
GO:0090169	regulation of spindle assembly	6/598	33/28928	0.181818	8.79538	6.50971	5.24048e-05	0.00190629	0.00165325	234852/68942/208092/76959/68953/66700	6	Chmp1a/Chmp2b/Chmp6/Chmp5/Chmp2a/Chmp3
GO:1902410	mitotic cytokinetic process	6/598	33/28928	0.181818	8.79538	6.50971	5.24048e-05	0.00190629	0.00165325	234852/68942/208092/76959/68953/66700	6	Chmp1a/Chmp2b/Chmp6/Chmp5/Chmp2a/Chmp3
GO:0006470	protein dephosphorylation	12/598	146/28928	0.0821918	3.97599	5.23753	5.44017e-05	0.00195132	0.0016923	19057/19255/19243/67857/68082/243382/19045/67446/381511/56291/105352/57028	12	Ppp3cc/Ptpn2/Ptp4a1/Ppp6c/Dusp19/Ppm1k/Ppp1ca/Dusp28/Pdp1/Styx/Dusp22/Pdxp
GO:0043112	receptor metabolic process	9/598	83/28928	0.108434	5.24544	5.62737	5.47886e-05	0.00195132	0.0016923	12328/19255/74718/76959/22319/12568/66508/73711/78670	9	Caml/Ptpn2/Snx16/Chmp5/Vamp3/Cdk5/Lamtor1/Mvb12a/Plekhj1
GO:0008637	apoptotic mitochondrial changes	11/598	124/28928	0.0887097	4.29129	5.33618	5.5236e-05	0.00195132	0.0016923	59040/67841/93734/227197/75734/53380/65114/243382/66092/52668/65111	11	Rhot1/Atg3/Mpv17l/Ndufs1/Mff/Psmd10/Vps35/Ppm1k/Ghitm/Ifi27/Dap3
GO:0031396	regulation of protein ubiquitination	15/598	219/28928	0.0684932	3.31333	4.99263	5.64226e-05	0.00197425	0.00171219	12328/18570/26419/106052/15183/67898/57320/12568/53380/100038882/12257/17846/11797/225896/66914	15	Caml/Pdcd6/Mapk8/Fbxo4/Hdac3/Pef1/Park7/Cdk5/Psmd10/Isg15/Tspo/Commd1/Birc2/Ubxn1/Vps28
GO:0046034	ATP metabolic process	16/598	245/28928	0.0653061	3.15916	4.93099	5.70962e-05	0.00197898	0.00171629	68349/21428/69802/14635/17993/18639/227197/67059/66401/66454/67184/17995/68073/12257/66052/13808	16	Ndufs3/Mlx/Cox11/Galk1/Ndufs4/Pfkfb1/Ndufs1/Ola1/Nudt2/Nmnat1/Ndufa13/Ndufv1/Atpsckmt/Tspo/Sdhc/Eno3
GO:0007040	lysosome organization	10/598	104/28928	0.0961538	4.6514	5.41974	6.04805e-05	0.00205746	0.00178435	234852/68942/208092/76959/66508/14339/65114/68953/195040/66700	10	Chmp1a/Chmp2b/Chmp6/Chmp5/Lamtor1/Aktip/Vps35/Chmp2a/Tmem199/Chmp3
GO:0080171	lytic vacuole organization	10/598	104/28928	0.0961538	4.6514	5.41974	6.04805e-05	0.00205746	0.00178435	234852/68942/208092/76959/66508/14339/65114/68953/195040/66700	10	Chmp1a/Chmp2b/Chmp6/Chmp5/Lamtor1/Aktip/Vps35/Chmp2a/Tmem199/Chmp3
GO:0006099	tricarboxylic acid cycle	6/598	34/28928	0.176471	8.53669	6.38845	6.25287e-05	0.00210762	0.00182786	15929/68263/17993/66052/66128/20917	6	Idh3g/Pdhb/Ndufs4/Sdhc/Mrps36/Suclg2
GO:0009142	nucleoside triphosphate biosynthetic process	11/598	126/28928	0.0873016	4.22318	5.2679	6.39462e-05	0.0021358	0.0018523	68349/69802/17993/56520/227197/171567/66401/67184/17995/68073/66052	11	Ndufs3/Cox11/Ndufs4/Nme4/Ndufs1/Nme7/Nudt2/Ndufa13/Ndufv1/Atpsckmt/Sdhc
GO:0006164	purine nucleotide biosynthetic process	14/598	198/28928	0.0707071	3.42042	4.96518	7.0362e-05	0.00232892	0.00201978	68349/14923/69802/59027/17993/56520/227197/171567/66401/66454/67184/17995/68073/66052	14	Ndufs3/Guk1/Cox11/Nampt/Ndufs4/Nme4/Ndufs1/Nme7/Nudt2/Nmnat1/Ndufa13/Ndufv1/Atpsckmt/Sdhc
GO:0006892	post-Golgi vesicle-mediated transport	10/598	106/28928	0.0943396	4.56364	5.34028	7.1144e-05	0.00233378	0.00202399	14694/56350/22319/74277/74205/76688/17846/107371/106572/105504	10	Rack1/Arl3/Vamp3/Chic2/Acsl3/Arfrp1/Commd1/Exoc6/Rab31/Exoc5
GO:0009150	purine ribonucleotide metabolic process	20/598	362/28928	0.0552486	2.67263	4.65273	7.62214e-05	0.00247821	0.00214925	68349/21428/14923/69802/14635/17993/23984/56520/18639/227197/171567/67059/66401/66454/67184/17995/68073/12257/66052/13808	20	Ndufs3/Mlx/Guk1/Cox11/Galk1/Ndufs4/Pde10a/Nme4/Pfkfb1/Ndufs1/Nme7/Ola1/Nudt2/Nmnat1/Ndufa13/Ndufv1/Atpsckmt/Tspo/Sdhc/Eno3
GO:0022613	ribonucleoprotein complex biogenesis	23/598	452/28928	0.050885	2.46154	4.55008	7.97656e-05	0.00257069	0.00222946	68995/68327/55944/66254/67222/78784/75593/434234/68533/72171/224481/225348/68083/67674/67936/83485/223722/75422/108143/227656/76894/215201/19428	23	Mcts1/Tsr3/Eif3d/Dimt1/Srfbp1/Celf3/Malsu1/Rexo5/Mphosph6/Shq1/Tfb1m/Wdr36/Pak1ip1/Trmt112/Wdr55/Ngrn/Mcat/Mettl5/Taf9/Rexo4/Mettl15/Trmt2b/Rasl2-9
GO:0001558	regulation of cell growth	23/598	456/28928	0.0504386	2.43995	4.50297	9.09564e-05	0.00288315	0.00250045	11858/68349/22088/17762/116891/14694/104416/28185/27279/74116/12568/66508/16202/50790/53380/56320/11546/67184/225348/17755/170742/100040462/12581	23	Rnd2/Ndufs3/Tsg101/Mapt/Derl2/Rack1/Bap1/Tomm70a/Tnfrsf12a/Pi16/Cdk5/Lamtor1/Ilk/Acsl4/Psmd10/Dbn1/Parp2/Ndufa13/Wdr36/Map1b/Sertad3/Mndal/Cdkn2d
GO:0007052	mitotic spindle organization	11/598	131/28928	0.0839695	4.06199	5.10322	9.10304e-05	0.00288315	0.00250045	234852/68942/208092/69654/66679/76959/59002/109359/68953/218977/66700	11	Chmp1a/Chmp2b/Chmp6/Dctn2/Rae1/Chmp5/Wrap73/Abraxas2/Chmp2a/Dlgap5/Chmp3
GO:0000281	mitotic cytokinesis	9/598	89/28928	0.101124	4.89181	5.34239	9.49649e-05	0.00298206	0.00258622	234852/68942/56350/208092/76959/68953/66700/107371/105504	9	Chmp1a/Chmp2b/Arl3/Chmp6/Chmp5/Chmp2a/Chmp3/Exoc6/Exoc5
GO:0007051	spindle organization	14/598	204/28928	0.0686275	3.31982	4.83089	9.6851e-05	0.00301551	0.00261524	234852/68942/15183/208092/69654/66617/66679/76959/59002/109359/73738/68953/218977/66700	14	Chmp1a/Chmp2b/Hdac3/Chmp6/Dctn2/Ntmt1/Rae1/Chmp5/Wrap73/Abraxas2/Haus7/Chmp2a/Dlgap5/Chmp3
GO:0071763	nuclear membrane organization	6/598	37/28928	0.162162	7.84453	6.0526	0.000102554	0.00316625	0.00274596	234852/68942/208092/76959/68953/66700	6	Chmp1a/Chmp2b/Chmp6/Chmp5/Chmp2a/Chmp3
GO:0061951	establishment of protein localization to plasma membrane	8/598	71/28928	0.112676	5.45066	5.45515	0.0001078	0.00330048	0.00286237	14694/22319/80291/65114/74205/76688/17846/106572	8	Rack1/Vamp3/Rilpl2/Vps35/Acsl3/Arfrp1/Commd1/Rab31
GO:0032259	methylation	14/598	208/28928	0.0673077	3.25598	4.7441	0.000118984	0.00360384	0.00312547	67897/66254/67099/226830/66617/230027/69934/224481/75284/67674/68073/75422/76894/215201	14	Rnmt/Dimt1/Mettl21a/Smyd2/Ntmt1/Coq3/Trmt10b/Tfb1m/Bcdin3d/Trmt112/Atpsckmt/Mettl5/Mettl15/Trmt2b
GO:0007031	peroxisome organization	6/598	38/28928	0.157895	7.63809	5.94895	0.00011967	0.00360384	0.00312547	19298/170789/18634/72129/75734/18632	6	Pex19/Acot8/Pex7/Pex13/Mff/Pex11b
GO:0097250	mitochondrial respirasome assembly	10/598	114/28928	0.0877193	4.24338	5.04113	0.000131223	0.00391963	0.00339934	68349/75530/17993/67105/67044/227197/69702/67184/12856/12865	10	Ndufs3/Lyrm7/Ndufs4/Timm21/Higd2a/Ndufs1/Ndufaf1/Ndufa13/Cox17/Cox7a1
GO:0001881	receptor recycling	7/598	55/28928	0.127273	6.15676	5.5615	0.000133768	0.00396343	0.00343732	12328/19255/74718/76959/22319/66508/78670	7	Caml/Ptpn2/Snx16/Chmp5/Vamp3/Lamtor1/Plekhj1
GO:0042254	ribosome biogenesis	18/598	320/28928	0.05625	2.72107	4.49789	0.000137331	0.00403643	0.00350064	68327/66254/67222/75593/434234/68533/224481/225348/68083/67674/67936/83485/223722/75422/227656/76894/215201/19428	18	Tsr3/Dimt1/Srfbp1/Malsu1/Rexo5/Mphosph6/Tfb1m/Wdr36/Pak1ip1/Trmt112/Wdr55/Ngrn/Mcat/Mettl5/Rexo4/Mettl15/Trmt2b/Rasl2-9
GO:0000910	cytokinesis	13/598	186/28928	0.0698925	3.38102	4.73304	0.000141988	0.00409834	0.00355433	234852/68942/56431/103080/56350/208092/76959/53598/68953/66700/107371/105504/57028	13	Chmp1a/Chmp2b/Dstn/Septin10/Arl3/Chmp6/Chmp5/Dctn3/Chmp2a/Chmp3/Exoc6/Exoc5/Pdxp
GO:0006839	mitochondrial transport	13/598	186/28928	0.0698925	3.38102	4.73304	0.000141988	0.00409834	0.00355433	59040/71701/93734/28185/55951/67105/21855/65114/69934/67184/243382/66092/319653	13	Rhot1/Pnpt1/Mpv17l/Tomm70a/Mpc1/Timm21/Timm17b/Vps35/Trmt10b/Ndufa13/Ppm1k/Ghitm/Slc25a40
GO:0042180	cellular ketone metabolic process	16/598	265/28928	0.0603774	2.92073	4.5636	0.000142784	0.00409834	0.00355433	67041/14651/14933/13167/16592/230027/20280/57320/75387/50790/234309/67914/71365/67885/12408/18783	16	Oxct1/Hagh/Gk/Dbi/Fabp5/Coq3/Scp2/Park7/Sirt4/Acsl4/Cbr4/Coq9/Pdss2/Mtln/Cbr1/Pla2g4a
GO:0030258	lipid modification	14/598	212/28928	0.0660377	3.19455	4.6594	0.000145374	0.00410849	0.00356314	52665/18634/72129/219135/83493/93747/13167/16922/20280/75387/11409/113868/338350/67885	14	Echdc1/Pex7/Pex13/Mtmr6/Sacm1l/Echs1/Dbi/Phyh/Scp2/Sirt4/Acads/Acaa1a/Acad12/Mtln
GO:0030705	cytoskeleton-dependent intracellular transport	14/598	212/28928	0.0660377	3.19455	4.6594	0.000145374	0.00410849	0.00356314	66061/76779/59040/17762/216560/56350/171567/19893/68196/73916/17828/71820/17755/22142	14	Dynlt2b/Cluap1/Rhot1/Mapt/Wdpcp/Arl3/Nme7/Rpgr/Hsbp1/Ift57/Bloc1s5/Dync2i2/Map1b/Tuba1a
GO:0009152	purine ribonucleotide biosynthetic process	12/598	162/28928	0.0740741	3.5833	4.7904	0.000147473	0.004136	0.00358699	68349/14923/69802/17993/56520/227197/171567/66401/67184/17995/68073/66052	12	Ndufs3/Guk1/Cox11/Ndufs4/Nme4/Ndufs1/Nme7/Nudt2/Ndufa13/Ndufv1/Atpsckmt/Sdhc
GO:0090174	organelle membrane fusion	11/598	139/28928	0.0791367	3.8282	4.85606	0.000154595	0.00430289	0.00373173	234852/68942/53331/55943/224630/208092/76959/22319/68953/66700/18783	11	Chmp1a/Chmp2b/Stx7/Stx8/Bnip1/Chmp6/Chmp5/Vamp3/Chmp2a/Chmp3/Pla2g4a
GO:0048284	organelle fusion	13/598	188/28928	0.0691489	3.34505	4.6867	0.000157925	0.00436252	0.00378344	234852/68942/53331/55943/224630/208092/75734/76959/22319/68953/67013/66700/18783	13	Chmp1a/Chmp2b/Stx7/Stx8/Bnip1/Chmp6/Mff/Chmp5/Vamp3/Chmp2a/Oma1/Chmp3/Pla2g4a
GO:0032387	negative regulation of intracellular transport	7/598	57/28928	0.122807	5.94074	5.42472	0.000168188	0.00461136	0.00399925	17762/116891/15183/57320/12568/65114/17755	7	Mapt/Derl2/Hdac3/Park7/Cdk5/Vps35/Map1b
GO:0007007	inner mitochondrial membrane organization	6/598	41/28928	0.146341	7.07921	5.65935	0.000184948	0.00500751	0.00434281	28185/67013/69934/67184/66092/216821	6	Tomm70a/Oma1/Trmt10b/Ndufa13/Ghitm/Tmem11
GO:0006364	rRNA processing	14/598	217/28928	0.0645161	3.12094	4.55631	0.000185362	0.00500751	0.00434281	68327/66254/67222/434234/68533/224481/225348/68083/67674/67936/75422/227656/76894/215201	14	Tsr3/Dimt1/Srfbp1/Rexo5/Mphosph6/Tfb1m/Wdr36/Pak1ip1/Trmt112/Wdr55/Mettl5/Rexo4/Mettl15/Trmt2b
GO:2001252	positive regulation of chromosome organization	10/598	119/28928	0.0840336	4.06509	4.86779	0.000187151	0.00501891	0.00435271	69714/12464/52683/105377/106052/74108/81601/12468/75764/21454	10	Tfpt/Cct4/Ncaph2/Slf1/Fbxo4/Parn/Kat5/Cct7/Slx1b/Tcp1
GO:0090307	mitotic spindle assembly	8/598	77/28928	0.103896	5.02593	5.13937	0.000191347	0.00509427	0.00441806	234852/68942/208092/76959/59002/109359/68953/66700	8	Chmp1a/Chmp2b/Chmp6/Chmp5/Wrap73/Abraxas2/Chmp2a/Chmp3
GO:0009078	pyruvate family amino acid metabolic process	4/598	15/28928	0.266667	12.8999	6.69763	0.000205835	0.00540169	0.00468468	78038/72039/15356/12036	4	Mccc2/Mccc1/Hmgcl/Bcat2
GO:0046459	short-chain fatty acid metabolic process	4/598	15/28928	0.266667	12.8999	6.69763	0.000205835	0.00540169	0.00468468	17850/56360/16922/11409	4	Mmut/Acot9/Phyh/Acads
GO:0031647	regulation of protein stability	19/598	363/28928	0.0523416	2.532	4.26751	0.000228258	0.00594767	0.00515818	69754/19298/12464/69747/12539/12328/106052/28199/15183/67072/56426/66408/57320/12468/65114/17846/108143/21454/12572	19	Fbxo7/Pex19/Cct4/Zswim7/Cdc37/Caml/Fbxo4/Dcaf11/Hdac3/Cdc37l1/Pdcd10/Aptx/Park7/Cct7/Vps35/Commd1/Taf9/Tcp1/Cdk7
GO:0006163	purine nucleotide metabolic process	22/598	456/28928	0.0482456	2.33386	4.17122	0.000239625	0.00619988	0.00537691	68349/21428/14923/69802/59027/14635/17993/23984/56520/18639/21351/227197/171567/67059/66401/66454/67184/17995/68073/12257/66052/13808	22	Ndufs3/Mlx/Guk1/Cox11/Nampt/Galk1/Ndufs4/Pde10a/Nme4/Pfkfb1/Taldo1/Ndufs1/Nme7/Ola1/Nudt2/Nmnat1/Ndufa13/Ndufv1/Atpsckmt/Tspo/Sdhc/Eno3
GO:0046185	aldehyde catabolic process	4/598	16/28928	0.25	12.0936	6.44873	0.000269971	0.00684312	0.00593477	13885/14651/57320/57028	4	Esd/Hagh/Park7/Pdxp
GO:0006754	ATP biosynthetic process	9/598	102/28928	0.0882353	4.26835	4.80413	0.000270074	0.00684312	0.00593477	68349/69802/17993/227197/66401/67184/17995/68073/66052	9	Ndufs3/Cox11/Ndufs4/Ndufs1/Nudt2/Ndufa13/Ndufv1/Atpsckmt/Sdhc
GO:0051310	metaphase chromosome alignment	9/598	102/28928	0.0882353	4.26835	4.80413	0.000270074	0.00684312	0.00593477	234852/68942/81601/208092/69654/76959/109359/68953/66700	9	Chmp1a/Chmp2b/Kat5/Chmp6/Dctn2/Chmp5/Abraxas2/Chmp2a/Chmp3
GO:1903320	regulation of protein modification by small protein conjugation or removal	15/598	255/28928	0.0588235	2.84556	4.30072	0.000301672	0.00759139	0.00658371	12328/18570/26419/106052/15183/67898/57320/12568/53380/100038882/12257/17846/11797/225896/66914	15	Caml/Pdcd6/Mapk8/Fbxo4/Hdac3/Pef1/Park7/Cdk5/Psmd10/Isg15/Tspo/Commd1/Birc2/Ubxn1/Vps28
[truncated: 106 more rows]

## Sheet: Module_greenyellow
ID	Description	GeneRatio	BgRatio	RichFactor	FoldEnrichment	zScore	pvalue	p.adjust	qvalue	geneID	Count	GeneSymbols
[truncated: 136 more rows]

[truncated: 13 more sheets: Module_grey, Module_grey60, Module_lightcyan, Module_lightgreen, Module_magenta, Module_midnightblue, Module_pink, Module_purple, Module_red, Module_salmon, Module_tan, Module_turquoise, Module_yellow]
